# Supplementary material for: Predicting internal cell fluxes at sub-optimal growth
Source: BMC Syst Biol. 2015 Apr 3;9:18. doi: 10.1186/s12918-015-0153-3 (PMC4397736; doi:10.1186/s12918-015-0153-3)
Supplement: Additional file 4 — Table S1. Thermodynamic, molecular weight and final cost values. Table includes all values used during simulations: Gibbs energy of formation for all metabolites, calculated Gibbs energy change for all reactions based on metabolite energy of formation and molecular weights obtained from databases. [file 12918_2015_153_MOESM4_ESM.xlsx]

## Sheet: Enzyme Data
E.C. number	BiGG Reaction	MW (Da)	Taxonomy level	ΔrG'° (kcal/mol)	Thermodynamic Penalty Forward	Thermodynamic Penalty Backwards	Reactions Cost Forward	Reaction Cost Backwards
1.1.1.215	2DGLCNRy	74000	6	0	1	0	74000	0	Taxonomy levels indicate how close the organism
1.1.1.69	5DGLCNR	105000	2	-0.8735	0.98268	1.0176	103182	106850	from which the molecularw weight value was
5.3.1.13	A5PISO	133000	6	1.46	1.0296	0.97122	136941	129173	obtained was to E. coli. The numbers correspond to:
6.2.1.20	AACPS1	80600	6	0	1	0	80600	0	Escherichia	6
6.2.1.20	AACPS2	80600	6	0	1	0	80600	0	Enterobacteriaceae	5
6.2.1.20	AACPS3	80600	6	0	1	0	80600	0	Enterobacteriales	4
6.2.1.20	AACPS4	80600	6	0	1	0	80600	0	Gammaproteobacteria	3
6.2.1.20	AACPS5	80600	6	0	1	0	80600	0	Proteobacteria	2
3.2.1.86	AB6PGH	66500	6	0	1	0	66500	0	Bacteria	1
2.6.1.19	ABTA	200000	3	0	1	0	200000	0	Higher up	0
1.2.1.19	ABUTD	195000	6	0	1	0	195000	0	More information about these values can be found
2.3.1.9	ACACT1r	161000	6	7.0601	1.1517	0.86831	185417	139799	in SI text 2
1.2.1.10	ACALDi	370000	6	0	1	0	370000	0
6.4.1.2	ACCOACr	63250	2	-4.3724	0.91627	1.0914	57953.9	69030.1
6.2.1.13	ACCOAL	142500	0	0	1	0	142500	0
2.7.2.8	ACGK	205000	3	0	1	0	205000	0
2.3.1.1	ACGS	49070	3	0	1	0	49070	0
2.7.2.1	ACKr	70000	6	-6.9718	0.86985	1.1496	60889.4	80473.7
2.2.1.6	ACLS	124500	6	0	1	0	124500	0
4.1.3.3	ACNML	46145	6	0	1	0	46145	0
2.3.1.38	ACOATA	61000	6	0	1	1	61000	61000
3.5.1.16	ACODA	43000	6	0	1	0	43000	0
4.2.1.3	ACONT	95000	6	2.94	1.0606	0.9429	100753	89575.1
2.6.1.11	ACOTA	119000	6	0.32412	1.0065	0.99354	119774	118231
2.7.8.7	ACPS1	28500	6	0	1	0	28500	0
6.2.1.1	ACS	141000	3	0	1	0	141000	0
3.5.4.4	ADA	29000	6	0	1	0	29000	0
3.5.4.2	ADD	120000	6	0	1	0	120000	0
2.7.4.3	ADK1	23250	6	-0.25587	0.9949	1.0051	23131.3	23369.3
4.1.1.50	ADMDCr	111500	6	15.3549	1.3595	0.73558	151581	82017
4.6.1.1	ADNCYC	92000	6	0	1	0	92000	0
2.7.1.20	ADNK1	74840	1	0	1	0	74840	0
2.4.2.7	ADPT	40000	6	0	1	0	40000	0
2.7.1.25	ADSK	80000	6	0	1	0	80000	0
4.3.2.2	ADSL1r	200000	6	55.0455	3.0069	0.33257	601380	66513.7
4.3.2.2	ADSL2r	200000	6	9.8365	1.2174	0.82141	243483	164282
6.3.4.4	ADSS	96000	6	0	1	0	96000	0
3.5.1.25	AGDC	170000	6	0	1	0	170000	0
5.1.3.20	AGMHE	230000	6	0	1	0	230000	0
3.5.3.11	AGMT	80000	6	0	1	0	80000	0
1.2.1.38	AGPR	93000	0	0.53532	1.0108	0.98935	94001	92009.6
3.3.1.1	AHC	290000	2	49.796	2.7072	0.36938	785092	107121
3.2.2.9	AHCYSNS	25500	6	0	1	0	25500	0
2.1.2.3	AICART	49700	1	18.96	1.4611	0.68441	72617.4	34015.1
6.3.2.4	ALAALAr	80000	-1	-7.1359	0.867	1.1534	69359.9	92272.4
5.1.1.1	ALAR	80000	6	0.75	1.0151	0.98511	81209	78809
5.1.1.1	ALARi	80000	6	0	1	0	80000	0
2.6.1.2	ALATA_L	57000	1	1.8641	1.038	0.9634	59165.2	54914
1.1.1.1	ALCD19	80000	-1	-7.3618	0.86309	1.1586	69047.2	92690.2
1.2.1.39	ALDD19x	162850	6	0	1	0	162850	0
1.2.1.3	ALDD2x	53000	6	0	1	0	53000	0
3.5.3.4	ALLTAH	20000	3	0	1	0	20000	0
3.5.2.5	ALLTN	93600	6	0	1	0	93600	0
4.2.1.7	ALTRH	80000	-1	0	1	0	80000	0
2.4.1.25	AMALT1	82000	6	0	1	0	82000	0
2.4.1.25	AMALT2	82000	6	0	1	0	82000	0
2.4.1.25	AMALT3	82000	6	0	1	0	82000	0
2.4.1.25	AMALT4	82000	6	0	1	0	82000	0
2.7.1.60	AMANK	114600	0	0	1	0	114600	0
2.6.1.62	AMAOTr	94000	6	21.529	1.5381	0.65013	144586	61112.4
3.2.2.4	AMPN	208000	6	0	1	0	208000	0
2.4.2.18	ANPRT	67000	5	0	1	0	67000	0
4.1.3.27	ANS	141000	5	0	1	0	141000	0
2.3.1.47	AOXSr	41600	6	6.0306	1.1282	0.88638	46932.6	36873.3
3.6.1.41	AP4AH	30000	6	0	1	0	30000	0
1.1.1.193	APRAUR	37000	6	0	1	0	37000	0
5.3.1.4	ARAI	60000	6	-1.46	0.97122	1.0296	58273.3	61777.8
4.1.1.19	ARGDC	810000	6	0	1	0	810000	0
4.3.2.1	ARGSL	217500	1	6.0917	1.1296	0.88529	245681	192552
6.3.4.5	ARGSS	180000	0	0	1	0	180000	0
1.2.1.11	ASAD	77000	6	1.7836	1.0363	0.96496	79796.3	74301.7
3.5.1.1	ASNN	130000	6	0	1	0	130000	0
6.3.5.4	ASNS1	230000	5	0	1	0	230000	0
6.3.1.1	ASNS2	82000	6	0	1	0	82000	0
4.1.1.11	ASP1DC	58500	6	0	1	0	58500	0
2.1.3.2	ASPCT	310000	6	0	1	0	310000	0
2.7.2.4	ASPK	181000	6	9.8883	1.2187	0.82056	220580	148522
4.3.1.1	ASPT	193000	6	0	1	0	193000	0
2.6.1.1	ASPTA	83000	6	2.97	1.0612	0.94233	88079.5	78213.4
2.3.1.109	AST	145000	3	0	1	0	145000	0
2.4.2.17	ATPPRT	186000	6	0	1	0	186000	0
3.6.3.14	ATPS4r	400000	6	7.5989	1.1641	0.85901	465654	343603
1.2.1.8	BETALDHx	241000	6	0	1	0	241000	0
1.2.1.8	BETALDHy	241000	6	0	1	0	241000	0
3.1.3.7	BPNT	28000	6	0	1	0	28000	0
2.8.3.8	BUTCT	80000	-1	0	1	0	80000	0
1.11.1.6	CAT	337000	6	0	1	0	337000	0
2.5.1.17	CBLAT_DELETE	37000	5	-37.457	0.47277	2.1152	17492.6	78261.7
2.7.2.2	CBMK	74000	3	0	1	0	74000	0
6.3.5.5	CBPS	141500	6	0	1	0	141500	0
3.6.1.26	CDAPPA_EC	80000	-1	0	1	0	80000	0
5.4.99.5	CHORM	51895	6	0	1	0	51895	0
4.2.3.5	CHORS	167000	6	0	1	0	167000	0
4.1.3.6	CITL	12575	6	0	1	0	12575	0
3.2.2.10	CMPN	80000	-1	0	1	0	80000	0
1.3.3.3	CPPPGO	60000	6	0	1	0	60000	0
3.5.4.1	CSND	205000	6	0	1	0	205000	0
6.3.4.2	CTPS2	82690	6	0	1	0	82690	0
2.8.1.1	CYANST	18250	6	0	1	0	18250	0
4.1.99.1	CYSDS	220000	6	0	1	0	220000	0
4.4.1.8	CYSTL	280000	6	0	1	0	280000	0
3.5.4.5	CYTD	56500	6	0	1	0	56500	0
2.7.4.14	CYTK1	26000	0	-0.7859	0.9844	1.0158	25594.5	26411.9
2.7.4.14	CYTK2	26000	0	-0.78588	0.98441	1.0158	25594.5	26411.9
1.4.99.1	DAAD	44000	2	0	1	0	44000	0
2.7.4.11	DADK	80000	-1	-0.78586	0.98441	1.0158	78752.5	81267.3
2.7.1.107	DAGK_EC	15400	6	0	1	0	15400	0
4.1.1.20	DAPDC	200000	6	0	1	0	200000	0
5.1.1.7	DAPE	38215	6	0	1	1	38215	38215
2.7.7.41	DASYN_EC	114000	0	0	1	1	114000	114000
6.3.3.3	DBTSr	42000	6	-26.03	0.59416	1.683	24954.9	70687.6
3.5.4.13	DCTPD	82000	5	0	1	0	82000	0
3.5.4.5	DCYTD	56500	6	0	1	0	56500	0
2.7.1.58	DDGALK	31100	5	0	1	0	31100	0
2.7.1.45	DDGLK	160000	1	0	1	0	160000	0
2.5.1.54	DDPA	90000	6	0	1	0	90000	0
4.1.2.21	DDPGALA	105000	1	5.2282	1.1102	0.90072	116574	94575.3
2.7.4.8	DGK1	55730	6	-0.78584	0.98441	1.0158	54860.9	56612.8
4.2.1.9	DHAD1	125000	6	0	1	0	125000	0
1.3.1.28	DHBD	210000	6	-6.3582	0.88059	1.1356	184924	238477
2.7.7.58	DHBSr	90500	6	-44.9235	0.40719	2.4558	36850.9	222254
1.17.1.8	DHDPRy	28410	6	0	1	0	28410	0
4.3.3.7	DHDPS	88000	6	0	1	0	88000	0
1.5.1.3	DHFR	18000	6	15.0365	1.3508	0.74028	24315.2	13325
6.3.2.12	DHFS	51000	1	0	1	0	51000	0
1.3.98.1	DHORD2	57000	1	0	1	0	57000	0
1.3.98.1	DHORD5	57000	1	0	1	0	57000	0
3.5.2.3	DHORTS	80900	6	-4.5812	0.91245	1.096	73817	88662.6
3.5.4.26	DHPPDA2	60000	6	0	1	0	60000	0
4.2.1.10	DHQD	51000	6	-20.177	0.66795	1.4971	34065.5	76352.9
4.2.3.4	DHQS	39440	6	0	1	0	39440	0
2.5.1.1	DMATT	90700	0	0	1	0	90700	0
2.7.1.24	DPCOAK	44000	6	0	1	0	44000	0
1.1.1.169	DPR	34000	6	0	1	0	34000	0
4.1.2.4	DRPA	41500	6	0	1	0	41500	0
2.7.4.9	DTMPK	56500	6	-0.78586	0.98441	1.0158	55618.9	57395
3.6.1.23	DUTPDP	64250	6	0	1	0	64250	0
4.1.2.14	EDA	72000	3	0	1	0	72000	0
4.2.1.12	EDD	130000	2	0	1	0	130000	0
4.2.1.11	ENO	91000	6	-0.18699	0.99627	1.0037	90660.3	91341
4.3.1.7	ETHAAL	520000	6	0	1	0	520000	0
4.1.2.13	FBA	110000	6	8.2265	1.1788	0.84829	129672	93312.2
3.1.3.11	FBP	80000	6	0	1	0	80000	0
5.3.1.25	FCI	355000	6	-1.46	0.97122	1.0296	344784	365519
2.7.1.51	FCLK	80000	-1	0	1	0	80000	0
4.1.2.17	FCLPA	24000	6	5.63	1.1192	0.89351	26860.4	21444.2
4.99.1.1	FCLT	35000	6	0	1	0	35000	0
1.2.2.1	FDH2	330000	3	0	1	0	330000	0
1.2.2.1	FDH3	330000	3	0	1	0	330000	0
3.2.1.26	FFSD	46200	3	0	1	0	46200	0
2.7.7.2	FMNAT	36000	1	0	1	0	36000	0
1.3.99.1	FRD2	70000	0	0	1	0	70000	0
1.3.99.1	FRD3	70000	0	0	1	0	70000	0
2.7.1.56	FRUK	57000	6	0	1	0	57000	0
3.5.1.10	FTHFD	110900	6	0	1	0	110900	0
4.2.1.2	FUM	160000	6	-0.613	0.98781	1.0123	158050	161974
2.3.1.157	G1PACT	49550	6	0	1	0	49550	0
3.1.3.10	G1PP	44840	6	0	1	0	44840	0
2.7.7.24	G1PTT	33800	3	0	1	0	33800	0
5.4.3.8	G1SATi	98000	1	0	1	0	98000	0
1.1.1.94	G3PD2	49500	6	2.9035	1.0598	0.94358	52459.6	46707.4
1.1.5.3	G3PD5	93500	6	0	1	0	93500	0
1.1.5.3	G3PD6	93500	6	0	1	0	93500	0
1.1.5.3	G3PD7	93500	6	0	1	0	93500	0
1.2.1.41	G5SD	45250	6	0	1	0	45250	0
3.5.99.6	G6PDA	187500	6	0	1	0	187500	0
1.1.1.49	G6PDH2r	242500	3	-5.9264	0.88823	1.1258	215395	273016
4.2.1.42	GALCTD	80000	-1	0	1	0	80000	0
4.2.1.6	GALCTND	290000	5	0	1	0	290000	0
2.7.1.6	GALKr	45000	1	-14.8159	0.74355	1.3449	33459.8	60520.4
3.2.1.22	GALS3	51000	6	0	1	0	51000	0
2.7.7.9	GALU	130000	6	-103.303	0.12668	7.8937	16468.8	1.02618e+06
2.7.7.9	GALUi	130000	6	0	1	0	130000	0
1.2.1.12	GAPD	36000	6	-15.1946	0.73794	1.3551	26565.8	48784.4
2.1.2.2	GARFT	23240	6	16.4718	1.3902	0.71933	32307.8	16717.2
1.2.1.21	GCALDD	225000	6	0	1	0	225000	0
2.6.1.16	GF6PTA	118320	6	0	1	0	118320	0
2.1.2.1	GHMT2	93500	6	0	1	0	93500	0
2.7.4.8	GK1	55730	6	-0.78586	0.98441	1.0158	54860.9	56612.8
2.4.1.1	GLCP	174000	5	0	1	0	174000	0
4.1.2.20	GLCRAL	120000	0	0	1	0	120000	0
4.2.1.40	GLCRD	36480	3	0	1	0	36480	0
2.4.1.21	GLCS1	92700	6	0	1	0	92700	0
2.7.7.27	GLGC	192500	6	0	1	0	192500	0
6.3.1.2	GLNS	617000	3	0	1	0	617000	0
2.7.2.11	GLU5K	236000	6	0	1	0	236000	0
6.3.2.2	GLUCYS	55500	6	0	1	0	55500	0
4.1.1.15	GLUDC	310000	6	0	1	0	310000	0
1.4.1.4	GLUDy	275000	6	2.8223	1.0581	0.94512	290969	259907
3.5.1.2	GLUN	90000	6	0	1	0	90000	0
2.4.2.14	GLUPRT	209000	6	0	1	0	209000	0
5.1.1.3	GLUR	30000	1	2.57	1.0527	0.9499	31582.3	28497
1.4.1.13	GLUSy	800000	6	0	1	0	800000	0
6.1.1.17	GLUTRS	62000	6	0	1	0	62000	0
4.1.1.47	GLXCL	145000	6	0	1	0	145000	0
2.3.1.29	GLYATi	84190	6	0	1	0	84190	0
1.1.1.6	GLYCDx	320000	6	0	1	0	320000	0
2.7.1.31	GLYCK	41000	0	0	1	0	41000	0
1.1.1.26	GLYCLTDy	180000	3	0	1	0	180000	0
2.7.1.30	GLYK	210000	6	0	1	0	210000	0
3.1.2.6	GLYOX	22950	0	0	1	0	22950	0
4.2.1.47	GMAND	250000	6	0	1	0	250000	0
1.7.1.7	GMPR	96720	6	0	1	0	96720	0
6.3.5.2	GMPS2	125500	6	0	1	0	125500	0
1.1.1.44	GND	100000	6	0	1	0	100000	0
2.7.1.12	GNK	69000	6	0	1	0	69000	0
3.1.4.46	GPDDA1	95000	5	0	1	0	95000	0
3.1.4.46	GPDDA2	95000	5	0	1	0	95000	0
3.1.4.46	GPDDA3	95000	5	0	1	0	95000	0
3.1.4.46	GPDDA4	95000	5	0	1	0	95000	0
3.1.4.46	GPDDA5	95000	5	0	1	0	95000	0
2.5.1.10	GRTT	67000	1	0	1	0	67000	0
3.5.1.78	GSPMDA	170000	6	0	1	0	170000	0
6.3.1.8	GSPMDS	138000	6	0	1	0	138000	0
1.8.1.7	GTHOr	105000	6	1.6406	1.0334	0.96772	108503	101611
6.3.2.3	GTHS	152000	6	0	1	0	152000	0
3.5.4.16	GTPCI	210000	6	0	1	0	210000	0
3.5.4.3	GUAD	50200	6	0	1	0	50200	0
2.4.2.8	GUAPRT	118700	1	0	1	0	118700	0
5.3.1.12	GUI1	49000	1	0.85996	1.0173	0.98295	49850	48164.4
5.3.1.12	GUI2	49000	1	0.85996	1.0173	0.98295	49850	48164.4
4.2.1.1	HCO3E	25050	6	-1.4471	0.97147	1.0294	24335.4	25785.6
2.7.1.50	HETZK	470000	0	0	1	0	470000	0
2.7.1.1	HEX1	120000	1	0	1	0	120000	0
1.1.1.23	HISTD	91000	6	0	1	0	91000	0
3.1.3.15	HISTP	46000	5	0	1	0	46000	0
2.5.1.61	HMBS	36750	2	0	1	0	36750	0
2.7.1.49	HMPK1	31000	6	0	1	0	31000	0
2.7.6.3	HPPK2	87500	6	0	1	0	87500	0
1.13.11.16	HPPPNDO	134000	6	0	1	0	134000	0
5.3.1.22	HPYRI	265000	1	-0.99999	0.9802	1.0202	259753	270353
1.1.1.3	HSDy	165000	2	1.2935	1.0262	0.97446	169324	160786
2.7.1.39	HSK	60000	6	0	1	0	60000	0
2.3.1.46	HSST	86000	6	0	1	0	86000	0
2.6.1.9	HSTPT	60000	6	0	1	0	60000	0
2.4.2.8	HXPRT	118700	1	0	1	0	118700	0
1.12.7.2	HYD1	50000	5	0	1	0	50000	0
1.12.7.2	HYD2	50000	5	0	1	0	50000	0
1.12.7.2	HYD3	50000	5	0	1	0	50000	0
1.1.1.42	ICDHyr	80000	6	-2.3441	0.9542	1.048	76336	83839.9
3.3.2.1	ICHORT	33100	6	0	1	0	33100	0
4.1.3.1	ICL	184000	6	0	1	0	184000	0
4.2.1.19	IGPDH	260000	5	0	1	0	260000	0
4.1.1.48	IGPS	47500	5	0	1	0	47500	0
2.6.1.42	ILETA	185000	6	-1.3459	0.97344	1.0273	180087	190047
3.5.4.10	IMPC	350000	0	26.846	1.7107	0.58455	598755	204591
1.1.1.205	IMPD	54000	6	0	1	0	54000	0
2.7.1.73	INSK	85000	6	0	1	0	85000	0
5.3.3.2	IPDDIi	39000	1	0	1	0	39000	0
1.1.1.85	IPMD	70000	5	0	1	0	70000	0
4.2.1.33	IPPMIa	90000	5	0.053002	1.0011	0.99894	90095.5	89904.6
4.2.1.33	IPPMIb	90000	5	-1.473	0.97097	1.0299	87387.3	92690.8
2.3.3.13	IPPS	56015	2	0	1	0	56015	0
1.1.1.86	KARA1i	229000	6	0	1	0	229000	0
1.1.1.86	KARA2i	229000	6	0	1	0	229000	0
2.3.1.41	KAS14	71800	6	0	1	0	71800	0
2.7.7.38	KDOCT2	35000	6	0	1	0	35000	0
3.1.3.45	KDOPP	84500	6	0	1	0	84500	0
2.5.1.55	KDOPS	76340	6	0	1	0	76340	0
3.2.1.23	LACZ	490000	6	0	1	0	490000	0
1.2.1.21	LCAD	225000	6	-13.5353	0.76284	1.3109	171639	294950
1.2.1.21	LCADi	225000	6	0	1	0	225000	0
1.1.1.77	LCARS	76000	6	-2.5418	0.95043	1.0522	72233	79963.4
1.1.1.28	LDH_D	152500	2	3.3318	1.0689	0.93554	163008	142669
1.1.2.4	LDH_D2	235000	2	0	1	0	235000	0
2.6.1.42	LEUTAi	185000	6	0	1	0	185000	0
4.4.1.5	LGTHL	32000	6	0	1	0	32000	0
2.4.1.182	LPADSS	223000	6	0	1	0	223000	0
4.1.1.18	LYSDC	442000	6	0	1	0	442000	0
1.1.2.3	L_LACD2	45390	3	0	1	0	45390	0
1.1.2.3	L_LACD3	45390	3	0	1	0	45390	0
1.1.1.17	M1PD	80000	-1	1.0818	1.0219	0.9786	81749.8	78287.7
4.1.3.2	MALS	206000	0	0	1	0	206000	0
2.7.7.22	MAN1PT2	80000	-1	0	1	0	80000	0
5.3.1.8	MAN6PI	56000	3	0.85999	1.0173	0.98295	56971.5	55045
1.1.1.57	MANAO	80000	-1	1.0818	1.0219	0.9786	81749.7	78287.7
4.2.1.79	MCITD	54000	6	0	1	0	54000	0
4.1.3.30	MCITL2	130000	0	3.9782	1.0828	0.92352	140766	120057
2.3.3.5	MCITS	43050	6	0	1	0	43050	0
2.3.1.39	MCOATA	32150	6	0	1	1	32150	32150
1.1.1.37	MDH	60000	6	4.4618	1.0933	0.91463	65600.3	54877.8
1.1.5.4	MDH2	72500	1	0	1	0	72500	0
1.1.5.4	MDH3	72500	1	0	1	0	72500	0
1.1.1.38	ME1	220000	6	0	1	0	220000	0
1.1.1.40	ME2	79000	3	0	1	0	79000	0
2.5.1.6	METAT	180000	6	0	1	0	180000	0
2.1.1.13	METS	151500	6	0	1	0	151500	0
4.2.3.3	MGSA	67000	6	0	1	0	67000	0
3.1.3.25	MI1PP	31250	6	0	1	0	31250	0
4.2.1.99	MICITD	69000	0	0	1	0	69000	0
4.1.1.41	MMCD	275000	1	0	1	0	275000	0
5.1.99.1	MME	31000	1	0	1	1	31000	31000
5.4.99.2	MMM2	119000	6	0	1	0	119000	0
4.2.1.8	MNNH	80000	1	0	1	0	80000	0
2.1.2.11	MOHMT	255000	6	0	1	0	255000	0
3.2.2.16	MTAN	28230	6	0	1	0	28230	0
3.5.4.9	MTHFC	33030	6	-5.6713	0.89277	1.1201	29488.2	36997.2
1.5.1.5	MTHFD	55000	1	-21.3482	0.65249	1.5326	35886.8	84292.8
5.3.1.23	MTRI	80000	-1	0.62001	1.0125	0.98768	80998.2	79014.1
2.7.1.100	MTRK	50000	5	0	1	0	50000	0
3.6.1.22	NADDP	60000	6	0	1	0	60000	0
3.6.1.22	NADDPe	60000	6	0	1	0	60000	0
1.6.5.3	NADH10	52000	6	0	1	0	52000	0
1.6.5.3	NADH5	52000	6	0	1	0	52000	0
1.6.5.3	NADH6	52000	6	0	1	0	52000	0
1.6.5.3	NADH7	52000	6	0	1	0	52000	0
1.6.5.3	NADH8	52000	6	0	1	0	52000	0
1.6.5.3	NADH9	52000	6	0	1	0	52000	0
2.7.1.23	NADK	180000	6	0	1	0	180000	0
6.3.1.5	NADS1	50000	1	0	1	0	50000	0
6.3.4.21	NAMNPP	45530	5	0	1	0	45530	0
2.7.4.6	NDPK1	82500	6	94.99	6.6846	0.1496	551476	12341.9
2.7.4.6	NDPK2	82500	6	94.99	6.6846	0.1496	551476	12341.9
2.7.4.6	NDPK3	82500	6	94.99	6.6846	0.1496	551476	12341.9
2.7.4.6	NDPK4	82500	6	94.99	6.6846	0.1496	551476	12341.9
2.7.4.6	NDPK5	82500	6	94.99	6.6846	0.1496	551476	12341.9
2.7.4.6	NDPK6	82500	6	94.99	6.6846	0.1496	551476	12341.9
2.7.4.6	NDPK7	82500	6	94.99	6.6846	0.1496	551476	12341.9
2.7.4.6	NDPK8	82500	6	94.99	6.6846	0.1496	551476	12341.9
2.7.7.1	NMNAT	72000	0	0	1	0	72000	0
3.5.1.42	NMNDA	43000	6	0	1	0	43000	0
3.2.2.14	NMNN	67000	5	0	1	0	67000	0
3.2.2.14	NMNt7	67000	5	0	1	0	67000	0
3.5.1.19	NNAM	30000	6	0	1	0	30000	0
2.7.7.18	NNAT	40185	1	0	1	0	40185	0
2.4.2.19	NNDPR	70000	6	0	1	0	70000	0
1.7.99.4	NO3R1	620000	6	0	1	0	620000	0
4.1.3.36	NPHS	185000	1	0	1	0	185000	0
3.1.3.5	NTD1	48500	6	0	1	0	48500	0
3.1.3.5	NTD10	48500	6	0	1	0	48500	0
3.1.3.5	NTD11	48500	6	0	1	0	48500	0
3.1.3.5	NTD2	48500	6	0	1	0	48500	0
3.1.3.5	NTD3	48500	6	0	1	0	48500	0
3.1.3.5	NTD4	48500	6	0	1	0	48500	0
3.1.3.5	NTD5	48500	6	0	1	0	48500	0
3.1.3.5	NTD6	48500	6	0	1	0	48500	0
3.1.3.5	NTD7	48500	6	0	1	0	48500	0
3.1.3.5	NTD8	48500	6	0	1	0	48500	0
3.1.3.5	NTD9	48500	6	0	1	0	48500	0
3.1.5.1	NTPTP1	230000	6	0	1	0	230000	0
3.1.5.1	NTPTP2	230000	6	0	1	0	230000	0
2.1.3.3	OCBT	100000	6	-15.05	0.74008	1.3512	74007.7	135121
2.6.1.52	OHPBAT	57500	6	-0.07589	0.99848	1.0015	57412.8	57587.3
4.1.1.23	OMPDC	54000	6	0	1	0	54000	0
4.2.1.80	OP4ENH	89500	6	0	1	0	89500	0
4.1.1.17	ORNDC	160000	3	0	1	0	160000	0
2.6.1.13	ORNTA	86000	1	0	1	0	86000	0
2.4.2.10	ORPT	47000	6	0.51347	1.0103	0.98978	47485.1	46519.8
4.1.1.71	OXGDC2	70000	1	0	1	0	70000	0
1.2.1.88	P5CD	293000	6	0	1	0	293000	0
1.5.1.2	P5CR	156000	6	0	1	0	156000	0
6.2.1.30	PACCOAL	48000	3	0	1	0	48000	0
6.3.2.1	PANTS	69000	6	0	1	0	69000	0
3.1.3.4	PAPA_EC	67500	0	0	1	0	67500	0
2.7.8.13	PAPPT3	37500	6	0	1	0	37500	0
1.8.4.8	PAPSR	44000	6	0	1	0	44000	0
1.4.3.5	PDX5PO	51000	6	-27.99	0.57132	1.7503	29137.5	89266.4
1.4.3.21	PEAMNO	150000	1	0	1	0	150000	0
2.7.8.1	PEPT_EC	45180	0	0	1	1	45180	45180
2.7.1.11	PFK	141000	6	0	1	0	141000	0
2.7.1.11	PFK_2	141000	6	0	1	0	141000	0
5.4.2.10	PGAMT	50480	1	0	1	1	50480	50480
1.1.1.95	PGCD	164000	6	0	1	0	164000	0
5.3.1.9	PGI	170000	6	0.85999	1.0173	0.98295	172949	167101
2.7.2.3	PGK	43700	6	-7.51	0.86054	1.1621	37605.4	50782.3
3.1.1.31	PGL	32940	3	0	1	0	32940	0
3.1.3.18	PGLYCP	27390	6	0	1	0	27390	0
5.4.2.1	PGM	102000	1	-1.32	0.97395	1.0268	99342.4	104729
5.4.2.2	PGMT	107400	5	0	1	1	107400	107400
3.1.3.27	PGPP_EC	80000	-1	0	1	0	80000	0
2.7.8.5	PGSA_EC	200000	6	0	1	1	200000	200000
2.6.1.58	PHETA1	73000	0	-0.22589	0.99549	1.0045	72671	73330.5
5.4.2.8	PMANM	38000	3	0	1	1	38000	38000
2.7.4.7	PMPK	120000	6	0	1	0	120000	0
2.7.1.33	PNTK	36150	6	0	1	0	36150	0
1.2.5.1	POX	240000	6	0	1	0	240000	0
3.6.1.1	PPA	71000	6	0	1	0	71000	0
2.7.2.1	PPAKr	70000	6	-9.7083	0.82352	1.2143	57646.5	85000.8
4.2.1.24	PPBNGS	270000	6	0	1	0	270000	0
4.1.1.31	PPC	380500	6	0	1	0	380500	0
4.1.1.36	PPCDC	146000	6	0	1	0	146000	0
4.1.1.49	PPCK	65000	6	0	1	0	65000	0
5.4.2.7	PPM	45000	6	-8.68	0.84063	1.1896	37828.5	53531
5.4.2.7	PPM2	45000	6	0	1	1	45000	45000
6.3.2.5	PPNCL2	42000	6	0	1	0	42000	0
1.3.1.12	PPND	78000	6	0	1	0	78000	0
4.2.1.51	PPNDH	90000	6	0	1	0	90000	0
1.3.3.4	PPPGO	50000	2	0	1	0	50000	0
2.7.9.2	PPS	180000	6	0	1	0	180000	0
6.3.4.13	PRAGSr	48620	6	-6.2659	0.88222	1.1335	42893.3	55111.2
6.3.3.1	PRAIS	71700	6	0	1	0	71700	0
5.3.1.24	PRAIi	23600	6	0	1	0	23600	0
3.5.4.19	PRAMPC	80000	0	0	1	0	80000	0
6.3.2.6	PRASCS	76000	6	-7.6583	0.85799	1.1655	65207	88579.4
3.6.1.31	PRATPP	43000	5	0	1	0	43000	0
6.3.5.3	PRFGS	133000	5	0	1	0	133000	0
5.3.1.16	PRMICIi	27400	6	0	1	0	27400	0
1.5.5.2	PROD2	260000	6	0	1	0	260000	0
2.7.6.1	PRPPS	225000	5	-19.0907	0.68262	1.4649	153590	329611
2.5.1.19	PSCVT	45055	6	5.1959	1.1095	0.9013	49988.9	40608.1
4.1.1.65	PSD_EC	185000	6	0	1	0	185000	0
2.6.1.52	PSERT	57500	6	0	1	0	57500	0
3.1.3.3	PSP_L	56000	0	0	1	0	56000	0
2.7.8.8	PSSA_EC	276500	6	0	1	1	276500	276500
2.3.1.8	PTAr	79500	6	-7.27	0.86468	1.1565	68741.8	91941.9
2.7.7.3	PTPATi	89500	6	0	1	0	89500	0
2.6.1.29	PTRCTA	80000	-1	0	1	0	80000	0
2.4.2.1	PUNP1	150000	6	-2.73	0.94686	1.0561	142030	158418
2.4.2.1	PUNP2	150000	6	13.64	1.3136	0.76124	197046	114187
2.4.2.1	PUNP3	150000	6	0.73001	1.0147	0.98551	152206	147826
2.4.2.1	PUNP4	150000	6	-7.95	0.853	1.1723	127950	175851
2.4.2.1	PUNP5	150000	6	41.469	2.2919	0.43632	343785	65447.9
2.4.2.1	PUNP6	150000	6	4.3301	1.0905	0.91704	163569	137556
2.4.2.1	PUNP7	150000	6	0.73	1.0147	0.98551	152206	147826
1.4.3.5	PYAM5PO	51000	6	0	1	0	51000	0
2.7.1.35	PYDAMK	40000	1	0	1	0	40000	0
2.7.1.35	PYDXK	40000	1	0	1	0	40000	0
2.7.1.35	PYDXNK	40000	1	0	1	0	40000	0
2.7.1.40	PYK	195000	6	0	1	0	195000	0
2.4.2.2	PYNP2r	92000	3	0.73	1.0147	0.98551	93353.1	90666.6
2.7.1.26	RBFK	34200	1	0	1	0	34200	0
2.5.1.9	RBFSa	72500	6	0	1	0	72500	0
2.5.1.9	RBFSb	72500	6	0	1	0	72500	0
2.7.1.15	RBK	62000	6	0	1	0	62000	0
2.7.1.16	RBK_L1	96500	6	0	1	0	96500	0
5.1.3.4	RBP4E	105000	6	0	1	1	105000	105000
5.3.1.14	RMI	150000	2	-1.46	0.97122	1.0296	145683	154445
2.7.1.5	RMK	53055	6	0	1	0	53055	0
4.1.2.19	RMPA	132500	6	5.63	1.1192	0.89351	148292	118390
1.17.4.1	RNDR1	142950	1	0	1	0	142950	0
1.17.4.1	RNDR2	142950	1	0	1	0	142950	0
1.17.4.1	RNDR3	142950	1	0	1	0	142950	0
1.17.4.1	RNDR4	142950	1	0	1	0	142950	0
1.17.4.2	RNTR1	240000	6	0	1	0	240000	0
1.17.4.2	RNTR2	240000	6	0	1	0	240000	0
1.17.4.2	RNTR3	240000	6	0	1	0	240000	0
1.17.4.2	RNTR4	240000	6	0	1	0	240000	0
5.1.3.1	RPE	50000	0	0	1	1	50000	50000
5.3.1.6	RPI	45000	6	0.61996	1.0125	0.98768	45561.4	44445.5
2.6.1.11	SADH	119000	6	0	1	0	119000	0
1.1.1.140	SBTPD	117000	6	1.0818	1.0219	0.9786	119559	114496
3.5.1.18	SDPDS	62250	3	0	1	0	62250	0
2.6.1.17	SDPTA	82000	6	0.07586	1.0015	0.99848	82124.5	81875.7
2.7.9.3	SELNPS	31500	6	0	1	0	31500	0
2.3.1.30	SERAT	145000	6	-5.66	0.89297	1.1199	129481	162379
4.3.1.17	SERD_L	104350	6	0	1	0	104350	0
1.1.1.25	SHK3Dr	44500	6	3.1765	1.0656	0.93845	47418.8	41760.9
2.7.1.71	SHKK	20200	6	0	1	0	20200	0
2.5.1.48	SHSL1	160000	6	0	1	0	160000	0
2.3.1.57	SPMDAT1	76000	0	0	1	0	76000	0
2.3.1.57	SPMDAT2	76000	0	0	1	0	76000	0
2.5.1.16	SPMS	73000	6	0	1	0	73000	0
1.15.1.1	SPODM	40000	6	0	1	0	40000	0
1.2.1.24	SSALx	50000	6	0	1	0	50000	0
1.2.1.16	SSALy	157000	6	0	1	0	157000	0
6.2.1.26	SUCBZL	185000	6	0	1	0	185000	0
1.3.99.1	SUCD1i	70000	0	0	1	0	70000	0
6.2.1.5	SUCOAS	138500	6	-1.0541	0.97914	1.0213	135611	141451
1.8.2.2	SULR	84000	3	5.0792	1.1069	0.90341	92981.5	75886
1.1.1.58	TAGURr	80000	-1	1.0818	1.0219	0.9786	81749.7	78287.7
2.2.1.2	TALA	72500	6	-3.44	0.93351	1.0712	67679.8	77663.5
4.2.1.32	TARTD	107750	6	0	1	0	107750	0
1.14.11.17	TAUDO	59200	6	0	1	0	59200	0
2.6.1.33	TDPAGTA	180000	6	0	1	0	180000	0
5.1.3.13	TDPDRE	67000	6	0	1	0	67000	0
1.1.1.133	TDPDRR	33000	5	0	1	0	33000	0
4.2.1.46	TDPGDH	78000	6	0	1	0	78000	0
2.7.1.130	TDSK	80000	-1	0	1	0	80000	0
4.1.2.40	TGBPA	157000	5	13.3165	1.3052	0.76619	204911	120291
1.6.1.1	THD2	53000	6	0	1	0	53000	0
2.3.1.117	THDPS	70000	6	0	1	0	70000	0
4.1.2.5	THRAr	80000	-1	1	1.0202	0.9802	81616.1	78415.9
1.1.1.103	THRD	140000	6	0	1	0	140000	0
4.3.1.19	THRD_L	202400	6	0	1	0	202400	0
4.2.3.1	THRS	46000	6	0	1	0	46000	0
2.2.1.1	TKT1	145000	6	5.5199	1.1167	0.89548	161925	129844
2.2.1.1	TKT2	145000	6	3.44	1.0712	0.93351	155327	135360
2.7.1.21	TMDK1	43000	1	0	1	0	43000	0
2.4.2.4	TMDPP	90000	6	-7.9499	0.853	1.1723	76769.8	105510
2.1.1.45	TMDS	70000	6	0	1	0	70000	0
2.7.1.89	TMKr	34000	5	-13.5676	0.76235	1.3117	25919.8	44599.1
2.7.4.16	TMPKr	35000	5	-0.16175	0.99677	1.0032	34887	35113.4
2.5.1.3	TMPPP	17000	6	0	1	0	17000	0
5.3.1.1	TPI	56000	2	1.83	1.0373	0.96406	58087.5	53987.5
1.8.1.9	TRDR	67000	6	0	1	0	67000	0
3.2.1.93	TRE6PH	80000	-1	0	1	0	80000	0
3.1.3.12	TRE6PP	70955	6	0	1	0	70955	0
2.4.1.15	TRE6PS	54000	6	0	1	0	54000	0
3.2.1.28	TREH	74000	6	0	1	0	74000	0
3.2.1.28	TREHe	74000	6	0	1	0	74000	0
4.1.99.1	TRPAS2	220000	6	5.1029	1.1074	0.90298	243638	198655
4.2.1.20	TRPS1	29000	5	0	1	0	29000	0
4.2.1.20	TRPS2	29000	5	0	1	0	29000	0
4.2.1.20	TRPS3	29000	5	0	1	0	29000	0
1.1.1.60	TRSAR	97500	3	0	1	0	97500	0
2.6.1.5	TYRTA	46420	2	-0.6059	0.98796	1.0122	45860.9	46985.9
6.3.2.13	UAAGDS	62000	6	0	1	0	62000	0
5.1.3.14	UAG2Ei	76000	6	0	1	0	76000	0
2.3.1.129	UAGAAT	59000	6	0	1	1	59000	59000
2.5.1.7	UAGCVT	66900	6	0	1	0	66900	0
2.7.7.23	UAGDP	37100	6	0	1	0	37100	0
6.3.2.9	UAMAGS	49420	6	0	1	0	49420	0
6.3.2.8	UAMAS	53815	6	0	1	0	53815	0
1.1.1.158	UAPGR	80000	-1	0	1	0	80000	0
3.6.1.27	UDCPDP	110000	6	0	1	0	110000	0
5.1.3.2	UDPG4E	80000	6	0	1	1	80000	80000
5.4.99.9	UDPGALM	72000	6	0	1	0	72000	0
1.1.1.22	UDPGD	79000	6	0	1	0	79000	0
2.7.7.12	UGLT	80000	6	0	1	1	80000	80000
3.5.1.116	UGLYCH	300000	0	0	1	0	300000	0
6.3.2.15	UGMDDS	80000	-1	0	1	0	80000	0
2.7.4.14	UMPK	26000	0	-0.78598	0.9844	1.0158	25594.5	26411.9
2.1.1.107	UPP3MT	52000	6	0	1	0	52000	0
4.2.1.75	UPP3S	27890	6	0	1	0	27890	0
4.1.1.37	UPPDC1	42000	2	0	1	0	42000	0
2.4.2.9	UPPRT	75000	6	0	1	0	75000	0
2.7.1.48	URIK2	90000	6	0	1	0	90000	0
2.6.1.42	VALTA	185000	6	0.55411	1.0111	0.98898	187062	182961
2.6.1.66	VPAMT	80000	-1	0	1	0	80000	0
2.4.2.22	XPPT	42000	1	0	1	0	42000	0
5.3.1.5	XYLI1	71000	6	-1.46	0.97122	1.0296	68956.8	73103.8
5.3.1.5	XYLI2i	71000	6	0	1	0	71000	0
2.7.1.17	XYLK	110000	6	0	1	0	110000	0

## Sheet: Mets Gibbs
Met Abbv.	KEGG ID	ΔG°' kcal/mol
10fthf	C00234	18.7153
12dgr_EC	NAN	0
12ppd-S	C02917	2.21896
13dpg	C00236	-547.399
15dap	C01672	158.69
1pyr5c	C03912	-3.43534
23ddhb	C04171	-61.0042
23dhb	C00196	-80.9664
23dhba	C04030	-206.122
23dhdp	C03340	-92.0626
23dhmb	C04272	-69.072
23dhmp	C06007	-46.9097
23doguln	C04575	-176.114
25aics	C04823	-351.606
25dkglcn	C02780	-178.574
25drapp	C01304	-212.193
26dap-LL	C00666	-19.8843
26dap-M	C00680	-19.8843
2ahbut	C06006	-59.432
2aobut	C03508	-46.7153
2cpr5p	C01302	-261.814
2dda7p	C04691	-369.157
2ddg6p	C04442	-353.28
2ddglcn	C00204	-128.012
2dh3dgal	C01216	-128.012
2dh3dgal6p	C01286	-353.28
2dhglcn	C06473	-166.052
2dhguln	C06473	-166.052
2dhp	C00966	-56.972
2dmmq8	C05818	916.849
2dmmql8	none	947.913
2dr1p	C00672	-263.088
2dr5p	C00673	-263.088
2h3oppan	C01146	-119.419
2ippm	C02631	-62.0993
2kmb	C01180	-29.0942
2mahmp	C04752	-350.46
2mcacn	C04225	-174.483
2mcit	C02225	-211.541
2me4p	C11434	-254.976
2mecdp	C11453	-209.377
2obut	C00109	-60.0265
2ohph	C05811	891.068
2ombzl	NAN	0
2omhmbl	C05815	866.213
2ommbl	none	905.693
2omph	C05812	926.261
2oph	C05810	930.549
2p4c2me	C11436	-680.388
2pg	C00631	-329.794
2pglyc	C00988	-317.746
2shchc	C05817	-97.8871
34hpp	C01179	-43.7142
3c2hmp	C04411	-98.297
3c3hmp	C02504	-99.717
3c4mop	C04236	-108.359
3dhguln	C00618	-168.512
3dhgulnp	C14899	-393.78
3dhq	C00944	-122.362
3dhsk	C02637	-106.394
3hcinnm	C12621	-0.164218
3hmrsACP	C04688	0
3hpppn	C11457	4.38803
3ig3p	C03506	-167.434
3mob	C00141	-39.6742
3mop	C00671	-17.512
3ophb	C05809	837.335
3pg	C00197	-331.114
3php	C03232	-343.686
3psme	C01269	-351.823
4abut	C00334	7.95009
4abutn	C00555	70.6091
4abz	C00568	12.3247
4adcho	C11355	-38.7208
4ahmmp	C01279	83.1201
4ampm	C04556	-140.899
4c2me	C11435	-453.872
4h2opntn	C03589	-75.9042
4hba	C17467	34.409
4hbz	C00156	-41.4865
4hthr	C06056	-68.1299
4mhetz	C04294	72.3001
4mop	C00233	-17.512
4mpetz	C04327	-151.719
4pasp	C03082	-304.671
4per	C03393	-349.502
4ppan	C03492	-249.782
4ppcys	C04352	-224.666
4r5au	C04732	-36.6821
5aizc	C04751	-281.906
5aop	C00430	-20.4499
5aprbu	C04454	-260.701
5apru	C01268	-273.844
5caiz	C15667	-288.216
5dglcn	C01062	-168.512
5dh4dglc	C00679	-202.982
5mdr1p	C04188	-235.766
5mdru1p	C04582	-235.146
5mta	C00170	129.147
5mthf	C00440	106.728
5mtr	C03089	-11.7466
5prdmbz	C04778	-133.598
6hmhpt	C01300	51.0701
6hmhptpp	C04807	-382.51
6pgc	C00345	-381.257
6pgl	C01236	-337.328
8aonn	C01092	66.389
aacald	C06735	26.2847
aacoa	C00332	-513.102
ac	C00033	-57.7687
acac	C00164	-66.9565
acACP	C03939	0
acald	C00084	7.68448
accoa	C00024	-506.864
acg5p	C04133	-303.398
acg5sa	C01250	-38.6309
acgam	C00140	-58.5632
acgam1p	C04256	-282.583
acgam6p	C00357	-282.583
acglu	C00624	-102.538
acmana	C00645	-58.5632
acmanap	C04257	-282.583
acnam	C00270	-141.832
acon-T	C02341	-194.275
aconm	C11514	-157.752
acorn	C00437	28.5357
ACP	C00229	0
acser	C00979	-69.1599
actACP	C05744	0
actp	C00227	-273.515
ade	C00147	125.606
adn	C00212	87.0346
adocbi	C06508	646.431
adocbip	C06509	379.802
adocbl	C00194	555.024
adp	C00008	-344.925
adpglc	C00498	-452.901
adphep-DD	C06397	-468.779
adphep-LD	C06398	-468.779
agdpcbi	C06510	196.14
agm	C00179	168.86
agpc_EC	NAN	0
agpe_EC	NAN	0
agpg_EC	NAN	0
ahcys	C00021	84.0534
ahdt	C04895	-528.05
aicar	C04677	-217.364
air	C03373	-174.227
akg	C00026	-149.764
ala-B	C00099	-14.2122
ala-D	C00133	-16.0222
ala-L	C00041	-16.7722
alaala	C00993	4.56344
alac-S	C06010	-81.5942
alltn	C01551	-54.4333
alltt	C00499	-95.3542
altrn	C00817	-155.99
amet	C00019	124.035
ametam	C01137	232.079
amob	C04425	77.5613
amp	C00020	-135.895
anth	C00108	12.3247
ap4a	C01260	-638.304
ap5a	C04058	-752.713
apg_EC	NAN	0
apoACP	C03688	0
aps	C00224	-279.504
ara5p	C01112	-300.848
arab-L	C00259	-76.8288
arbt6p	C06187	-267.541
arg-L	C00062	79.8847
argsuc	C03406	-50.613
asn-L	C00152	-43.531
asp-L	C00049	-105.785
aspsa	C00441	-41.1522
atp	C00002	-553.699
bbtcoa	none	-383.866
betald	C00576	83.2114
btcoa	C00136	-462.539
btn	C00120	44.7347
btnso	none	11.2147
but	C00246	-12.6942
camp	C00575	-38.6087
cbasp	C00438	-143.582
cbi	C05774	535.579
cbl1	C00853	455.91
cbp	C00169	-275.366
cdp	C00112	-455.705
cdpdag_EC	C00269	0
cdpea	C00570	-384.321
cechddd	C11588	-15.1297
cenchddd	C12622	-19.682
chol	C00114	94.2736
chor	C00251	-95.4493
cinnm	C00423	39.3158
cit	C00158	-230.693
citr-L	C00327	9.65456
ckdo	C04121	-377.021
clpn_EC	C05980	0
cmp	C00055	-246.145
co2	C00011	-92.26
coa	C00010	-493.566
cpppg3	C03263	206.412
crn	C00318	26.8368
crncoa	none	-421.906
csn	C00380	19.9056
ctbt	C04114	65.1446
ctbtcoa	none	-383.598
ctp	C00063	-569.49
cyan	C01326	38.8811
cynt	C01417	-23.5921
cys-L	C00097	-9.31216
cyst-L	C02291	-11.1143
cytd	C00475	-22.1254
dad-2	C00559	101.825
dadp	C00206	-350.824
damp	C00360	-141.264
dann	C01037	134.391
datp	C00131	-464.609
db4p	C15556	-250.2
dcamp	C03794	-315.346
dcdp	C00705	-415.865
dcmp	C00239	-206.305
dctp	C00458	-529.649
dcyt	C00881	17.7146
ddcaACP	C05223	0
dgdp	C00361	-399.694
dgmp	C00362	-190.134
dgsn	C00330	33.8856
dgtp	C00286	-513.479
dha	C00184	-44.7733
dhap	C00111	-267.483
dhcinnm	C12623	-39.6442
dhf	C00415	46.523
dhna	C03657	-50.6132
dhnpt	C04874	19.3146
dhor-S	C00337	-102.426
dhpmp	C05925	-204.705
dhpppn	C04044	-35.092
dhpt	C00921	92.8125
dhptd	C11838	-52.121
din	C05512	48.0134
dkmpp	C15650	-207.168
dmbzid	C03114	132.452
dmlz	C04332	-12.243
dmpp	C00235	-349.548
dms	C00580	63.0967
dmso	C11143	21.5267
dnad	C00857	-402.3
dpcoa	C00882	-267.05
dscl	C02463	-94.3949
dtbt	C01909	58.987
dtdp	C00363	-445.854
dtdp4aaddg	NAN	0
dtdp4addg	C04268	-415.133
dtdp4d6dg	C04269	-485.844
dtdp4d6dm	C00688	-485.844
dtdpglu	C00842	-508.091
dtdprmn	C03319	-471.861
dtmp	C00364	-236.294
dttp	C00459	-559.638
dudp	C01346	-464.766
dump	C00365	-255.206
duri	C00526	-31.1866
dutp	C00460	-578.551
dxyl	C06257	-42.0588
dxyl5p	C11437	-266.078
e4p	C00279	-284.97
eca_EC	NAN	0
eig3p	C04666	-208.818
enter	C05821	-171.81
etha	C00189	37.3469
etoh	C00469	18.1867
f1p	C01094	-318.186
f6p	C00085	-318.186
fad	C00016	-305.614
fadh2	C01352	-316.678
fc1p	C01099	-281.956
fcl-L	C01721	-57.9366
fdp	C00354	-541.362
fe2	C14818	-20.0982
fgam	C04376	-285.124
fmn	C00061	-207.157
for	C00058	-73.9309
fpram	C04640	-227.945
fprica	C04734	-253.604
frdp	C00448	-129.031
fru	C00095	-94.1666
fruur	C00905	-168.512
fuc-L	C01019	-56.4766
fuc1p-L	C02985	-282.816
fum	C00122	-124.406
g1p	C00103	-319.046
g3p	C00118	-265.653
g3pc	D07349	-130.968
g3pe	C01233	-187.894
g3pg	C03274	-259.876
g3pi	C01225	-322.572
g3ps	none	-278.118
g6p	C00668	-319.046
gal	C00124	-95.0266
gal1p	C00446	-319.046
galct-D	C01807	-230.959
galctn-D	C00880	-155.99
galt	C01697	-81.6443
galt1p	C06311	-305.664
galur	C00333	-169.372
gam	C00329	-39.5464
gam1p	C06156	-262.317
gam6p	C00352	-262.317
gar	C03838	-245.966
gbbtn	C01181	64.8768
gcald	C00266	-29.1955
gdp	C00035	-439.534
gdpddman	C01222	-479.524
gdpfuc	C00325	-465.541
gdpmann	C00096	-501.771
gdpofuc	none	-479.524
glc-D	C00267	-95.0266
glcn	C00257	-157.03
glcr	C00818	-230.959
glcur	C00191	-169.372
gln-L	C00064	-23.4888
glu-D	C00217	-84.8431
glu-L	C00025	-82.2731
glu1sa	C03741	-18.9899
glu5p	C03287	-282.509
glu5sa	C01165	-18.9899
glucys	C00669	-57.1575
glutrna	C02987	0
glx	C00048	-102.041
gly	C00037	-37.2444
glyald	C00577	-42.9733
glyb	C00719	20.5523
glyc	C00116	-36.731
glyc-R	C00258	-106.256
glyc3p	C00093	-258.03
glyclt	C00160	-96.3987
glycogen	C00182	-95.0266
gmhep17bp	C11472	-561.44
gmhep1p	C07838	-334.924
gmhep7p	C07836	-334.924
gmp	C00144	-229.974
gp4g	C01261	-736.044
grdp	C00341	-239.29
gsn	C00387	-5.95444
gthox	C00127	-127.845
gthrd	C00051	-56.9241
gtp	C00044	-553.318
gtspmd	C05730	209.502
gua	C00242	36.0766
h	C00080	0.429061
h2	C00282	24.7522
h2mb4p	C11811	-385.778
h2o	C00001	-36.1448
h2o2	C00027	-11.4578
h2s	C00283	13.8822
hco3	C00288	-130.281
hcys-L	C00155	10.6701
hdca	C00249	256.093
hdcea	C08362	255.84
hdeACP	C16520	0
hemeO	C15672	575.034
his-L	C00135	35.0001
hisp	C01100	-114.05
histd	C00860	108.721
hkndd	C04479	-105.759
hkntd	C12624	-105.492
hmbil	C01024	-183.949
hmfurn	none	34.5625
hom-L	C00263	-30.0899
hpyr	C00168	-118.419
hqn	C00530	12.2467
hxan	C00262	62.4845
iasp	C05840	-144.035
ichor	C00885	-95.4493
icit	C00311	-227.753
idon-L	C00770	-155.99
idp	C00104	-453.865
ile-L	C00407	51.3246
imacp	C01267	-183.3
imp	C00130	-244.305
indole	C00463	125.388
inost	C00137	-96.7066
ins	C00294	-20.2856
ipdp	C00129	-350.208
itp	C00081	-567.65
k	C00238	-0.312059
kdo	C01187	-159.768
kdo2lipid4	C06025	97.4715
kdo2lipid4L	C06251	302.186
kdo2lipid4p	none	390.835
kdo8p	C04478	-385.035
kdolipid4	C06024	223.752
lac-D	C00256	-72.1265
lac-L	C00186	-72.5565
lald-L	C00424	-8.84328
lcts	C00243	-150.795
leu-L	C00123	49.3246
lgt-S	C03451	-86.0997
lipa	C06026	551.226
lipa_cold	none	641.692
lipidA	NAN	0
lipidAds	C04932	575.924
lipidX	C04824	156.323
lps_EC	NAN	0
lys-L	C00047	69.7147
mal-L	C00149	-161.164
malACP	C01209	0
malcoa	C00083	-597.774
malt	C00897	-150.795
malt6p	C02995	-374.815
malthp	G00689	-429.639
malthx	C01936	-373.871
maltpt	G00343	-318.102
malttr	C01835	-206.564
maltttr	C02052	-262.333
man	C00159	-95.0266
man1p	C00636	-319.046
man6p	C00275	-319.046
mana	C00514	-155.99
melib	C05402	-150.795
met-D	C00855	37.0723
met-L	C00073	37.0723
methf	C00445	60.5314
mi1p-D	C01177	-320.726
micit	C04593	-211.541
mlthf	C00143	94.2353
mmcoa-R	C01213	-577.421
mmcoa-S	C00683	-577.421
mnl	C00392	-81.6443
mnl1p	C00644	-305.664
mql8	C05819	926.123
mqn8	C00828	925.281
mthgxl	C00546	-18.9055
myrsACP	C05761	0
N1aspmd	C00612	210.178
n8aspmd	C01029	210.178
na1	C01330	-0.312059
nac	C00253	-14.9876
nad	C00003	-338.382
nadh	C00004	-325.207
nadp	C00006	-563.65
nadph	C00005	-551.723
ncam	C00153	48.3067
nh4	C01342	21.8124
nicrnt	C01185	-268.445
nmn	C00455	-204.526
no2	C00088	-65.9121
no3	C00244	-26.9221
o2	C00007	3.92
o2s	C00704	-74.6121
oaa	C00036	-170.306
ocdca	C01530	298.347
ocdcea	C00712	300.165
octdp	C04146	422.264
octeACP	NAN	0
ohpb	C06054	-359.564
op4en	C00596	-36.7065
orn	C01602	47.5525
orot	C00295	-122.209
orot5p	C01103	-389.507
pa_EC	C00416	0
pac	C07086	21.7058
pacald	C00601	84.989
palmACP	C05764	0
pan4p	C01134	-133.195
pant-R	C00522	-46.9097
pap	C00054	-407.62
paps	C00053	-506.02
pc_EC	C00157	0
pdx5p	C00627	-200.997
pe_EC	C00350	0
peamn	C05332	151.531
pep	C00074	-293.836
peptido_EC	NAN	0
pg_EC	C00344	0
pgp_EC	C03892	0
phaccoa	C00582	-428.909
phe-L	C00079	63.4823
pheme	C00032	278.635
phom	C01102	-254.109
phpyr	C00166	-4.23422
phthr	C06055	-292.149
pi	C00009	-252.947
pmcoa	C01063	-509.125
pnto-R	C00864	-24.5141
ppa	C00163	-35.2565
ppap	C02876	-234.323
ppbng	C00931	-2.74751
ppcoa	C00100	-484.702
pphn	C00254	-105.249
ppi	C00013	-473.467
ppp9	C02191	287.858
pppg9	C01079	379.034
pppi	C00536	-581.402
pppn	C05629	43.868
pram	C03090	-246.2
pran	C04302	-262.434
prbamp	C02741	-483.621
prbatp	C02739	-795.758
prfp	C04896	-470.299
prlp	C04916	-469.679
pro-L	C00148	23.7201
prpp	C00119	-740.253
ps_EC	C02737	0
pser-L	C01005	-276.272
ptrc	C00134	136.527
pyam5p	C00647	-144.269
pydam	C00534	78.5025
pydx	C00250	10.4101
pydx5p	C00018	-213.609
pydxn	C00314	23.0223
pyr	C00022	-82.3987
q8	C00399	858.863
q8h2	C00390	901.405
quln	C03722	-110.295
r1p	C00620	-294.248
r5p	C00117	-302.928
rbl-L	C00508	-78.2888
rdmbzi	C05775	90.4212
rhcys	C03539	-37.771
rib-D	C00121	-76.8288
ribflv	C00255	53.5092
rml	C00861	-57.9366
rml1p	C01131	-281.956
rmn	C00507	-56.4766
ru5p-D	C00199	-302.308
ru5p-L	C01101	-302.308
s7p	C05382	-334.064
sbt-D	C00794	-81.5143
sbt6p	C01096	-305.664
sbzcoa	C03160	-532.407
scl	C05778	-138.799
seln	C01528	-1.24824
selnp	C05172	-98.0771
ser-D	C00740	-52.2522
ser-L	C00065	-50.2022
seramp	C05820	-179.701
sheme	C00748	-154.993
skm	C00493	-90.862
skm5p	C03175	-316.13
sl26da	C04421	-106.4
sl2a6o	C04462	-173.815
so3	C00094	-127.398
so4	C00059	-179.248
spmd	C00315	227.946
ssaltpp	C05816	-282.094
suc6p	C02591	-375.705
sucarg	C03296	-5.383
sucbz	C02730	-79.9193
succ	C00042	-125.164
succoa	C00091	-575.611
sucglu	C05931	-170.037
sucgsa	C05932	-105.506
suchms	C01118	-113.249
sucorn	C03415	-37.7153
sucr	C00089	-148.005
sucsal	C00232	-59.2165
tag6p-D	C01097	-319.936
tagdp-D	C03785	-546.452
tagur	C00558	-168.512
tartr-L	C00898	-199.204
taur	C00245	-49.8622
tcynt	C01755	21.8479
tdeACP	NAN	0
thdp	C03972	-80.0204
thf	C00101	73.9153
thm	C00378	204.267
thmmp	C01081	-18.5041
thmpp	C00068	-227.44
thr-L	C00188	-30.5599
thym	C00178	-10.0833
thymd	C00214	-12.2743
tma	C00565	111.299
tmao	C01104	48.6901
trdox	C00343	0
trdrd	C00342	0
tre	C01083	-150.795
tre6p	C00689	-374.815
trnaglu	C01641	0
trp-L	C00078	95.8434
tsul	C00320	-112.741
ttdca	C06424	209.698
ttdcea	C08322	210.856
tyr-L	C00082	24.3823
u23ga	C04652	-91.4742
u3aga	C04738	-319.381
u3hga	C06022	-299.116
uaagmda	C05898	704.787
uaccg	C04631	-565.449
uacgam	C00043	-530.38
uacmam	C01170	-530.38
uacmamu	C06240	-605.974
uagmda	C05897	724.093
uama	C01212	-543.912
uamag	C00692	-591.449
uamr	C01050	-564.497
udcpdp	C04574	753.041
udcpp	C00348	962.601
udp	C00015	-504.606
udpg	C00029	-566.844
udpgal	C00052	-566.844
udpgalfur	C03733	-566.604
udpglcur	C00167	-642.437
ugmd	C04877	-574.726
ugmda	C04882	-533.555
ump	C00105	-295.046
unaga	C01289	727.267
unagamu	none	632.368
unagamuf	NAN	0
uppg3	C01051	-160.971
ura	C00106	-28.9955
urdglyc	C00603	-112.936
urea	C00086	-7.38552
uri	C00299	-71.0266
utp	C00075	-618.391
val-L	C00183	27.2623
xan	C00385	-25.5745
xmp	C00655	-291.625
xtsn	C01762	-67.6055
xu5p-D	C00231	-302.308
xu5p-L	C03291	-302.308
xyl-D	C00181	-76.8288
xylu-D	C00310	-78.2888
