# Supplementary material for: Predicting internal cell fluxes at sub-optimal growth
Source: BMC Syst Biol. 2015 Apr 3;9:18. doi: 10.1186/s12918-015-0153-3 (PMC4397736; doi:10.1186/s12918-015-0153-3)
Supplement: Additional file 6 — Table S2. Model decomposition. Extreme Pathways and Fundamental Pathways calculated both for the analysis presented in the manuscript and the pathway recovery analysis in Additional file 5. [file 12918_2015_153_MOESM6_ESM.xlsx]

## Sheet: iJR904CM FP
																												number	AB6PGH	ACKr	ACONMT	ACONT	ACS	ACt2r	ADHEr	AKGDH	AKGt2r	BETALDHx	BETALDHy	CITL	CITt7	CRNBTCT	CRNCBCT	CRNCDH	CRNt7	CS	CYANST	CYNTAH	CYNTt2
																												1	0	0	0	0	0	0	0	0	0	0	0	0	0	0	0	0	0	0	0	0	0
																												2	0	0	0	0	0	0	0	0	0	0	0	0	0	0	0	0	0	0	0	0	0
																												3	0	0	0	0	0	-2	0	0	0	0	0	0	0	0	0	0	0	0	0	0	0
																												4	0	0	0	0	0	-2	0	0	0	0	0	0	0	0	0	0	0	0	0	0	0
																												5	0	0	0	0	0	-2	0	0	0	0	0	0	0	0	0	0	0	0	0	0	0
																												6	0	0	0	0	0	-2	0	0	0	0	0	0	0	0	0	0	0	0	0	0	0
																												7	0	0	0	0	0	-2	0	0	0	0	0	0	0	0	0	0	0	0	0	0	0
																												8	0	0	0	0	0	-2	0	0	0	0	0	0	0	0	0	0	0	0	0	0	0
																												9	0	0	0	0	0	0	2	0	0	0	0	0	0	0	0	0	0	0	0	0	0
																												10	0	0	0	0	0	-2	0	0	0	0	0	0	0	0	0	0	0	0	0	0	0
																												11	0	0	0	0	0	-2	0	0	0	0	0	0	0	0	0	0	0	0	0	0	0
																												12	0	0	0	0	0	0	2	0	0	0	0	0	0	0	0	0	0	0	0	0	0
																												13	0	0	0	0	0	0	0	0	0	0	0	0	0	0	0	0	0	0	0	0	0
																												14	0	0	0	0	0	0	0	0	0	0	0	0	0	0	0	0	0	0	0	0	0
																												15	0	0	0	0	0	-2	0	0	0	0	0	0	0	0	0	0	0	0	0	0	0
																												16	0	0	0	0	0	-2	0	0	0	0	0	0	0	0	0	0	0	0	0	0	0
																												17	0	0	0	0	0	-2	0	0	0	0	0	0	0	0	0	0	0	0	0	0	0
																												18	0	0	0	0	0	-2	0	0	0	0	0	0	0	0	0	0	0	0	0	0	0
																												19	0	0	0	0	0	0	2	0	0	0	0	0	0	0	0	0	0	0	0	0	0
																												20	0	0	0	0	0	0	2	0	0	0	0	0	0	0	0	0	0	0	0	0	0
																												21	0	0	0	0	0	0	2	0	0	0	0	0	0	0	0	0	0	0	0	0	0
																												22	0	0	0	0	0	0	2	0	0	0	0	0	0	0	0	0	0	0	0	0	0
																												23	0	0	0	0	0	0	2	0	0	0	0	0	0	0	0	0	0	0	0	0	0
																												24	0	0	0	0	0	-2	0	0	0	0	0	2	0	0	0	0	0	2	0	0	0
																												25	0	-2	0	0	0	-2	0	0	0	0	0	0	0	0	0	0	0	0	0	0	0
																												26	0	0	0	0	2	0	2	0	0	0	0	0	0	0	0	0	0	0	0	0	0
																												27	0	0	0	0	0	-2	0	0	0	0	0	0	0	0	0	0	0	0	0	0	0
																												28	0	0	0	0	0	-2	0	0	0	0	0	0	0	0	0	0	0	0	0	0	0
																												29	0	0	0	0	0	0	2	0	0	0	0	0	0	0	0	0	0	0	0	0	0
																												30	0	0	0	0	0	0	2	0	0	0	0	0	0	0	0	0	0	0	0	0	0
																												31	0	0	0	0	0	0	2	0	0	0	0	0	0	0	0	0	0	0	0	0	0
																												32	0	0	0	0	0	0	2	0	0	0	0	0	0	0	0	0	0	0	0	0	0
																												33	0	0	0	0	0	0	2	0	0	0	0	0	0	0	0	0	0	0	0	0	0
																												34	0	0	0	0	0	0	2	0	0	0	0	0	0	0	0	0	0	0	0	0	0
																												35	0	0	0	0	0	0	2	0	0	0	0	0	0	0	0	0	0	0	0	0	0
																												36	0	0	0	0	0	-2	0	0	0	0	0	2	0	0	0	0	0	2	0	0	0
																												37	0	-2	0	0	0	-2	0	0	0	0	0	0	0	0	0	0	0	0	0	0	0
																												38	0	0	0	0	0	0	2	0	0	0	0	0	0	0	0	0	0	0	0	0	0
																												39	0	0	0	0	0	0	2	0	0	0	0	0	0	0	0	0	0	0	0	0	0
																												40	0	0	0	0	0	-2	0	0	0	0	0	0	0	0	0	0	0	0	0	0	0
																												41	0	0	0	0	0	-1	0	0	0	0	0	0	0	0	0	0	0	0	0	0	0
																												42	0	0	0	0	0	-1	0	0	0	0	0	0	0	0	0	0	0	0	0	0	0
																												43	0	0	0	0	0	0	2	0	0	0	0	0	0	0	0	0	0	0	0	0	0
																												44	0	0	0	0	0	0	2	0	0	0	0	0	0	0	0	0	0	0	0	0	0
																												45	0	0	0	0	0	0	2	0	0	0	0	0	0	0	0	0	0	0	0	0	0
																												46	0	0	0	0	0	0	2	0	0	0	0	0	0	0	0	0	0	0	0	0	0
																												47	0	0	0	0	0	-2	0	0	0	0	0	2	0	0	0	0	0	2	0	0	0
																												48	0	0	0	0	0	-2	0	0	0	0	0	2	0	0	0	0	0	2	0	0	0
																												49	0	0	0	0	0	-2	0	0	0	0	0	2	0	0	0	0	0	2	0	0	0
																												50	0	0	0	0	0	-2	0	0	0	0	0	2	0	0	0	0	0	2	0	0	0
																												51	0	0	0	0	0	-2	0	0	0	0	0	2	0	0	0	0	0	2	0	0	0
																												52	0	-2	0	0	0	-2	0	0	0	0	0	0	0	0	0	0	0	0	0	0	0
																												53	0	-2	0	0	0	-2	0	0	0	0	0	0	0	0	0	0	0	0	0	0	0
																												54	0	-2	0	0	0	-2	0	0	0	0	0	0	0	0	0	0	0	0	0	0	0
																												55	0	-2	0	0	0	-2	0	0	0	0	0	0	0	0	0	0	0	0	0	0	0
																												56	0	-2	0	0	0	-2	0	0	0	0	0	0	0	0	0	0	0	0	0	0	0
																												57	0	0	0	0	2	0	2	0	0	0	0	0	0	0	0	0	0	0	0	0	0
																												58	0	0	0	0	2	0	2	0	0	0	0	0	0	0	0	0	0	0	0	0	0
																												59	0	0	0	0	2	0	2	0	0	0	0	0	0	0	0	0	0	0	0	0	0
																												60	0	0	0	0	2	0	2	0	0	0	0	0	0	0	0	0	0	0	0	0	0
																												61	0	0	0	0	2	0	2	0	0	0	0	0	0	0	0	0	0	0	0	0	0
																												62	0	2	0	0	0	0	2	0	0	0	0	0	0	0	0	0	0	0	0	0	0
																												63	0	0	0	0	0	-2	0	0	0	0	0	0	0	0	0	0	0	0	0	0	0
																												64	0	0	0	0	0	0	2	0	0	0	0	0	0	0	0	0	0	0	0	0	0
																												65	0	0	0	0	0	0	2	0	0	0	0	0	0	0	0	0	0	0	0	0	0
																												66	0	0	0	0	0	-2	0	0	0	0	0	2	0	0	0	0	0	2	0	0	0
																												67	0	0	0	0	0	-2	0	0	0	0	0	2	0	0	0	0	0	2	0	0	0
																												68	0	-2	0	0	0	-2	0	0	0	0	0	0	0	0	0	0	0	0	0	0	0
																												69	0	-2	0	0	0	-2	0	0	0	0	0	0	0	0	0	0	0	0	0	0	0
																												70	0	0	0	0	2	0	2	0	0	0	0	0	0	0	0	0	0	0	0	0	0
																												71	0	0	0	0	2	0	2	0	0	0	0	0	0	0	0	0	0	0	0	0	0
																												72	0	0	0	0	0	0	2	0	0	0	0	0	0	0	0	0	0	0	0	0	0
																												73	0	0	0	0	0	0	2	0	0	0	0	0	0	0	0	0	0	0	0	0	0
																												74	0	0	0	0	0	0	2	0	0	0	0	0	0	0	0	0	0	0	0	0	0
																												75	0	0	0	0	0	0	2	0	0	0	0	0	0	0	0	0	0	0	0	0	0
																												76	0	0	0	0	0	-2	0	0	0	0	0	2	0	0	0	0	0	2	0	0	0
																												77	0	0	0	0	0	-2	0	0	0	0	0	2	0	0	0	0	0	2	0	0	0
																												78	0	0	0	0	0	-2	0	0	0	0	0	2	0	0	0	0	0	2	0	0	0
																												79	0	0	0	0	0	-2	0	0	0	0	0	2	0	0	0	0	0	2	0	0	0
																												80	0	0	0	0	0	-2	0	0	0	0	0	2	0	0	0	0	0	2	0	0	0
																												81	0	-2	0	0	0	-2	0	0	0	0	0	0	0	0	0	0	0	0	0	0	0
																												82	0	-2	0	0	0	-2	0	0	0	0	0	0	0	0	0	0	0	0	0	0	0
																												83	0	-2	0	0	0	-2	0	0	0	0	0	0	0	0	0	0	0	0	0	0	0
																												84	0	-2	0	0	0	-2	0	0	0	0	0	0	0	0	0	0	0	0	0	0	0
																												85	0	-2	0	0	0	-2	0	0	0	0	0	0	0	0	0	0	0	0	0	0	0
																												86	0	0	0	0	0	0	2	0	0	0	0	0	0	0	0	0	0	0	0	0	0
																												87	0	0	0	0	0	0	2	0	0	0	0	0	0	0	0	0	0	0	0	0	0
																												88	0	0	0	0	0	-2	0	0	0	0	0	2	0	0	0	0	0	2	0	0	0
																												89	0	0	0	0	0	-2	0	0	0	0	0	2	0	0	0	0	0	2	0	0	0
																												90	0	-2	0	0	0	-2	0	0	0	0	0	0	0	0	0	0	0	0	0	0	0
																												91	0	-2	0	0	0	-2	0	0	0	0	0	0	0	0	0	0	0	0	0	0	0
																												92	0	0	0	0	0	-1	0	0	0	0	0	0	0	0	0	0	0	0	0	0	0
																												93	0	0	0	0	0	0	2	0	0	0	0	0	0	0	0	0	0	0	0	0	0
																												94	0	0	0	0	0	0	1	0	0	0	0	0	0	0	0	0	0	0	0	0	0
																												95	0	0	0	0	0	0	1	0	0	0	0	0	0	0	0	0	0	0	0	0	0
																												96	0	0	0	0	0	-2	0	0	0	0	0	2	0	0	0	0	0	2	0	0	0
																												97	0	0	0	0	0	-2	0	0	0	0	0	2	0	0	0	0	0	2	0	0	0
																												98	0	0	0	0	0	-2	0	0	0	0	0	2	0	0	0	0	0	2	0	0	0
																												99	0	0	0	0	0	-2	0	0	0	0	0	2	0	0	0	0	0	2	0	0	0
																												100	0	-2	0	0	0	-2	0	0	0	0	0	0	0	0	0	0	0	0	0	0	0
																												101	0	-2	0	0	0	-2	0	0	0	0	0	0	0	0	0	0	0	0	0	0	0
																												102	0	-2	0	0	0	-2	0	0	0	0	0	0	0	0	0	0	0	0	0	0	0
																												103	0	-2	0	0	0	-2	0	0	0	0	0	0	0	0	0	0	0	0	0	0	0
																												104	0	0	0	0	2	0	2	0	0	0	0	0	0	0	0	0	0	0	0	0	0
																												105	0	0	0	0	2	0	2	0	0	0	0	0	0	0	0	0	0	0	0	0	0
																												106	0	0	0	0	2	0	2	0	0	0	0	0	0	0	0	0	0	0	0	0	0
																												107	0	0	0	0	2	0	2	0	0	0	0	0	0	0	0	0	0	0	0	0	0
																												108	0	2	0	0	0	0	2	0	0	0	0	0	0	0	0	0	0	0	0	0	0
																												109	0	2	0	0	0	0	2	0	0	0	0	0	0	0	0	0	0	0	0	0	0
																												110	0	2	0	0	0	0	2	0	0	0	0	0	0	0	0	0	0	0	0	0	0
																												111	0	2	0	0	0	0	2	0	0	0	0	0	0	0	0	0	0	0	0	0	0
																												112	0	2	0	0	0	0	2	0	0	0	0	0	0	0	0	0	0	0	0	0	0
																												113	0	0	0	0	0	0	0	0	0	0	0	0	0	0	0	0	0	0	0	0	0
																												114	0	0	0	0	0	0	2	0	0	0	0	0	0	0	0	0	0	0	0	0	0
																												115	0	0	0	0	0	-2	0	0	0	0	0	2	0	0	0	0	0	2	0	0	0
																												116	0	0	0	0	0	-2	0	0	0	0	0	2	0	0	0	0	0	2	0	0	0
																												117	0	-2	0	0	0	-2	0	0	0	0	0	0	0	0	0	0	0	0	0	0	0
																												118	0	-2	0	0	0	-2	0	0	0	0	0	0	0	0	0	0	0	0	0	0	0
																												119	0	0	0	0	2	0	2	0	0	0	0	0	0	0	0	0	0	0	0	0	0
																												120	0	0	0	0	2	0	2	0	0	0	0	0	0	0	0	0	0	0	0	0	0
																												121	0	2	0	0	0	0	2	0	0	0	0	0	0	0	0	0	0	0	0	0	0
																												122	0	2	0	0	0	0	2	0	0	0	0	0	0	0	0	0	0	0	0	0	0
																												123	0	0	0	0	0	0	2	0	0	0	0	0	0	0	0	0	0	0	0	0	0
																												124	0	0	0	0	0	0	1	0	0	0	0	0	0	0	0	0	0	0	0	0	0
																												125	0	0	0	0	0	0	1	0	0	0	0	0	0	0	0	0	0	0	0	0	0
																												126	0	0	0	0	0	-2	0	0	0	0	0	2	0	0	0	0	0	2	0	0	0
																												127	0	0	0	0	0	-2	0	0	0	0	0	2	0	0	0	0	0	2	0	0	0
																												128	0	0	0	0	0	-2	0	0	0	0	0	2	0	0	0	0	0	2	0	0	0
																												129	0	0	0	0	0	-2	0	0	0	0	0	2	0	0	0	0	0	2	0	0	0
																												130	0	-2	0	0	0	-2	0	0	0	0	0	0	0	0	0	0	0	0	0	0	0
																												131	0	-2	0	0	0	-2	0	0	0	0	0	0	0	0	0	0	0	0	0	0	0
																												132	0	-2	0	0	0	-2	0	0	0	0	0	0	0	0	0	0	0	0	0	0	0
																												133	0	-2	0	0	0	-2	0	0	0	0	0	0	0	0	0	0	0	0	0	0	0
																												134	0	0	0	0	0	0	2	0	0	0	0	0	0	0	0	0	0	0	0	0	0
																												135	0	0	0	0	0	-2	0	0	0	0	0	2	0	0	0	0	0	2	0	0	0
																												136	0	0	0	0	0	-2	0	0	0	0	0	2	0	0	0	0	0	2	0	0	0
																												137	0	-2	0	0	0	-2	0	0	0	0	0	0	0	0	0	0	0	0	0	0	0
																												138	0	-2	0	0	0	-2	0	0	0	0	0	0	0	0	0	0	0	0	0	0	0
																												139	0	0	0	0	0	0	0	0	0	0	0	0	0	0	0	0	0	0	0	0	0
																												140	0	0	0	0	0	0	0	0	0	0	0	0	0	0	0	0	0	0	0	0	0
																												141	0	0	0	0	0	-1	0	0	0	0	0	0	0	0	0	0	0	0	0	0	0
																												142	0	0	0	0	0	-2	0	0	0	0	0	0	0	0	0	0	0	0	0	0	0
																												143	0	0	0	0	0	0	1	0	0	0	0	0	0	0	0	0	0	0	0	0	0
																												144	0	0	0	0	0	-2	0	0	0	0	0	2	0	0	0	0	0	2	0	0	0
																												145	0	0	0	0	0	-1	0	0	0	0	0	1	0	0	0	0	0	1	0	0	0
																												146	0	0	0	0	0	-1	0	0	0	0	0	1	0	0	0	0	0	1	0	0	0
																												147	0	-2	0	0	0	-2	0	0	0	0	0	0	0	0	0	0	0	0	0	0	0
																												148	0	-1	0	0	0	-1	0	0	0	0	0	0	0	0	0	0	0	0	0	0	0
																												149	0	-1	0	0	0	-1	0	0	0	0	0	0	0	0	0	0	0	0	0	0	0
																												150	0	0	0	0	2	0	2	0	0	0	0	0	0	0	0	0	0	0	0	0	0
																												151	0	0	0	0	1	0	1	0	0	0	0	0	0	0	0	0	0	0	0	0	0
																												152	0	0	0	0	1	0	1	0	0	0	0	0	0	0	0	0	0	0	0	0	0
																												153	0	2	0	0	0	0	2	0	0	0	0	0	0	0	0	0	0	0	0	0	0
																												154	0	2	0	0	0	0	2	0	0	0	0	0	0	0	0	0	0	0	0	0	0
																												155	0	2	0	0	0	0	2	0	0	0	0	0	0	0	0	0	0	0	0	0	0
																												156	0	2	0	0	0	0	2	0	0	0	0	0	0	0	0	0	0	0	0	0	0
																												157	0	0	0	0	0	0	0	0	0	0	0	0	0	0	0	0	0	0	0	0	0
																												158	0	0	0	0	0	-2	0	0	0	0	0	0	0	0	0	0	0	0	0	0	0
																												159	0	0	0	0	0	-2	0	0	0	0	0	2	0	0	0	0	0	2	0	0	0
																												160	0	-2	0	0	0	-2	0	0	0	0	0	0	0	0	0	0	0	0	0	0	0
																												161	0	0	0	0	2	0	2	0	0	0	0	0	0	0	0	0	0	0	0	0	0
																												162	0	2	0	0	0	0	2	0	0	0	0	0	0	0	0	0	0	0	0	0	0
																												163	0	2	0	0	0	0	2	0	0	0	0	0	0	0	0	0	0	0	0	0	0
																												164	0	0	0	0	0	0	1	0	0	0	0	0	0	0	0	0	0	0	0	0	0
																												165	0	0	0	0	0	-2	0	0	0	0	0	2	0	0	0	0	0	2	0	0	0
																												166	0	0	0	0	0	-1	0	0	0	0	0	1	0	0	0	0	0	1	0	0	0
																												167	0	0	0	0	0	-1	0	0	0	0	0	1	0	0	0	0	0	1	0	0	0
																												168	0	-2	0	0	0	-2	0	0	0	0	0	0	0	0	0	0	0	0	0	0	0
																												169	0	-1	0	0	0	-1	0	0	0	0	0	0	0	0	0	0	0	0	0	0	0
																												170	0	-1	0	0	0	-1	0	0	0	0	0	0	0	0	0	0	0	0	0	0	0
																												171	0	0	0	0	0	-2	0	0	0	0	0	2	0	0	0	0	0	2	0	0	0
																												172	0	-2	0	0	0	-2	0	0	0	0	0	0	0	0	0	0	0	0	0	0	0
																												173	0	0	0	0	0	0	0	0	0	0	0	0	0	0	0	0	0	0	0	0	0
																												174	0	0	0	0	0	0	0	0	0	0	0	0	0	0	0	0	0	0	0	0	0
																												175	0	0	0	0	0	-1	0	0	0	0	0	0	0	0	0	0	0	0	0	0	0
																												176	0	0	0	0	0	0	1	0	0	0	0	0	0	0	0	0	0	0	0	0	0
																												177	0	0	0	0	0	0	2	0	0	0	0	0	0	0	0	0	0	0	0	0	0
																												178	0	0	0	2	0	0	0	2	0	0	0	0	0	0	0	0	0	2	0	0	0
																												179	0	0	0	2	0	0	0	0	0	0	0	0	0	0	0	0	0	2	0	0	0
																												180	0	0	0	0	0	-1	0	0	0	0	0	1	0	0	0	0	0	1	0	0	0
																												181	0	-1	0	0	0	-1	0	0	0	0	0	0	0	0	0	0	0	0	0	0	0
																												182	0	0	0	0	1	0	1	0	0	0	0	0	0	0	0	0	0	0	0	0	0
																												183	0	2	0	0	0	0	2	0	0	0	0	0	0	0	0	0	0	0	0	0	0
																												184	0	1	0	0	0	0	1	0	0	0	0	0	0	0	0	0	0	0	0	0	0
																												185	0	1	0	0	0	0	1	0	0	0	0	0	0	0	0	0	0	0	0	0	0
																												186	0	0	0	0	0	0	2	0	0	0	0	0	0	0	0	0	0	0	0	0	0
																												187	0	2	0	0	0	0	2	0	0	0	0	0	0	0	0	0	0	0	0	0	0
																												188	0	0	0	2	0	0	0	2	0	0	0	0	0	0	0	0	0	2	0	0	0
																												189	0	0	0	2	0	0	0	0	0	0	0	0	0	0	0	0	0	2	0	0	0
																												190	0	0	0	2	0	0	0	2	0	0	0	0	0	0	0	0	0	2	0	0	0
																												191	0	0	0	2	0	0	0	0	0	0	0	0	0	0	0	0	0	2	0	0	0
																												192	0	0	0	2	0	0	0	0	0	0	0	0	0	0	0	0	0	2	0	0	0
																												193	0	0	0	2	0	0	0	0	0	0	0	0	0	0	0	0	0	2	0	0	0
																												194	0	0	0	2	0	0	0	0	0	0	0	0	0	0	0	0	0	2	0	0	0
																												195	0	0	0	0	0	0	1	0	0	0	0	0	0	0	0	0	0	0	0	0	0
																												196	0	0	0	0	0	0	2	0	0	0	0	0	0	0	0	0	0	0	0	0	0
																												197	0	0	0	2	0	0	0	2	0	0	0	0	0	0	0	0	0	2	0	0	0
																												198	0	0	0	2	0	0	0	0	0	0	0	0	0	0	0	0	0	2	0	0	0
																												199	0	0	0	0	0	-1	0	0	0	0	0	1	0	0	0	0	0	1	0	0	0
																												200	0	-1	0	0	0	-1	0	0	0	0	0	0	0	0	0	0	0	0	0	0	0
																												201	0	0	0	0	0	0	2	0	0	0	0	0	0	0	0	0	0	0	0	0	0
																												202	0	0	0	2	0	0	0	2	0	0	0	0	0	0	0	0	0	2	0	0	0
																												203	0	0	0	2	0	0	0	0	0	0	0	0	0	0	0	0	0	2	0	0	0
																												204	0	0	0	2	0	0	0	2	0	0	0	0	0	0	0	0	0	2	0	0	0
																												205	0	0	0	2	0	0	0	0	0	0	0	0	0	0	0	0	0	2	0	0	0
																												206	0	0	0	2	0	0	0	0	0	0	0	0	0	0	0	0	0	2	0	0	0
																												207	0	0	0	2	0	0	0	0	0	0	0	0	0	0	0	0	0	2	0	0	0
																												208	0	0	0	2	0	0	0	0	0	0	0	0	0	0	0	0	0	2	0	0	0
																												209	0	0	0	2	0	0	0	0	0	0	0	0	0	0	0	0	0	2	0	0	0
																												210	0	0	0	2	0	0	0	0	0	0	0	0	0	0	0	0	0	2	0	0	0
																												211	0	0	0	0	0	-1	0	0	0	0	0	0	0	0	0	0	0	0	0	0	0
																												212	0	0	0	0	0	-1	0	0	0	0	0	0	0	0	0	0	0	0	0	0	0
																												213	0	0	0	0	0	-1	0	0	0	0	0	0	0	0	0	0	0	0	0	0	0
																												214	0	0	0	0	0	0	1	0	0	0	0	0	0	0	0	0	0	0	0	0	0
																												215	0	0	0	2	0	0	0	2	0	0	0	0	0	0	0	0	0	2	0	0	0
																												216	0	0	0	2	0	0	0	2	0	0	0	0	0	0	0	0	0	2	0	0	0
																												217	0	0	0	2	0	0	0	2	0	0	0	0	0	0	0	0	0	2	0	0	0
																												218	0	0	0	2	0	0	0	2	0	0	0	0	0	0	0	0	0	2	0	0	0
																												219	0	0	0	2	0	0	0	2	0	0	0	0	0	0	0	0	0	2	0	0	0
																												220	0	0	0	2	0	0	0	0	0	0	0	0	0	0	0	0	0	2	0	0	0
																												221	0	0	0	2	0	0	0	0	0	0	0	0	0	0	0	0	0	2	0	0	0
																												222	0	0	0	2	0	0	0	0	0	0	0	0	0	0	0	0	0	2	0	0	0
																												223	0	0	0	2	0	0	0	0	0	0	0	0	0	0	0	0	0	2	0	0	0
																												224	0	0	0	2	0	0	0	0	0	0	0	0	0	0	0	0	0	2	0	0	0
																												225	0	0	0	2	0	0	0	0	0	0	0	0	0	0	0	0	0	2	0	0	0
																												226	0	0	0	2	0	0	0	0	0	0	0	0	0	0	0	0	0	2	0	0	0
																												227	0	0	0	2	0	0	0	0	0	0	0	0	0	0	0	0	0	2	0	0	0
																												228	0	0	0	0	0	-1	0	0	0	0	0	1	0	0	0	0	0	1	0	0	0
																												229	0	0	0	0	0	-2	0	0	0	0	0	2	0	0	0	0	0	2	0	0	0
																												230	0	-1	0	0	0	-1	0	0	0	0	0	0	0	0	0	0	0	0	0	0	0
																												231	0	-2	0	0	0	-2	0	0	0	0	0	0	0	0	0	0	0	0	0	0	0
																												232	0	0	0	2	0	0	0	0	0	0	0	0	0	0	0	0	0	2	0	0	0
																												233	0	0	0	2	0	0	0	0	0	0	0	0	0	0	0	0	0	2	0	0	0
																												234	0	0	0	2	0	0	0	0	0	0	0	0	0	0	0	0	0	2	0	0	0
																												235	0	0	0	2	0	0	0	0	0	0	0	0	0	0	0	0	0	2	0	0	0
																												236	0	0	0	2	0	0	0	0	0	0	0	0	0	0	0	0	0	2	0	0	0
																												237	0	0	0	2	0	0	0	0	0	0	0	0	0	0	0	0	0	2	0	0	0
																												238	0	0	0	2	0	0	0	0	0	0	0	0	0	0	0	0	0	2	0	0	0
																												239	0	0	0	0	1	0	1	0	0	0	0	0	0	0	0	0	0	0	0	0	0
																												240	0	0	0	0	2	0	2	0	0	0	0	0	0	0	0	0	0	0	0	0	0
																												241	0	0	0	2	2	0	0	2	0	0	0	0	0	0	0	0	0	2	0	0	0
																												242	0	0	0	2	4	0	0	0	0	0	0	0	0	0	0	0	0	2	0	0	0
																												243	0	1	0	0	0	0	1	0	0	0	0	0	0	0	0	0	0	0	0	0	0
																												244	0	0	0	0	0	-1	0	0	0	0	0	0	0	0	0	0	0	0	0	0	0
																												245	0	0	0	0	0	-1	0	0	0	0	0	0	0	0	0	0	0	0	0	0	0
																												246	0	0	0	2	0	0	0	2	0	0	0	0	0	0	0	0	0	2	0	0	0
																												247	0	0	0	2	0	0	0	2	0	0	0	0	0	0	0	0	0	2	0	0	0
																												248	0	0	0	2	0	0	0	0	0	0	0	0	0	0	0	0	0	2	0	0	0
																												249	0	0	0	2	0	0	0	0	0	0	0	0	0	0	0	0	0	2	0	0	0
																												250	0	0	0	2	0	0	0	0	0	0	0	0	0	0	0	0	0	2	0	0	0
																												251	0	0	0	0	0	-2	0	0	0	0	0	2	0	0	0	0	0	2	0	0	0
																												252	0	-2	0	0	0	-2	0	0	0	0	0	0	0	0	0	0	0	0	0	0	0
																												253	0	0	0	2	0	0	0	0	0	0	0	0	0	0	0	0	0	2	0	0	0
																												254	0	0	0	2	0	0	0	0	0	0	0	0	0	0	0	0	0	2	0	0	0
																												255	0	0	0	0	2	0	2	0	0	0	0	0	0	0	0	0	0	0	0	0	0
																												256	0	0	0	2	0	0	0	2	0	0	0	0	0	0	0	0	0	2	0	0	0
																												257	0	0	0	2	0	0	0	2	0	0	0	0	0	0	0	0	0	2	0	0	0
																												258	0	0	0	2	0	0	0	2	0	0	0	0	0	0	0	0	0	2	0	0	0
																												259	0	0	0	2	0	0	0	2	0	0	0	0	0	0	0	0	0	2	0	0	0
																												260	0	0	0	2	0	0	0	2	0	0	0	0	0	0	0	0	0	2	0	0	0
																												261	0	0	0	2	0	0	0	0	0	0	0	0	0	0	0	0	0	2	0	0	0
																												262	0	0	0	2	0	0	0	0	0	0	0	0	0	0	0	0	0	2	0	0	0
																												263	0	0	0	2	0	0	0	0	0	0	0	0	0	0	0	0	0	2	0	0	0
																												264	0	0	0	2	0	0	0	0	0	0	0	0	0	0	0	0	0	2	0	0	0
																												265	0	0	0	2	0	0	0	0	0	0	0	0	0	0	0	0	0	2	0	0	0
																												266	0	0	0	2	0	0	0	0	0	0	0	0	0	0	0	0	0	2	0	0	0
																												267	0	0	0	2	0	0	0	0	0	0	0	0	0	0	0	0	0	2	0	0	0
																												268	0	0	0	2	0	0	0	0	0	0	0	0	0	0	0	0	0	2	0	0	0
																												269	0	0	0	2	0	0	0	0	0	0	0	0	0	0	0	0	0	2	0	0	0
																												270	0	0	0	2	0	0	0	0	0	0	0	0	0	0	0	0	0	2	0	0	0
																												271	0	0	0	2	0	0	0	0	0	0	0	0	0	0	0	0	0	2	0	0	0
																												272	0	0	0	2	0	0	0	0	0	0	0	0	0	0	0	0	0	2	0	0	0
																												273	0	0	0	2	2	0	0	2	0	0	0	0	0	0	0	0	0	2	0	0	0
																												274	0	0	0	2	4	0	0	0	0	0	0	0	0	0	0	0	0	2	0	0	0
																												275	0	0	0	2	0	0	0	2	0	0	0	0	0	0	0	0	0	2	0	0	0
																												276	0	0	0	2	0	0	0	2	0	0	0	0	0	0	0	0	0	2	0	0	0
																												277	0	0	0	2	0	0	0	0	0	0	0	0	0	0	0	0	0	2	0	0	0
																												278	0	0	0	2	0	0	0	0	0	0	0	0	0	0	0	0	0	2	0	0	0
																												279	0	0	0	2	0	0	0	0	0	0	0	0	0	0	0	0	0	2	0	0	0
																												280	0	0	0	2	0	0	0	0	0	0	0	0	0	0	0	0	0	2	0	0	0
																												281	0	0	0	2	0	0	0	2	0	0	0	0	0	0	0	0	0	2	0	0	0
																												282	0	0	0	2	0	0	0	2	0	0	0	0	0	0	0	0	0	2	0	0	0
																												283	0	0	0	2	0	0	0	2	0	0	0	0	0	0	0	0	0	2	0	0	0
																												284	0	0	0	2	0	0	0	2	0	0	0	0	0	0	0	0	0	2	0	0	0
																												285	0	0	0	2	0	0	0	2	0	0	0	0	0	0	0	0	0	2	0	0	0
																												286	0	0	0	2	0	0	0	0	0	0	0	0	0	0	0	0	0	2	0	0	0
																												287	0	0	0	2	0	0	0	0	0	0	0	0	0	0	0	0	0	2	0	0	0
																												288	0	0	0	2	0	0	0	0	0	0	0	0	0	0	0	0	0	2	0	0	0
																												289	0	0	0	2	0	0	0	0	0	0	0	0	0	0	0	0	0	2	0	0	0
																												290	0	0	0	2	0	0	0	0	0	0	0	0	0	0	0	0	0	2	0	0	0
																												291	0	0	0	2	0	0	0	0	0	0	0	0	0	0	0	0	0	2	0	0	0
																												292	0	0	0	2	0	0	0	0	0	0	0	0	0	0	0	0	0	2	0	0	0
																												293	0	0	0	2	0	0	0	0	0	0	0	0	0	0	0	0	0	2	0	0	0
																												294	0	0	0	2	0	0	0	0	0	0	0	0	0	0	0	0	0	2	0	0	0
																												295	0	0	0	2	0	0	0	0	0	0	0	0	0	0	0	0	0	2	0	0	0
																												296	0	0	0	2	0	0	0	0	0	0	0	0	0	0	0	0	0	2	0	0	0
																												297	0	0	0	2	0	0	0	0	0	0	0	0	0	0	0	0	0	2	0	0	0
																												298	0	0	0	2	2	0	0	2	0	0	0	0	0	0	0	0	0	2	0	0	0
																												299	0	0	0	2	4	0	0	0	0	0	0	0	0	0	0	0	0	2	0	0	0
																												300	0	0	0	2	0	0	0	2	0	0	0	0	0	0	0	0	0	2	0	0	0
																												301	0	0	0	2	0	0	0	2	0	0	0	0	0	0	0	0	0	2	0	0	0
																												302	0	0	0	2	0	0	0	0	0	0	0	0	0	0	0	0	0	2	0	0	0
																												303	0	0	0	2	0	0	0	0	0	0	0	0	0	0	0	0	0	2	0	0	0
																												304	0	0	0	2	0	0	0	0	0	0	0	0	0	0	0	0	0	2	0	0	0
																												305	0	0	0	2	0	0	0	0	0	0	0	0	0	0	0	0	0	2	0	0	0
																												306	0	0	0	2	0	0	0	0	0	0	0	0	0	0	0	0	0	2	0	0	0
																												307	0	0	0	2	0	0	0	0	0	0	0	0	0	0	0	0	0	2	0	0	0
																												308	0	0	0	2	0	0	0	0	0	0	0	0	0	0	0	0	0	2	0	0	0
																												309	0	0	0	2	0	0	0	0	0	0	0	0	0	0	0	0	0	2	0	0	0
																												310	0	0	0	2	0	0	0	0	0	0	0	0	0	0	0	0	0	2	0	0	0
																												311	0	0	0	2	0	0	0	0	0	0	0	0	0	0	0	0	0	2	0	0	0
																												312	0	0	0	2	0	0	0	0	0	0	0	0	0	0	0	0	0	2	0	0	0
																												313	0	0	0	2	0	0	0	0	0	0	0	0	0	0	0	0	0	2	0	0	0
																												314	0	0	0	2	0	0	0	0	0	0	0	0	0	0	0	0	0	2	0	0	0
																												315	0	0	0	2	0	0	0	0	0	0	0	0	0	0	0	0	0	2	0	0	0
																												316	0	0	0	2	0	0	0	0	0	0	0	0	0	0	0	0	0	2	0	0	0
																												317	0	0	0	2	0	0	0	0	0	0	0	0	0	0	0	0	0	2	0	0	0
																												318	0	0	0	2	0	0	0	0	0	0	0	0	0	0	0	0	0	2	0	0	0
																												319	0	0	0	2	4	0	0	0	0	0	0	0	0	0	0	0	0	2	0	0	0
																												320	0	0	0	2	0	0	0	0	0	0	0	0	0	0	0	0	0	2	0	0	0
																												321	0	0	0	2	0	0	0	0	0	0	0	0	0	0	0	0	0	2	0	0	0
																												322	0	0	0	2	0	0	0	0	0	0	0	0	0	0	0	0	0	2	0	0	0
																												323	0	0	0	2	0	0	0	0	0	0	0	0	0	0	0	0	0	2	0	0	0
																												324	0	0	0	2	0	0	0	0	0	0	0	0	0	0	0	0	0	2	0	0	0
																												325	0	0	0	2	0	0	0	0	0	0	0	0	0	0	0	0	0	2	0	0	0
																												326	0	0	0	2	0	0	0	0	0	0	0	0	0	0	0	0	0	2	0	0	0
																												327	0	0	0	2	0	0	0	0	0	0	0	0	0	0	0	0	0	2	0	0	0
																												328	0	0	0	2	0	0	0	0	0	0	0	0	0	0	0	0	0	2	0	0	0
																												329	0	0	0	2	0	0	0	0	0	0	0	0	0	0	0	0	0	2	0	0	0
																												330	0	0	0	2	0	0	0	0	0	0	0	0	0	0	0	0	0	2	0	0	0
																												331	0	0	0	2	0	0	0	0	0	0	0	0	0	0	0	0	0	2	0	0	0
																												332	0	0	0	2	4	0	0	0	0	0	0	0	0	0	0	0	0	2	0	0	0
																												333	0	0	0	2	0	0	0	0	0	0	0	0	0	0	0	0	0	2	0	0	0
																												334	0	0	0	2	0	0	0	0	0	0	0	0	0	0	0	0	0	2	0	0	0
																												335	0	0	0	2	0	0	0	0	0	0	0	0	0	0	0	0	0	2	0	0	0
																												336	0	0	0	2	0	0	0	0	0	0	0	0	0	0	0	0	0	2	0	0	0
																												337	0	0	0	2	0	0	0	0	0	0	0	0	0	0	0	0	0	2	0	0	0
																												338	0	0	0	2	0	0	0	0	0	0	0	0	0	0	0	0	0	2	0	0	0
																												339	0	0	0	2	0	0	0	0	0	0	0	0	0	0	0	0	0	2	0	0	0
																												340	0	0	0	2	0	0	0	0	0	0	0	0	0	0	0	0	0	2	0	0	0
																												341	0	0	0	2	0	0	0	0	0	0	0	0	0	0	0	0	0	2	0	0	0
																												342	0	0	0	2	0	0	0	0	0	0	0	0	0	0	0	0	0	2	0	0	0
																												343	0	0	0	2	0	0	0	0	0	0	0	0	0	0	0	0	0	2	0	0	0
																												344	0	0	0	2	4	0	0	0	0	0	0	0	0	0	0	0	0	2	0	0	0
																												345	0	0	0	2	0	0	0	0	0	0	0	0	0	0	0	0	0	2	0	0	0
																												346	0	0	0	2	0	0	0	0	0	0	0	0	0	0	0	0	0	2	0	0	0
																												347	0	0	0	2	0	0	0	0	0	0	0	0	0	0	0	0	0	2	0	0	0
																												348	0	0	0	2	0	0	0	0	0	0	0	0	0	0	0	0	0	2	0	0	0
																												349	0	0	0	2	0	0	0	0	0	0	0	0	0	0	0	0	0	2	0	0	0
																												350	0	0	0	0	0	0	1	0	0	0	0	0	0	0	0	0	0	0	0	0	0
																												351	0	0	0	2	0	0	0	2	0	0	0	0	0	0	0	0	0	2	0	0	0
																												352	0	0	0	2	0	0	0	2	0	0	0	0	0	0	0	0	0	2	0	0	0
																												353	0	0	0	2	0	0	0	2	0	0	0	0	0	0	0	0	0	2	0	0	0
																												354	0	0	0	2	0	0	0	2	0	0	0	0	0	0	0	0	0	2	0	0	0
																												355	0	0	0	2	0	0	0	2	0	0	0	0	0	0	0	0	0	2	0	0	0
																												356	0	0	0	2	0	0	0	0	0	0	0	0	0	0	0	0	0	2	0	0	0
																												357	0	0	0	2	0	0	0	0	0	0	0	0	0	0	0	0	0	2	0	0	0
																												358	0	0	0	2	0	0	0	0	0	0	0	0	0	0	0	0	0	2	0	0	0
																												359	0	0	0	2	0	0	0	0	0	0	0	0	0	0	0	0	0	2	0	0	0
																												360	0	0	0	2	0	0	0	0	0	0	0	0	0	0	0	0	0	2	0	0	0
																												361	0	0	0	2	0	0	0	0	0	0	0	0	0	0	0	0	0	2	0	0	0
																												362	0	0	0	2	0	0	0	0	0	0	0	0	0	0	0	0	0	2	0	0	0
																												363	0	0	0	2	0	0	0	0	0	0	0	0	0	0	0	0	0	2	0	0	0
																												364	0	0	0	0	0	-1	0	0	0	0	0	1	0	0	0	0	0	1	0	0	0
																												365	0	0	0	0	0	-2	0	0	0	0	0	2	0	0	0	0	0	2	0	0	0
																												366	0	-1	0	0	0	-1	0	0	0	0	0	0	0	0	0	0	0	0	0	0	0
																												367	0	-2	0	0	0	-2	0	0	0	0	0	0	0	0	0	0	0	0	0	0	0
																												368	0	0	0	2	0	0	0	0	0	0	0	0	0	0	0	0	0	2	0	0	0
																												369	0	0	0	2	0	0	0	0	0	0	0	0	0	0	0	0	0	2	0	0	0
																												370	0	0	0	2	0	0	0	0	0	0	0	0	0	0	0	0	0	2	0	0	0
																												371	0	0	0	2	0	0	0	0	0	0	0	0	0	0	0	0	0	2	0	0	0
																												372	0	0	0	2	0	0	0	0	0	0	0	0	0	0	0	0	0	2	0	0	0
																												373	0	0	0	2	0	0	0	0	0	0	0	0	0	0	0	0	0	2	0	0	0
																												374	0	0	0	2	0	0	0	0	0	0	0	0	0	0	0	0	0	2	0	0	0
																												375	0	0	0	2	0	0	0	2	0	0	0	0	0	0	0	0	0	2	0	0	0
																												376	0	0	0	2	0	0	0	2	0	0	0	0	0	0	0	0	0	2	0	0	0
																												377	0	0	0	2	0	0	0	0	0	0	0	0	0	0	0	0	0	2	0	0	0
																												378	0	0	0	2	0	0	0	0	0	0	0	0	0	0	0	0	0	2	0	0	0
																												379	0	0	0	2	0	0	0	0	0	0	0	0	0	0	0	0	0	2	0	0	0
																												380	0	0	0	0	0	-2	0	0	0	0	0	2	0	0	0	0	0	2	0	0	0
																												381	0	-2	0	0	0	-2	0	0	0	0	0	0	0	0	0	0	0	0	0	0	0
																												382	0	0	0	2	0	0	0	0	0	0	0	0	0	0	0	0	0	2	0	0	0
																												383	0	0	0	2	0	0	0	0	0	0	0	0	0	0	0	0	0	2	0	0	0
																												384	0	0	0	2	0	0	0	2	0	0	0	0	0	0	0	0	0	2	0	0	0
																												385	0	0	0	2	0	0	0	2	0	0	0	0	0	0	0	0	0	2	0	0	0
																												386	0	0	0	2	0	0	0	2	0	0	0	0	0	0	0	0	0	2	0	0	0
																												387	0	0	0	2	0	0	0	2	0	0	0	0	0	0	0	0	0	2	0	0	0
																												388	0	0	0	2	0	0	0	2	0	0	0	0	0	0	0	0	0	2	0	0	0
																												389	0	0	0	2	0	0	0	0	0	0	0	0	0	0	0	0	0	2	0	0	0
																												390	0	0	0	2	0	0	0	0	0	0	0	0	0	0	0	0	0	2	0	0	0
																												391	0	0	0	2	0	0	0	0	0	0	0	0	0	0	0	0	0	2	0	0	0
																												392	0	0	0	2	0	0	0	0	0	0	0	0	0	0	0	0	0	2	0	0	0
																												393	0	0	0	2	0	0	0	0	0	0	0	0	0	0	0	0	0	2	0	0	0
																												394	0	0	0	2	0	0	0	0	0	0	0	0	0	0	0	0	0	2	0	0	0
																												395	0	0	0	2	0	0	0	0	0	0	0	0	0	0	0	0	0	2	0	0	0
																												396	0	0	0	2	0	0	0	0	0	0	0	0	0	0	0	0	0	2	0	0	0
																												397	0	0	0	2	0	0	0	0	0	0	0	0	0	0	0	0	0	2	0	0	0
																												398	0	0	0	2	0	0	0	0	0	0	0	0	0	0	0	0	0	2	0	0	0
																												399	0	0	0	2	0	0	0	0	0	0	0	0	0	0	0	0	0	2	0	0	0
																												400	0	0	0	2	0	0	0	0	0	0	0	0	0	0	0	0	0	2	0	0	0
																												401	0	0	0	2	0	0	0	2	0	0	0	0	0	0	0	0	0	2	0	0	0
																												402	0	0	0	2	0	0	0	2	0	0	0	0	0	0	0	0	0	2	0	0	0
																												403	0	0	0	2	0	0	0	0	0	0	0	0	0	0	0	0	0	2	0	0	0
																												404	0	0	0	2	0	0	0	0	0	0	0	0	0	0	0	0	0	2	0	0	0
																												405	0	0	0	2	0	0	0	0	0	0	0	0	0	0	0	0	0	2	0	0	0
																												406	0	0	0	2	0	0	0	0	0	0	0	0	0	0	0	0	0	2	0	0	0
																												407	0	0	0	2	0	0	0	2	0	0	0	0	0	0	0	0	0	2	0	0	0
																												408	0	0	0	2	0	0	0	2	0	0	0	0	0	0	0	0	0	2	0	0	0
																												409	0	0	0	2	0	0	0	2	0	0	0	0	0	0	0	0	0	2	0	0	0
																												410	0	0	0	2	0	0	0	2	0	0	0	0	0	0	0	0	0	2	0	0	0
																												411	0	0	0	2	0	0	0	2	0	0	0	0	0	0	0	0	0	2	0	0	0
																												412	0	0	0	2	0	0	0	0	0	0	0	0	0	0	0	0	0	2	0	0	0
																												413	0	0	0	2	0	0	0	0	0	0	0	0	0	0	0	0	0	2	0	0	0
																												414	0	0	0	2	0	0	0	0	0	0	0	0	0	0	0	0	0	2	0	0	0
																												415	0	0	0	2	0	0	0	0	0	0	0	0	0	0	0	0	0	2	0	0	0
																												416	0	0	0	2	0	0	0	0	0	0	0	0	0	0	0	0	0	2	0	0	0
																												417	0	0	0	2	0	0	0	0	0	0	0	0	0	0	0	0	0	2	0	0	0
																												418	0	0	0	2	0	0	0	0	0	0	0	0	0	0	0	0	0	2	0	0	0
																												419	0	0	0	2	0	0	0	0	0	0	0	0	0	0	0	0	0	2	0	0	0
																												420	0	0	0	2	0	0	0	0	0	0	0	0	0	0	0	0	0	2	0	0	0
																												421	0	0	0	2	0	0	0	0	0	0	0	0	0	0	0	0	0	2	0	0	0
																												422	0	0	0	2	0	0	0	0	0	0	0	0	0	0	0	0	0	2	0	0	0
																												423	0	0	0	2	0	0	0	0	0	0	0	0	0	0	0	0	0	2	0	0	0
																												424	0	0	0	2	0	0	0	2	0	0	0	0	0	0	0	0	0	2	0	0	0
																												425	0	0	0	2	0	0	0	2	0	0	0	0	0	0	0	0	0	2	0	0	0
																												426	0	0	0	2	0	0	0	0	0	0	0	0	0	0	0	0	0	2	0	0	0
																												427	0	0	0	2	0	0	0	0	0	0	0	0	0	0	0	0	0	2	0	0	0
																												428	0	0	0	2	0	0	0	0	0	0	0	0	0	0	0	0	0	2	0	0	0
																												429	0	0	0	2	0	0	0	0	0	0	0	0	0	0	0	0	0	2	0	0	0
																												430	0	0	0	2	0	0	0	0	0	0	0	0	0	0	0	0	0	2	0	0	0
																												431	0	0	0	2	0	0	0	0	0	0	0	0	0	0	0	0	0	2	0	0	0
																												432	0	0	0	2	0	0	0	0	0	0	0	0	0	0	0	0	0	2	0	0	0
																												433	0	0	0	2	0	0	0	0	0	0	0	0	0	0	0	0	0	2	0	0	0
																												434	0	0	0	2	0	0	0	0	0	0	0	0	0	0	0	0	0	2	0	0	0
																												435	0	0	0	2	0	0	0	0	0	0	0	0	0	0	0	0	0	2	0	0	0
																												436	0	0	0	2	0	0	0	0	0	0	0	0	0	0	0	0	0	2	0	0	0
																												437	0	0	0	2	0	0	0	0	0	0	0	0	0	0	0	0	0	2	0	0	0
																												438	0	0	0	2	0	0	0	0	0	0	0	0	0	0	0	0	0	2	0	0	0
																												439	0	0	0	2	0	0	0	0	0	0	0	0	0	0	0	0	0	2	0	0	0
																												440	0	0	0	2	0	0	0	0	0	0	0	0	0	0	0	0	0	2	0	0	0
																												441	0	0	0	2	0	0	0	0	0	0	0	0	0	0	0	0	0	2	0	0	0
																												442	0	0	0	2	0	0	0	0	0	0	0	0	0	0	0	0	0	2	0	0	0
																												443	0	0	0	2	0	0	0	0	0	0	0	0	0	0	0	0	0	2	0	0	0
																												444	0	0	0	2	0	0	0	0	0	0	0	0	0	0	0	0	0	2	0	0	0
																												445	0	0	0	2	0	0	0	0	0	0	0	0	0	0	0	0	0	2	0	0	0
																												446	0	0	0	2	0	0	0	0	0	0	0	0	0	0	0	0	0	2	0	0	0
																												447	0	0	0	2	0	0	0	0	0	0	0	0	0	0	0	0	0	2	0	0	0
																												448	0	0	0	2	0	0	0	0	0	0	0	0	0	0	0	0	0	2	0	0	0
																												449	0	0	0	2	0	0	0	0	0	0	0	0	0	0	0	0	0	2	0	0	0
																												450	0	0	0	2	0	0	0	0	0	0	0	0	0	0	0	0	0	2	0	0	0
																												451	0	0	0	2	0	0	0	0	0	0	0	0	0	0	0	0	0	2	0	0	0
																												452	0	0	0	2	0	0	0	0	0	0	0	0	0	0	0	0	0	2	0	0	0
																												453	0	0	0	2	0	0	0	0	0	0	0	0	0	0	0	0	0	2	0	0	0
																												454	0	0	0	2	0	0	0	0	0	0	0	0	0	0	0	0	0	2	0	0	0
																												455	0	0	0	2	0	0	0	0	0	0	0	0	0	0	0	0	0	2	0	0	0
																												456	0	0	0	2	0	0	0	0	0	0	0	0	0	0	0	0	0	2	0	0	0
																												457	0	0	0	2	0	0	0	0	0	0	0	0	0	0	0	0	0	2	0	0	0
																												458	0	0	0	2	0	0	0	0	0	0	0	0	0	0	0	0	0	2	0	0	0
																												459	0	0	0	2	0	0	0	0	0	0	0	0	0	0	0	0	0	2	0	0	0
																												460	0	0	0	2	0	0	0	0	0	0	0	0	0	0	0	0	0	2	0	0	0
																												461	0	0	0	2	0	0	0	0	0	0	0	0	0	0	0	0	0	2	0	0	0
																												462	0	0	0	2	0	0	0	0	0	0	0	0	0	0	0	0	0	2	0	0	0
																												463	0	0	0	2	0	0	0	0	0	0	0	0	0	0	0	0	0	2	0	0	0
																												464	0	0	0	2	0	0	0	0	0	0	0	0	0	0	0	0	0	2	0	0	0
																												465	0	0	0	2	0	0	0	0	0	0	0	0	0	0	0	0	0	2	0	0	0
																												466	0	0	0	2	0	0	0	0	0	0	0	0	0	0	0	0	0	2	0	0	0
																												467	0	0	0	2	0	0	0	0	0	0	0	0	0	0	0	0	0	2	0	0	0
																												468	0	0	0	2	0	0	0	0	0	0	0	0	0	0	0	0	0	2	0	0	0
																												469	0	0	0	1	0	0	0	0	0	0	0	0	0	0	0	0	0	1	0	0	0
																												470	0	0	0	1	0	0	0	0	0	0	0	0	0	0	0	0	0	1	0	0	0
																												471	0	0	0	2	0	0	0	2	0	0	0	0	0	0	0	0	0	2	0	0	0
																												472	0	0	0	2	0	0	0	2	0	0	0	0	0	0	0	0	0	2	0	0	0
																												473	0	0	0	2	4	0	0	0	0	0	0	0	0	0	0	0	0	2	0	0	0
																												474	0	0	0	2	4	0	0	0	0	0	0	0	0	0	0	0	0	2	0	0	0
																												475	0	0	0	0	0	-1.6667	0	0	0	0	0	0	0	0	0	0	0	0	0	0	0
																												476	0	0	0	0	0	-1.6667	0	0	0	0	0	0	0	0	0	0	0	0	0	0	0
																												477	0	0	0	0	0	-1.6667	0	0	0	0	0	0	0	0	0	0	0	0	0	0	0
																												478	0	0	0	0	0	0	1	0	0	0	0	0	0	0	0	0	0	0	0	0	0
																												479	0	0	0	0	0	0	1	0	0	0	0	0	0	0	0	0	0	0	0	0	0
																												480	0	0	0	0	0	0	1	0	0	0	0	0	0	0	0	0	0	0	0	0	0
																												481	0	0	0	2	0	0	0	2	0	0	0	0	0	0	0	0	0	2	0	0	0
																												482	0	0	0	2	0	0	0	2	0	0	0	0	0	0	0	0	0	2	0	0	0
																												483	0	0	0	2	0	0	0	2	0	0	0	0	0	0	0	0	0	2	0	0	0
																												484	0	0	0	2	0	0	0	2	0	0	0	0	0	0	0	0	0	2	0	0	0
																												485	0	0	0	2	0	0	0	2	0	0	0	0	0	0	0	0	0	2	0	0	0
																												486	0	0	0	2	0	0	0	0	0	0	0	0	0	0	0	0	0	2	0	0	0
																												487	0	0	0	2	0	0	0	0	0	0	0	0	0	0	0	0	0	2	0	0	0
																												488	0	0	0	2	0	0	0	0	0	0	0	0	0	0	0	0	0	2	0	0	0
																												489	0	0	0	2	0	0	0	0	0	0	0	0	0	0	0	0	0	2	0	0	0
																												490	0	0	0	2	0	0	0	0	0	0	0	0	0	0	0	0	0	2	0	0	0
																												491	0	0	0	2	0	0	0	0	0	0	0	0	0	0	0	0	0	2	0	0	0
																												492	0	0	0	0	0	-1	0	0	0	0	0	1	0	0	0	0	0	1	0	0	0
																												493	0	-1	0	0	0	-1	0	0	0	0	0	0	0	0	0	0	0	0	0	0	0
																												494	0	0	0	2	0	0	0	0	0	0	0	0	0	0	0	0	0	2	0	0	0
																												495	0	0	0	2	0	0	0	0	0	0	0	0	0	0	0	0	0	2	0	0	0
																												496	0	0	0	2	0	0	0	0	0	0	0	0	0	0	0	0	0	2	0	0	0
																												497	0	0	0	2	0	0	0	0	0	0	0	0	0	0	0	0	0	2	0	0	0
																												498	0	0	0	2	0	0	0	2	0	0	0	0	0	0	0	0	0	2	0	0	0
																												499	0	0	0	2	0	0	0	2	0	0	0	0	0	0	0	0	0	2	0	0	0
																												500	0	0	0	2	0	0	0	2	0	0	0	0	0	0	0	0	0	2	0	0	0
																												501	0	0	0	2	0	0	0	0	0	0	0	0	0	0	0	0	0	2	0	0	0
																												502	0	0	0	2	0	0	0	0	0	0	0	0	0	0	0	0	0	2	0	0	0
																												503	0	0	0	2	0	0	0	0	0	0	0	0	0	0	0	0	0	2	0	0	0
																												504	0	0	0	2	0	0	0	0	0	0	0	0	0	0	0	0	0	2	0	0	0
																												505	0	0	0	2	0	0	0	0	0	0	0	0	0	0	0	0	0	2	0	0	0
																												506	0	0	0	0	1	0	1	0	0	0	0	0	0	0	0	0	0	0	0	0	0
																												507	0	0	0	2	2	0	0	2	0	0	0	0	0	0	0	0	0	2	0	0	0
																												508	0	0	0	2	2	0	0	2	0	0	0	0	0	0	0	0	0	2	0	0	0
																												509	0	0	0	2	2	0	0	2	0	0	0	0	0	0	0	0	0	2	0	0	0
																												510	0	0	0	2	2	0	0	2	0	0	0	0	0	0	0	0	0	2	0	0	0
																												511	0	0	0	2	2	0	0	2	0	0	0	0	0	0	0	0	0	2	0	0	0
																												512	0	0	0	2	4	0	0	0	0	0	0	0	0	0	0	0	0	2	0	0	0
																												513	0	0	0	2	4	0	0	0	0	0	0	0	0	0	0	0	0	2	0	0	0
																												514	0	0	0	2	4	0	0	0	0	0	0	0	0	0	0	0	0	2	0	0	0
																												515	0	0	0	2	4	0	0	0	0	0	0	0	0	0	0	0	0	2	0	0	0
																												516	0	0	0	2	4	0	0	0	0	0	0	0	0	0	0	0	0	2	0	0	0
																												517	0	0	0	2	4	0	0	0	0	0	0	0	0	0	0	0	0	2	0	0	0
																												518	0	0	0	2	4	0	0	0	0	0	0	0	0	0	0	0	0	2	0	0	0
																												519	0	0	0	2	4	0	0	0	0	0	0	0	0	0	0	0	0	2	0	0	0
																												520	0	0	0	2	4	0	0	0	0	0	0	0	0	0	0	0	0	2	0	0	0
																												521	0	0	0	2	4	0	0	0	0	0	0	0	0	0	0	0	0	2	0	0	0
																												522	0	0	0	2	4	0	0	0	0	0	0	0	0	0	0	0	0	2	0	0	0
																												523	0	0	0	2	4	0	0	0	0	0	0	0	0	0	0	0	0	2	0	0	0
																												524	0	0	0	2	4	0	0	0	0	0	0	0	0	0	0	0	0	2	0	0	0
																												525	0	0	0	2	4	0	0	0	0	0	0	0	0	0	0	0	0	2	0	0	0
																												526	0	0	0	2	4	0	0	0	0	0	0	0	0	0	0	0	0	2	0	0	0
																												527	0	1	0	0	0	0	1	0	0	0	0	0	0	0	0	0	0	0	0	0	0
																												528	0	2	0	0	0	0	2	0	0	0	0	0	0	0	0	0	0	0	0	0	0
																												529	0	2	0	2	0	0	0	2	0	0	0	0	0	0	0	0	0	2	0	0	0
																												530	0	4	0	2	0	0	0	0	0	0	0	0	0	0	0	0	0	2	0	0	0
																												531	0	0	0	1	0	0	0	0	0	0	0	0	0	0	0	0	0	1	0	0	0
																												532	0	0	0	0	0	-1.6667	0	0	0	0	0	0	0	0	0	0	0	0	0	0	0
																												533	0	0	0	0	0	-1.6667	0	0	0	0	0	0	0	0	0	0	0	0	0	0	0
																												534	0	0	0	0	0	0	1	0	0	0	0	0	0	0	0	0	0	0	0	0	0
																												535	0	0	0	0	0	0	1	0	0	0	0	0	0	0	0	0	0	0	0	0	0
																												536	0	0	0	2	0	0	0	2	0	0	0	0	0	0	0	0	0	2	0	0	0
																												537	0	0	0	2	0	0	0	2	0	0	0	0	0	0	0	0	0	2	0	0	0
																												538	0	0	0	2	0	0	0	0	0	0	0	0	0	0	0	0	0	2	0	0	0
																												539	0	0	0	2	0	0	0	0	0	0	0	0	0	0	0	0	0	2	0	0	0
																												540	0	0	0	2	0	0	0	0	0	0	0	0	0	0	0	0	0	2	0	0	0
																												541	0	0	0	2	0	0	0	0	0	0	0	0	0	0	0	0	0	2	0	0	0
																												542	0	0	0	2	0	0	0	0	0	0	0	0	0	0	0	0	0	2	0	0	0
																												543	0	0	0	2	0	0	0	2	0	0	0	0	0	0	0	0	0	2	0	0	0
																												544	0	0	0	2	0	0	0	0	0	0	0	0	0	0	0	0	0	2	0	0	0
																												545	0	0	0	2	0	0	0	0	0	0	0	0	0	0	0	0	0	2	0	0	0
																												546	0	0	0	2	2	0	0	2	0	0	0	0	0	0	0	0	0	2	0	0	0
																												547	0	0	0	2	2	0	0	2	0	0	0	0	0	0	0	0	0	2	0	0	0
																												548	0	0	0	2	4	0	0	0	0	0	0	0	0	0	0	0	0	2	0	0	0
																												549	0	0	0	2	4	0	0	0	0	0	0	0	0	0	0	0	0	2	0	0	0
																												550	0	0	0	2	4	0	0	0	0	0	0	0	0	0	0	0	0	2	0	0	0
																												551	0	0	0	2	4	0	0	0	0	0	0	0	0	0	0	0	0	2	0	0	0
																												552	0	0	0	2	4	0	0	0	0	0	0	0	0	0	0	0	0	2	0	0	0
																												553	0	2	0	0	0	0	2	0	0	0	0	0	0	0	0	0	0	0	0	0	0
																												554	0	0	0	1	0	0	0	0	0	0	0	0	0	0	0	0	0	1	0	0	0
																												555	0	0	0	1	0	0	0	0	0	0	0	0	0	0	0	0	0	1	0	0	0
																												556	0	0	0	2	0	0	0	2	0	0	0	0	0	0	0	0	0	2	0	0	0
																												557	0	0	0	2	0	0	0	2	0	0	0	0	0	0	0	0	0	2	0	0	0
																												558	0	0	0	2	0	0	0	2	0	0	0	0	0	0	0	0	0	2	0	0	0
																												559	0	0	0	2	0	0	0	2	0	0	0	0	0	0	0	0	0	2	0	0	0
																												560	0	0	0	2	0	0	0	2	0	0	0	0	0	0	0	0	0	2	0	0	0
																												561	0	0	0	2	0	0	0	0	0	0	0	0	0	0	0	0	0	2	0	0	0
																												562	0	0	0	2	0	0	0	0	0	0	0	0	0	0	0	0	0	2	0	0	0
																												563	0	0	0	2	0	0	0	0	0	0	0	0	0	0	0	0	0	2	0	0	0
																												564	0	0	0	2	0	0	0	0	0	0	0	0	0	0	0	0	0	2	0	0	0
																												565	0	0	0	2	0	0	0	0	0	0	0	0	0	0	0	0	0	2	0	0	0
																												566	0	0	0	2	0	0	0	0	0	0	0	0	0	0	0	0	0	2	0	0	0
																												567	0	0	0	2	0	0	0	0	0	0	0	0	0	0	0	0	0	2	0	0	0
																												568	0	0	0	2	0	0	0	0	0	0	0	0	0	0	0	0	0	2	0	0	0
																												569	0	0	0	2	0	0	0	0	0	0	0	0	0	0	0	0	0	2	0	0	0
																												570	0	0	0	2	0	0	0	0	0	0	0	0	0	0	0	0	0	2	0	0	0
																												571	0	0	0	2	0	0	0	0	0	0	0	0	0	0	0	0	0	2	0	0	0
																												572	0	0	0	2	2	0	0	2	0	0	0	0	0	0	0	0	0	2	0	0	0
																												573	0	0	0	2	2	0	0	2	0	0	0	0	0	0	0	0	0	2	0	0	0
																												574	0	0	0	2	2	0	0	2	0	0	0	0	0	0	0	0	0	2	0	0	0
																												575	0	0	0	2	2	0	0	2	0	0	0	0	0	0	0	0	0	2	0	0	0
																												576	0	0	0	2	2	0	0	2	0	0	0	0	0	0	0	0	0	2	0	0	0
																												577	0	0	0	2	4	0	0	0	0	0	0	0	0	0	0	0	0	2	0	0	0
																												578	0	0	0	2	4	0	0	0	0	0	0	0	0	0	0	0	0	2	0	0	0
																												579	0	0	0	2	4	0	0	0	0	0	0	0	0	0	0	0	0	2	0	0	0
																												580	0	0	0	2	4	0	0	0	0	0	0	0	0	0	0	0	0	2	0	0	0
																												581	0	0	0	2	4	0	0	0	0	0	0	0	0	0	0	0	0	2	0	0	0
																												582	0	0	0	2	4	0	0	0	0	0	0	0	0	0	0	0	0	2	0	0	0
																												583	0	0	0	2	4	0	0	0	0	0	0	0	0	0	0	0	0	2	0	0	0
																												584	0	0	0	2	4	0	0	0	0	0	0	0	0	0	0	0	0	2	0	0	0
																												585	0	0	0	2	4	0	0	0	0	0	0	0	0	0	0	0	0	2	0	0	0
																												586	0	0	0	2	4	0	0	0	0	0	0	0	0	0	0	0	0	2	0	0	0
																												587	0	0	0	2	4	0	0	0	0	0	0	0	0	0	0	0	0	2	0	0	0
																												588	0	0	0	2	4	0	0	0	0	0	0	0	0	0	0	0	0	2	0	0	0
																												589	0	2	0	2	0	0	0	2	0	0	0	0	0	0	0	0	0	2	0	0	0
																												590	0	4	0	2	0	0	0	0	0	0	0	0	0	0	0	0	0	2	0	0	0
																												591	0	0	0	1	0	0	0	0	0	0	0	0	0	0	0	0	0	1	0	0	0
																												592	0	0	0	2	0	0	0	2	0	0	0	0	0	0	0	0	0	2	0	0	0
																												593	0	0	0	2	0	0	0	2	0	0	0	0	0	0	0	0	0	2	0	0	0
																												594	0	0	0	2	0	0	0	0	0	0	0	0	0	0	0	0	0	2	0	0	0
																												595	0	0	0	2	0	0	0	0	0	0	0	0	0	0	0	0	0	2	0	0	0
																												596	0	0	0	2	0	0	0	0	0	0	0	0	0	0	0	0	0	2	0	0	0
																												597	0	0	0	2	0	0	0	0	0	0	0	0	0	0	0	0	0	2	0	0	0
																												598	0	0	0	2	0	0	0	0	0	0	0	0	0	0	0	0	0	2	0	0	0
																												599	0	0	0	2	2	0	0	2	0	0	0	0	0	0	0	0	0	2	0	0	0
																												600	0	0	0	2	2	0	0	2	0	0	0	0	0	0	0	0	0	2	0	0	0
																												601	0	0	0	2	4	0	0	0	0	0	0	0	0	0	0	0	0	2	0	0	0
																												602	0	0	0	2	4	0	0	0	0	0	0	0	0	0	0	0	0	2	0	0	0
																												603	0	0	0	2	4	0	0	0	0	0	0	0	0	0	0	0	0	2	0	0	0
																												604	0	0	0	2	4	0	0	0	0	0	0	0	0	0	0	0	0	2	0	0	0
																												605	0	0	0	1	0	0	0	0	0	0	0	0	0	0	0	0	0	1	0	0	0
																												606	0	0	0	1	0	0	0	0	0	0	0	0	0	0	0	0	0	1	0	0	0
																												607	0	0	0	2	0	0	0	2	0	0	0	0	0	0	0	0	0	2	0	0	0
																												608	0	0	0	2	0	0	0	2	0	0	0	0	0	0	0	0	0	2	0	0	0
																												609	0	0	0	2	0	0	0	2	0	0	0	0	0	0	0	0	0	2	0	0	0
																												610	0	0	0	2	0	0	0	2	0	0	0	0	0	0	0	0	0	2	0	0	0
																												611	0	0	0	2	0	0	0	2	0	0	0	0	0	0	0	0	0	2	0	0	0
																												612	0	0	0	2	0	0	0	0	0	0	0	0	0	0	0	0	0	2	0	0	0
																												613	0	0	0	2	0	0	0	0	0	0	0	0	0	0	0	0	0	2	0	0	0
																												614	0	0	0	2	0	0	0	0	0	0	0	0	0	0	0	0	0	2	0	0	0
																												615	0	0	0	2	0	0	0	0	0	0	0	0	0	0	0	0	0	2	0	0	0
																												616	0	0	0	2	0	0	0	0	0	0	0	0	0	0	0	0	0	2	0	0	0
																												617	0	0	0	2	0	0	0	0	0	0	0	0	0	0	0	0	0	2	0	0	0
																												618	0	0	0	2	0	0	0	0	0	0	0	0	0	0	0	0	0	2	0	0	0
																												619	0	0	0	2	0	0	0	0	0	0	0	0	0	0	0	0	0	2	0	0	0
																												620	0	0	0	2	0	0	0	0	0	0	0	0	0	0	0	0	0	2	0	0	0
																												621	0	0	0	2	0	0	0	0	0	0	0	0	0	0	0	0	0	2	0	0	0
																												622	0	0	0	2	0	0	0	0	0	0	0	0	0	0	0	0	0	2	0	0	0
																												623	0	0	0	2	2	0	0	2	0	0	0	0	0	0	0	0	0	2	0	0	0
																												624	0	0	0	2	2	0	0	2	0	0	0	0	0	0	0	0	0	2	0	0	0
																												625	0	0	0	2	2	0	0	2	0	0	0	0	0	0	0	0	0	2	0	0	0
																												626	0	0	0	2	2	0	0	2	0	0	0	0	0	0	0	0	0	2	0	0	0
																												627	0	0	0	2	2	0	0	2	0	0	0	0	0	0	0	0	0	2	0	0	0
																												628	0	0	0	2	4	0	0	0	0	0	0	0	0	0	0	0	0	2	0	0	0
																												629	0	0	0	2	4	0	0	0	0	0	0	0	0	0	0	0	0	2	0	0	0
																												630	0	0	0	2	4	0	0	0	0	0	0	0	0	0	0	0	0	2	0	0	0
																												631	0	0	0	2	4	0	0	0	0	0	0	0	0	0	0	0	0	2	0	0	0
																												632	0	0	0	2	4	0	0	0	0	0	0	0	0	0	0	0	0	2	0	0	0
																												633	0	0	0	2	4	0	0	0	0	0	0	0	0	0	0	0	0	2	0	0	0
																												634	0	0	0	2	4	0	0	0	0	0	0	0	0	0	0	0	0	2	0	0	0
																												635	0	0	0	2	4	0	0	0	0	0	0	0	0	0	0	0	0	2	0	0	0
																												636	0	0	0	2	4	0	0	0	0	0	0	0	0	0	0	0	0	2	0	0	0
																												637	0	0	0	2	4	0	0	0	0	0	0	0	0	0	0	0	0	2	0	0	0
																												638	0	0	0	2	4	0	0	0	0	0	0	0	0	0	0	0	0	2	0	0	0
																												639	0	0	0	2	4	0	0	0	0	0	0	0	0	0	0	0	0	2	0	0	0
																												640	0	2	0	2	0	0	0	2	0	0	0	0	0	0	0	0	0	2	0	0	0
																												641	0	4	0	2	0	0	0	0	0	0	0	0	0	0	0	0	0	2	0	0	0
																												642	0	0	0	1	0	0	0	0	0	0	0	0	0	0	0	0	0	1	0	0	0
																												643	0	0	0	2	0	0	0	2	0	0	0	0	0	0	0	0	0	2	0	0	0
																												644	0	0	0	2	0	0	0	2	0	0	0	0	0	0	0	0	0	2	0	0	0
																												645	0	0	0	2	0	0	0	0	0	0	0	0	0	0	0	0	0	2	0	0	0
																												646	0	0	0	2	0	0	0	0	0	0	0	0	0	0	0	0	0	2	0	0	0
																												647	0	0	0	2	0	0	0	0	0	0	0	0	0	0	0	0	0	2	0	0	0
																												648	0	0	0	2	0	0	0	0	0	0	0	0	0	0	0	0	0	2	0	0	0
																												649	0	0	0	2	0	0	0	0	0	0	0	0	0	0	0	0	0	2	0	0	0
																												650	0	0	0	2	2	0	0	2	0	0	0	0	0	0	0	0	0	2	0	0	0
																												651	0	0	0	2	2	0	0	2	0	0	0	0	0	0	0	0	0	2	0	0	0
																												652	0	0	0	2	4	0	0	0	0	0	0	0	0	0	0	0	0	2	0	0	0
																												653	0	0	0	2	4	0	0	0	0	0	0	0	0	0	0	0	0	2	0	0	0
																												654	0	0	0	2	4	0	0	0	0	0	0	0	0	0	0	0	0	2	0	0	0
																												655	0	0	0	2	4	0	0	0	0	0	0	0	0	0	0	0	0	2	0	0	0
																												656	0	0	0	2	0	0	0	2	0	0	0	0	0	0	0	0	0	2	0	0	0
																												657	0	0	0	2	0	0	0	2	0	0	0	0	0	0	0	0	0	2	0	0	0
																												658	0	0	0	2	4	0	0	0	0	0	0	0	0	0	0	0	0	2	0	0	0
																												659	0	0	0	2	4	0	0	0	0	0	0	0	0	0	0	0	0	2	0	0	0
																												660	0	0	0	2	0	0	0	2	0	0	0	0	0	0	0	0	0	2	0	0	0
																												661	0	0	0	2	0	0	0	0	0	0	0	0	0	0	0	0	0	2	0	0	0
																												662	0	0	0	2	0	0	0	0	0	0	0	0	0	0	0	0	0	2	0	0	0
																												663	0	0	0	2	0	0	0	0	0	0	0	0	0	0	0	0	0	2	0	0	0
																												664	0	0	0	2	0	0	0	0	0	0	0	0	0	0	0	0	0	2	0	0	0
																												665	0	0	0	2	0	0	0	0	0	0	0	0	0	0	0	0	0	2	0	0	0
																												666	0	0	0	2	0	0	0	0	0	0	0	0	0	0	0	0	0	2	0	0	0
																												667	0	0	0	2	0	0	0	0	0	0	0	0	0	0	0	0	0	2	0	0	0
																												668	0	0	0	2	0	0	0	0	0	0	0	0	0	0	0	0	0	2	0	0	0
																												669	0	0	0	2	0	0	0	0	0	0	0	0	0	0	0	0	0	2	0	0	0
																												670	0	0	0	2	0	0	0	0	0	0	0	0	0	0	0	0	0	2	0	0	0
																												671	0	0	0	2	0	0	0	2	0	0	0	0	0	0	0	0	0	2	0	0	0
																												672	0	0	0	2	0	0	0	2	0	0	0	0	0	0	0	0	0	2	0	0	0
																												673	0	0	0	2	0	0	0	2	0	0	0	0	0	0	0	0	0	2	0	0	0
																												674	0	0	0	2	4	0	0	0	0	0	0	0	0	0	0	0	0	2	0	0	0
																												675	0	0	0	2	4	0	0	0	0	0	0	0	0	0	0	0	0	2	0	0	0
																												676	0	0	0	2	4	0	0	0	0	0	0	0	0	0	0	0	0	2	0	0	0
																												677	0	0	0	2	4	0	0	0	0	0	0	0	0	0	0	0	0	2	0	0	0
																												678	0	0	0	2	4	0	0	0	0	0	0	0	0	0	0	0	0	2	0	0	0
																												679	0	0	0	2	4	0	0	0	0	0	0	0	0	0	0	0	0	2	0	0	0
																												680	0	0	0	2	4	0	0	0	0	0	0	0	0	0	0	0	0	2	0	0	0
																												681	0	0	0	2	4	0	0	0	0	0	0	0	0	0	0	0	0	2	0	0	0
																												682	0	0	0	2	4	0	0	0	0	0	0	0	0	0	0	0	0	2	0	0	0
																												683	0	0	0	2	4	0	0	0	0	0	0	0	0	0	0	0	0	2	0	0	0
																												684	0	0	0	2	4	0	0	0	0	0	0	0	0	0	0	0	0	2	0	0	0
																												685	0	4	0	2	0	0	0	0	0	0	0	0	0	0	0	0	0	2	0	0	0
																												686	0	0	0	2	0	0	0	0	0	0	0	0	0	0	0	0	0	2	0	0	0
																												687	0	0	0	2	0	0	0	0	0	0	0	0	0	0	0	0	0	2	0	0	0
																												688	0	0	0	2	0	0	0	0	0	0	0	0	0	0	0	0	0	2	0	0	0
																												689	0	0	0	2	0	0	0	0	0	0	0	0	0	0	0	0	0	2	0	0	0
																												690	0	0	0	2	0	0	0	0	0	0	0	0	0	0	0	0	0	2	0	0	0
																												691	0	0	0	2	0	0	0	2	0	0	0	0	0	0	0	0	0	2	0	0	0
																												692	0	0	0	2	4	0	0	0	0	0	0	0	0	0	0	0	0	2	0	0	0
																												693	0	0	0	2	4	0	0	0	0	0	0	0	0	0	0	0	0	2	0	0	0
																												694	0	0	0	2	4	0	0	0	0	0	0	0	0	0	0	0	0	2	0	0	0
																												695	0	0	0	2	4	0	0	0	0	0	0	0	0	0	0	0	0	2	0	0	0
																												696	0	0	0	2	0	0	0	2	0	0	0	0	0	0	0	0	0	2	0	0	0
																												697	0	0	0	2	0	0	0	0	0	0	0	0	0	0	0	0	0	2	0	0	0
																												698	0	0	0	2	0	0	0	0	0	0	0	0	0	0	0	0	0	2	0	0	0
																												699	0	0	0	2	0	0	0	0	0	0	0	0	0	0	0	0	0	2	0	0	0
																												700	0	0	0	2	0	0	0	0	0	0	0	0	0	0	0	0	0	2	0	0	0
																												701	0	0	0	2	0	0	0	0	0	0	0	0	0	0	0	0	0	2	0	0	0
																												702	0	0	0	2	0	0	0	0	0	0	0	0	0	0	0	0	0	2	0	0	0
																												703	0	0	0	2	4	0	0	0	0	0	0	0	0	0	0	0	0	2	0	0	0
																												704	0	0	0	2	4	0	0	0	0	0	0	0	0	0	0	0	0	2	0	0	0
																												705	0	0	0	2	4	0	0	0	0	0	0	0	0	0	0	0	0	2	0	0	0
																												706	0	0	0	2	4	0	0	0	0	0	0	0	0	0	0	0	0	2	0	0	0
																												707	0	0	0	2	4	0	0	0	0	0	0	0	0	0	0	0	0	2	0	0	0
																												708	0	0	0	2	4	0	0	0	0	0	0	0	0	0	0	0	0	2	0	0	0
																												709	0	0	0	2	4	0	0	0	0	0	0	0	0	0	0	0	0	2	0	0	0
																												710	0	0	0	2	4	0	0	0	0	0	0	0	0	0	0	0	0	2	0	0	0
																												711	0	4	0	2	0	0	0	0	0	0	0	0	0	0	0	0	0	2	0	0	0
																												712	0	0	0	2	0	0	0	0	0	0	0	0	0	0	0	0	0	2	0	0	0
																												713	0	0	0	2	0	0	0	0	0	0	0	0	0	0	0	0	0	2	0	0	0
																												714	0	0	0	2	0	0	0	0	0	0	0	0	0	0	0	0	0	2	0	0	0
																												715	0	0	0	2	4	0	0	0	0	0	0	0	0	0	0	0	0	2	0	0	0
																												716	0	0	0	2	4	0	0	0	0	0	0	0	0	0	0	0	0	2	0	0	0
																												717	0	0	0	2	4	0	0	0	0	0	0	0	0	0	0	0	0	2	0	0	0
																												718	0	0	0	2	0	0	0	2	0	0	0	0	0	0	0	0	0	2	0	0	0
																												719	0	0	0	2	0	0	0	0	0	0	0	0	0	0	0	0	0	2	0	0	0
																												720	0	0	0	2	0	0	0	0	0	0	0	0	0	0	0	0	0	2	0	0	0
																												721	0	0	0	2	0	0	0	0	0	0	0	0	0	0	0	0	0	2	0	0	0
																												722	0	0	0	2	0	0	0	0	0	0	0	0	0	0	0	0	0	2	0	0	0
																												723	0	0	0	2	0	0	0	0	0	0	0	0	0	0	0	0	0	2	0	0	0
																												724	0	0	0	2	0	0	0	0	0	0	0	0	0	0	0	0	0	2	0	0	0
																												725	0	0	0	2	4	0	0	0	0	0	0	0	0	0	0	0	0	2	0	0	0
																												726	0	0	0	2	4	0	0	0	0	0	0	0	0	0	0	0	0	2	0	0	0
																												727	0	0	0	2	4	0	0	0	0	0	0	0	0	0	0	0	0	2	0	0	0
																												728	0	0	0	2	4	0	0	0	0	0	0	0	0	0	0	0	0	2	0	0	0
																												729	0	0	0	2	4	0	0	0	0	0	0	0	0	0	0	0	0	2	0	0	0
																												730	0	0	0	2	4	0	0	0	0	0	0	0	0	0	0	0	0	2	0	0	0
																												731	0	0	0	2	4	0	0	0	0	0	0	0	0	0	0	0	0	2	0	0	0
																												732	0	0	0	2	4	0	0	0	0	0	0	0	0	0	0	0	0	2	0	0	0
																												733	0	4	0	2	0	0	0	0	0	0	0	0	0	0	0	0	0	2	0	0	0
																												734	0	0	0	2	0	0	0	0	0	0	0	0	0	0	0	0	0	2	0	0	0
																												735	0	0	0	2	0	0	0	0	0	0	0	0	0	0	0	0	0	2	0	0	0
																												736	0	0	0	2	0	0	0	0	0	0	0	0	0	0	0	0	0	2	0	0	0
																												737	0	0	0	2	4	0	0	0	0	0	0	0	0	0	0	0	0	2	0	0	0
																												738	0	0	0	2	4	0	0	0	0	0	0	0	0	0	0	0	0	2	0	0	0
																												739	0	0	0	2	4	0	0	0	0	0	0	0	0	0	0	0	0	2	0	0	0
																												740	0	0	0	1	0	0	0	0	0	0	0	0	0	0	0	0	0	1	0	0	0
																												741	0	0	0	1	0	0	0	0	0	0	0	0	0	0	0	0	0	1	0	0	0
																												742	0	0	0	2	0	0	0	2	0	0	0	0	0	0	0	0	0	2	0	0	0
																												743	0	0	0	2	0	0	0	2	0	0	0	0	0	0	0	0	0	2	0	0	0
																												744	0	0	0	0	0	0	1	0	0	0	0	0	0	0	0	0	0	0	0	0	0
																												745	0	0	0	0	0	0	1	0	0	0	0	0	0	0	0	0	0	0	0	0	0
																												746	0	0	0	0	0	0	1	0	0	0	0	0	0	0	0	0	0	0	0	0	0
																												747	0	0	0	2	0	0	0	2	0	0	0	0	0	0	0	0	0	2	0	0	0
																												748	0	0	0	2	0	0	0	2	0	0	0	0	0	0	0	0	0	2	0	0	0
																												749	0	0	0	2	0	0	0	2	0	0	0	0	0	0	0	0	0	2	0	0	0
																												750	0	0	0	2	0	0	0	2	0	0	0	0	0	0	0	0	0	2	0	0	0
																												751	0	0	0	2	0	0	0	2	0	0	0	0	0	0	0	0	0	2	0	0	0
																												752	0	0	0	2	0	0	0	0	0	0	0	0	0	0	0	0	0	2	0	0	0
																												753	0	0	0	2	0	0	0	0	0	0	0	0	0	0	0	0	0	2	0	0	0
																												754	0	0	0	2	0	0	0	0	0	0	0	0	0	0	0	0	0	2	0	0	0
																												755	0	0	0	2	0	0	0	0	0	0	0	0	0	0	0	0	0	2	0	0	0
																												756	0	0	0	2	0	0	0	0	0	0	0	0	0	0	0	0	0	2	0	0	0
																												757	0	0	0	2	0	0	0	0	0	0	0	0	0	0	0	0	0	2	0	0	0
																												758	0	0	0	0	0	-1	0	0	0	0	0	1	0	0	0	0	0	1	0	0	0
																												759	0	-1	0	0	0	-1	0	0	0	0	0	0	0	0	0	0	0	0	0	0	0
																												760	0	0	0	2	0	0	0	0	0	0	0	0	0	0	0	0	0	2	0	0	0
																												761	0	0	0	2	0	0	0	0	0	0	0	0	0	0	0	0	0	2	0	0	0
																												762	0	0	0	2	0	0	0	0	0	0	0	0	0	0	0	0	0	2	0	0	0
																												763	0	0	0	2	0	0	0	0	0	0	0	0	0	0	0	0	0	2	0	0	0
																												764	0	0	0	2	0	0	0	2	0	0	0	0	0	0	0	0	0	2	0	0	0
																												765	0	0	0	2	0	0	0	2	0	0	0	0	0	0	0	0	0	2	0	0	0
																												766	0	0	0	2	0	0	0	2	0	0	0	0	0	0	0	0	0	2	0	0	0
																												767	0	0	0	2	0	0	0	0	0	0	0	0	0	0	0	0	0	2	0	0	0
																												768	0	0	0	2	0	0	0	0	0	0	0	0	0	0	0	0	0	2	0	0	0
																												769	0	0	0	2	0	0	0	0	0	0	0	0	0	0	0	0	0	2	0	0	0
																												770	0	0	0	2	0	0	0	0	0	0	0	0	0	0	0	0	0	2	0	0	0
																												771	0	0	0	2	0	0	0	0	0	0	0	0	0	0	0	0	0	2	0	0	0
																												772	0	0	0	1	0	0	0	0	0	0	0	0	0	0	0	0	0	1	0	0	0
																												773	0	0	0	0	0	0	1	0	0	0	0	0	0	0	0	0	0	0	0	0	0
																												774	0	0	0	0	0	0	1	0	0	0	0	0	0	0	0	0	0	0	0	0	0
																												775	0	0	0	2	0	0	0	2	0	0	0	0	0	0	0	0	0	2	0	0	0
																												776	0	0	0	2	0	0	0	2	0	0	0	0	0	0	0	0	0	2	0	0	0
																												777	0	0	0	2	0	0	0	0	0	0	0	0	0	0	0	0	0	2	0	0	0
																												778	0	0	0	2	0	0	0	0	0	0	0	0	0	0	0	0	0	2	0	0	0
																												779	0	0	0	2	0	0	0	0	0	0	0	0	0	0	0	0	0	2	0	0	0
																												780	0	0	0	2	0	0	0	0	0	0	0	0	0	0	0	0	0	2	0	0	0
																												781	0	0	0	2	0	0	0	0	0	0	0	0	0	0	0	0	0	2	0	0	0
																												782	0	0	0	2	0	0	0	2	0	0	0	0	0	0	0	0	0	2	0	0	0
																												783	0	0	0	2	0	0	0	0	0	0	0	0	0	0	0	0	0	2	0	0	0
																												784	0	0	0	2	0	0	0	0	0	0	0	0	0	0	0	0	0	2	0	0	0
																												785	0	0	0	1	0	0	0	0	0	0	0	0	0	0	0	0	0	1	0	0	0
																												786	0	0	0	1	0	0	0	0	0	0	0	0	0	0	0	0	0	1	0	0	0
																												787	0	0	0	2	0	0	0	2	0	0	0	0	0	0	0	0	0	2	0	0	0
																												788	0	0	0	2	0	0	0	2	0	0	0	0	0	0	0	0	0	2	0	0	0
																												789	0	0	0	2	0	0	0	2	0	0	0	0	0	0	0	0	0	2	0	0	0
																												790	0	0	0	2	0	0	0	2	0	0	0	0	0	0	0	0	0	2	0	0	0
																												791	0	0	0	2	0	0	0	2	0	0	0	0	0	0	0	0	0	2	0	0	0
																												792	0	0	0	2	0	0	0	0	0	0	0	0	0	0	0	0	0	2	0	0	0
																												793	0	0	0	2	0	0	0	0	0	0	0	0	0	0	0	0	0	2	0	0	0
																												794	0	0	0	2	0	0	0	0	0	0	0	0	0	0	0	0	0	2	0	0	0
																												795	0	0	0	2	0	0	0	0	0	0	0	0	0	0	0	0	0	2	0	0	0
																												796	0	0	0	2	0	0	0	0	0	0	0	0	0	0	0	0	0	2	0	0	0
																												797	0	0	0	2	0	0	0	0	0	0	0	0	0	0	0	0	0	2	0	0	0
																												798	0	0	0	2	0	0	0	0	0	0	0	0	0	0	0	0	0	2	0	0	0
																												799	0	0	0	2	0	0	0	0	0	0	0	0	0	0	0	0	0	2	0	0	0
																												800	0	0	0	2	0	0	0	0	0	0	0	0	0	0	0	0	0	2	0	0	0
																												801	0	0	0	2	0	0	0	0	0	0	0	0	0	0	0	0	0	2	0	0	0
																												802	0	0	0	2	0	0	0	0	0	0	0	0	0	0	0	0	0	2	0	0	0
																												803	0	0	0	1	0	0	0	0	0	0	0	0	0	0	0	0	0	1	0	0	0
																												804	0	0	0	2	0	0	0	2	0	0	0	0	0	0	0	0	0	2	0	0	0
																												805	0	0	0	2	0	0	0	2	0	0	0	0	0	0	0	0	0	2	0	0	0
																												806	0	0	0	2	0	0	0	0	0	0	0	0	0	0	0	0	0	2	0	0	0
																												807	0	0	0	2	0	0	0	0	0	0	0	0	0	0	0	0	0	2	0	0	0
																												808	0	0	0	2	0	0	0	0	0	0	0	0	0	0	0	0	0	2	0	0	0
																												809	0	0	0	2	0	0	0	0	0	0	0	0	0	0	0	0	0	2	0	0	0
																												810	0	0	0	2	0	0	0	0	0	0	0	0	0	0	0	0	0	2	0	0	0
																												811	0	0	0	1	0	0	0	0	0	0	0	0	0	0	0	0	0	1	0	0	0
																												812	0	0	0	1	0	0	0	0	0	0	0	0	0	0	0	0	0	1	0	0	0
																												813	0	0	0	2	0	0	0	2	0	0	0	0	0	0	0	0	0	2	0	0	0
																												814	0	0	0	2	0	0	0	2	0	0	0	0	0	0	0	0	0	2	0	0	0
																												815	0	0	0	2	0	0	0	2	0	0	0	0	0	0	0	0	0	2	0	0	0
																												816	0	0	0	2	0	0	0	2	0	0	0	0	0	0	0	0	0	2	0	0	0
																												817	0	0	0	2	0	0	0	2	0	0	0	0	0	0	0	0	0	2	0	0	0
																												818	0	0	0	2	0	0	0	0	0	0	0	0	0	0	0	0	0	2	0	0	0
																												819	0	0	0	2	0	0	0	0	0	0	0	0	0	0	0	0	0	2	0	0	0
																												820	0	0	0	2	0	0	0	0	0	0	0	0	0	0	0	0	0	2	0	0	0
																												821	0	0	0	2	0	0	0	0	0	0	0	0	0	0	0	0	0	2	0	0	0
																												822	0	0	0	2	0	0	0	0	0	0	0	0	0	0	0	0	0	2	0	0	0
																												823	0	0	0	2	0	0	0	0	0	0	0	0	0	0	0	0	0	2	0	0	0
																												824	0	0	0	2	0	0	0	0	0	0	0	0	0	0	0	0	0	2	0	0	0
																												825	0	0	0	2	0	0	0	0	0	0	0	0	0	0	0	0	0	2	0	0	0
																												826	0	0	0	2	0	0	0	0	0	0	0	0	0	0	0	0	0	2	0	0	0
																												827	0	0	0	2	0	0	0	0	0	0	0	0	0	0	0	0	0	2	0	0	0
																												828	0	0	0	2	0	0	0	0	0	0	0	0	0	0	0	0	0	2	0	0	0
																												829	0	0	0	1	0	0	0	0	0	0	0	0	0	0	0	0	0	1	0	0	0
																												830	0	0	0	2	0	0	0	2	0	0	0	0	0	0	0	0	0	2	0	0	0
																												831	0	0	0	2	0	0	0	2	0	0	0	0	0	0	0	0	0	2	0	0	0
																												832	0	0	0	2	0	0	0	0	0	0	0	0	0	0	0	0	0	2	0	0	0
																												833	0	0	0	2	0	0	0	0	0	0	0	0	0	0	0	0	0	2	0	0	0
																												834	0	0	0	2	0	0	0	0	0	0	0	0	0	0	0	0	0	2	0	0	0
																												835	0	0	0	2	0	0	0	0	0	0	0	0	0	0	0	0	0	2	0	0	0
																												836	0	0	0	2	0	0	0	0	0	0	0	0	0	0	0	0	0	2	0	0	0
																												837	0	0	0	2	0	0	0	2	0	0	0	0	0	0	0	0	0	2	0	0	0
																												838	0	0	0	2	0	0	0	2	0	0	0	0	0	0	0	0	0	2	0	0	0
																												839	0	0	0	2	0	0	0	2	0	0	0	0	0	0	0	0	0	2	0	0	0
																												840	0	0	0	2	0	0	0	0	0	0	0	0	0	0	0	0	0	2	0	0	0
																												841	0	0	0	2	0	0	0	0	0	0	0	0	0	0	0	0	0	2	0	0	0
																												842	0	0	0	2	0	0	0	0	0	0	0	0	0	0	0	0	0	2	0	0	0
																												843	0	0	0	2	0	0	0	0	0	0	0	0	0	0	0	0	0	2	0	0	0
																												844	0	0	0	2	0	0	0	0	0	0	0	0	0	0	0	0	0	2	0	0	0
																												845	0	0	0	2	0	0	0	0	0	0	0	0	0	0	0	0	0	2	0	0	0
																												846	0	0	0	2	0	0	0	0	0	0	0	0	0	0	0	0	0	2	0	0	0
																												847	0	0	0	2	0	0	0	0	0	0	0	0	0	0	0	0	0	2	0	0	0
																												848	0	0	0	2	0	0	0	0	0	0	0	0	0	0	0	0	0	2	0	0	0
																												849	0	0	0	2	0	0	0	0	0	0	0	0	0	0	0	0	0	2	0	0	0
																												850	0	0	0	2	0	0	0	2	0	0	0	0	0	0	0	0	0	2	0	0	0
																												851	0	0	0	2	0	0	0	2	0	0	0	0	0	0	0	0	0	2	0	0	0
																												852	0	0	0	2	0	0	0	2	0	0	0	0	0	0	0	0	0	2	0	0	0
																												853	0	0	0	2	0	0	0	0	0	0	0	0	0	0	0	0	0	2	0	0	0
																												854	0	0	0	2	0	0	0	0	0	0	0	0	0	0	0	0	0	2	0	0	0
																												855	0	0	0	2	0	0	0	0	0	0	0	0	0	0	0	0	0	2	0	0	0
																												856	0	0	0	2	0	0	0	0	0	0	0	0	0	0	0	0	0	2	0	0	0
																												857	0	0	0	2	0	0	0	0	0	0	0	0	0	0	0	0	0	2	0	0	0
																												858	0	0	0	2	0	0	0	2	0	0	0	0	0	0	0	0	0	2	0	0	0
																												859	0	0	0	2	0	0	0	2	0	0	0	0	0	0	0	0	0	2	0	0	0
																												860	0	0	0	2	0	0	0	0	0	0	0	0	0	0	0	0	0	2	0	0	0
																												861	0	0	0	2	0	0	0	0	0	0	0	0	0	0	0	0	0	2	0	0	0
																												862	0	0	0	2	0	0	0	0	0	0	0	0	0	0	0	0	0	2	0	0	0
																												863	0	0	0	2	0	0	0	0	0	0	0	0	0	0	0	0	0	2	0	0	0
																												864	0	0	0	2	0	0	0	0	0	0	0	0	0	0	0	0	0	2	0	0	0
																												865	0	0	0	2	0	0	0	0	0	0	0	0	0	0	0	0	0	2	0	0	0
																												866	0	0	0	2	0	0	0	0	0	0	0	0	0	0	0	0	0	2	0	0	0
																												867	0	0	0	2	0	0	0	0	0	0	0	0	0	0	0	0	0	2	0	0	0
																												868	0	0	0	2	0	0	0	0	0	0	0	0	0	0	0	0	0	2	0	0	0
																												869	0	0	0	2	0	0	0	2	0	0	0	0	0	0	0	0	0	2	0	0	0
																												870	0	0	0	2	0	0	0	0	0	0	0	0	0	0	0	0	0	2	0	0	0
																												871	0	0	0	2	0	0	0	0	0	0	0	0	0	0	0	0	0	2	0	0	0
																												872	0	0	0	2	0	0	0	0	0	0	0	0	0	0	0	0	0	2	0	0	0
																												873	0	0	0	2	0	0	0	0	0	0	0	0	0	0	0	0	0	2	0	0	0
																												874	0	0	0	2	0	0	0	0	0	0	0	0	0	0	0	0	0	2	0	0	0
																												875	0	0	0	2	0	0	0	0	0	0	0	0	0	0	0	0	0	2	0	0	0
																												876	0	0	0	2	0	0	0	0	0	0	0	0	0	0	0	0	0	2	0	0	0
																												877	0	0	0	2	0	0	0	0	0	0	0	0	0	0	0	0	0	2	0	0	0
																												878	0	0	0	2	0	0	0	0	0	0	0	0	0	0	0	0	0	2	0	0	0
																												879	0	0	0	1	2	0	0	0	0	0	0	0	0	0	0	0	0	1	0	0	0
																												880	0	0	0	1	2	0	0	0	0	0	0	0	0	0	0	0	0	1	0	0	0
																												881	0	0	0	2	2	0	0	2	0	0	0	0	0	0	0	0	0	2	0	0	0
																												882	0	0	0	2	2	0	0	2	0	0	0	0	0	0	0	0	0	2	0	0	0
																												883	0	4	0	2	0	0	0	0	0	0	0	0	0	0	0	0	0	2	0	0	0
																												884	0	4	0	2	0	0	0	0	0	0	0	0	0	0	0	0	0	2	0	0	0
																												885	0	0	0	1	0	-1	0	0	0	0	0	0	0	0	0	0	0	1	0	0	0
																												886	0	0	0	1	2	-1	0	0	0	0	0	0	0	0	0	0	0	1	0	0	0
																												887	0	0	0	0	0	-1.6667	0	0	0	0	0	0	0	0	0	0	0	0	0	0	0
																												888	0	0	0	1	0	-1	0	0	0	0	0	0	0	0	0	0	0	1	0	0	0
																												889	0	0	0	1	2	-1	0	0	0	0	0	0	0	0	0	0	0	1	0	0	0
																												890	0	0	0	1	0	-1	0	0	0	0	0	0	0	0	0	0	0	1	0	0	0
																												891	0	0	0	1	2	-1	0	0	0	0	0	0	0	0	0	0	0	1	0	0	0
																												892	0	0	0	0	0	0	1.6667	0	0	0	0	0	0	0	0	0	0	0	0	0	0
																												893	0	0	0	0	0	0	1.6667	0	0	0	0	0	0	0	0	0	0	0	0	0	0
																												894	0	0	0	1	0	0	1	0	0	0	0	0	0	0	0	0	0	1	0	0	0
																												895	0	0	0	0	0	0	1.6667	0	0	0	0	0	0	0	0	0	0	0	0	0	0
																												896	0	0	0	1	0	0	1	0	0	0	0	0	0	0	0	0	0	1	0	0	0
																												897	0	0	0	1	0	0	1	0	0	0	0	0	0	0	0	0	0	1	0	0	0
																												898	0	0	0	2	0	0	0	2	0	0	0	0	0	0	0	0	0	2	0	0	0
																												899	0	0	0	2	0	0	0	1	0	0	0	0	0	0	0	0	0	2	0	0	0
																												900	0	0	0	1	0	0	0	1	0	0	0	0	0	0	0	0	0	1	0	0	0
																												901	0	0	0	1	0	0	0	1	0	0	0	0	0	0	0	0	0	1	0	0	0
																												902	0	0	0	2	0	0	0	2	0	0	0	0	0	0	0	0	0	2	0	0	0
																												903	0	0	0	2	0	0	0	1	0	0	0	0	0	0	0	0	0	2	0	0	0
																												904	0	0	0	2	0	0	0	0	0	0	0	0	0	0	0	0	0	2	0	0	0
																												905	0	0	0	1	0	0	0	0	0	0	0	0	0	0	0	0	0	1	0	0	0
																												906	0	0	0	1	0	0	0	0	0	0	0	0	0	0	0	0	0	1	0	0	0
																												907	0	0	0	0	0	-1	0	0	0	0	0	1	0	0	0	0	0	1	0	0	0
																												908	0	0	0	0	0	-1	0	0	0	0	0	1	0	0	0	0	0	1	0	0	0
																												909	0	0	0	1	0	-1	0	0	0	0	0	1	0	0	0	0	0	2	0	0	0
																												910	0	0	0	0	0	-1	0	0	0	0	0	1	0	0	0	0	0	1	0	0	0
																												911	0	0	0	1	0	-1	0	0	0	0	0	1	0	0	0	0	0	2	0	0	0
																												912	0	0	0	1	0	-1	0	0	0	0	0	1	0	0	0	0	0	2	0	0	0
																												913	0	-1	0	0	0	-1	0	0	0	0	0	0	0	0	0	0	0	0	0	0	0
																												914	0	-1	0	0	0	-1	0	0	0	0	0	0	0	0	0	0	0	0	0	0	0
																												915	0	-1	0	0	0	-1	0	0	0	0	0	0	0	0	0	0	0	0	0	0	0
																												916	0	0	0	2	0	0	0	0	0	0	0	0	0	0	0	0	0	2	0	0	0
																												917	0	0	0	1	0	0	0	0	0	0	0	0	0	0	0	0	0	1	0	0	0
																												918	0	0	0	2	0	0	0	2	0	0	0	0	0	0	0	0	0	2	0	0	0
																												919	0	0	0	2	0	0	0	2	0	0	0	0	0	0	0	0	0	2	0	0	0
																												920	0	0	0	2	0	0	0	2	0	0	0	0	0	0	0	0	0	2	0	0	0
																												921	0	0	0	2	0	0	0	2	0	0	0	0	0	0	0	0	0	2	0	0	0
																												922	0	0	0	2	0	0	0	0	0	0	0	0	0	0	0	0	0	2	0	0	0
																												923	0	0	0	0	1	0	1	0	0	0	0	0	0	0	0	0	0	0	0	0	0
																												924	0	0	0	0	1	0	1	0	0	0	0	0	0	0	0	0	0	0	0	0	0
																												925	0	0	0	0	1	0	1	0	0	0	0	0	0	0	0	0	0	0	0	0	0
																												926	0	0	0	2	2	0	0	2	0	0	0	0	0	0	0	0	0	2	0	0	0
																												927	0	0	0	2	2	0	0	2	0	0	0	0	0	0	0	0	0	2	0	0	0
																												928	0	0	0	2	2	0	0	2	0	0	0	0	0	0	0	0	0	2	0	0	0
																												929	0	0	0	2	2	0	0	2	0	0	0	0	0	0	0	0	0	2	0	0	0
																												930	0	0	0	2	2	0	0	2	0	0	0	0	0	0	0	0	0	2	0	0	0
																												931	0	0	0	2	4	0	0	0	0	0	0	0	0	0	0	0	0	2	0	0	0
																												932	0	0	0	2	4	0	0	0	0	0	0	0	0	0	0	0	0	2	0	0	0
																												933	0	0	0	2	4	0	0	0	0	0	0	0	0	0	0	0	0	2	0	0	0
																												934	0	0	0	2	4	0	0	0	0	0	0	0	0	0	0	0	0	2	0	0	0
																												935	0	0	0	2	4	0	0	0	0	0	0	0	0	0	0	0	0	2	0	0	0
																												936	0	0	0	2	4	0	0	0	0	0	0	0	0	0	0	0	0	2	0	0	0
																												937	0	0	0	2	4	0	0	0	0	0	0	0	0	0	0	0	0	2	0	0	0
																												938	0	0	0	2	4	0	0	0	0	0	0	0	0	0	0	0	0	2	0	0	0
																												939	0	0	0	2	4	0	0	0	0	0	0	0	0	0	0	0	0	2	0	0	0
																												940	0	0	0	2	4	0	0	0	0	0	0	0	0	0	0	0	0	2	0	0	0
																												941	0	0	0	2	2	0	0	2	0	0	0	0	0	0	0	0	0	2	0	0	0
																												942	0	0	0	2	2	0	0	2	0	0	0	0	0	0	0	0	0	2	0	0	0
																												943	0	0	0	2	2	0	0	2	0	0	0	0	0	0	0	0	0	2	0	0	0
																												944	0	0	0	2	4	0	0	0	0	0	0	0	0	0	0	0	0	2	0	0	0
																												945	0	0	0	2	4	0	0	0	0	0	0	0	0	0	0	0	0	2	0	0	0
																												946	0	0	0	2	4	0	0	0	0	0	0	0	0	0	0	0	0	2	0	0	0
																												947	0	0	0	2	4	0	0	0	0	0	0	0	0	0	0	0	0	2	0	0	0
																												948	0	0	0	2	4	0	0	0	0	0	0	0	0	0	0	0	0	2	0	0	0
																												949	0	1	0	0	0	0	1	0	0	0	0	0	0	0	0	0	0	0	0	0	0
																												950	0	2	0	2	0	0	0	2	0	0	0	0	0	0	0	0	0	2	0	0	0
																												951	0	2	0	2	0	0	0	2	0	0	0	0	0	0	0	0	0	2	0	0	0
																												952	0	2	0	2	0	0	0	2	0	0	0	0	0	0	0	0	0	2	0	0	0
																												953	0	2	0	2	0	0	0	2	0	0	0	0	0	0	0	0	0	2	0	0	0
																												954	0	2	0	2	0	0	0	2	0	0	0	0	0	0	0	0	0	2	0	0	0
																												955	0	4	0	2	0	0	0	0	0	0	0	0	0	0	0	0	0	2	0	0	0
																												956	0	4	0	2	0	0	0	0	0	0	0	0	0	0	0	0	0	2	0	0	0
																												957	0	4	0	2	0	0	0	0	0	0	0	0	0	0	0	0	0	2	0	0	0
																												958	0	4	0	2	0	0	0	0	0	0	0	0	0	0	0	0	0	2	0	0	0
																												959	0	4	0	2	0	0	0	0	0	0	0	0	0	0	0	0	0	2	0	0	0
																												960	0	4	0	2	0	0	0	0	0	0	0	0	0	0	0	0	0	2	0	0	0
																												961	0	4	0	2	0	0	0	0	0	0	0	0	0	0	0	0	0	2	0	0	0
																												962	0	4	0	2	0	0	0	0	0	0	0	0	0	0	0	0	0	2	0	0	0
																												963	0	4	0	2	0	0	0	0	0	0	0	0	0	0	0	0	0	2	0	0	0
																												964	0	4	0	2	0	0	0	0	0	0	0	0	0	0	0	0	0	2	0	0	0
																												965	0	4	0	2	0	0	0	0	0	0	0	0	0	0	0	0	0	2	0	0	0
																												966	0	4	0	2	0	0	0	0	0	0	0	0	0	0	0	0	0	2	0	0	0
																												967	0	4	0	2	0	0	0	0	0	0	0	0	0	0	0	0	0	2	0	0	0
																												968	0	4	0	2	0	0	0	0	0	0	0	0	0	0	0	0	0	2	0	0	0
																												969	0	4	0	2	0	0	0	0	0	0	0	0	0	0	0	0	0	2	0	0	0
																												970	0	0	0	1	2	0	0	0	0	0	0	0	0	0	0	0	0	1	0	0	0
																												971	0	0	0	1	0	-1	0	0	0	0	0	0	0	0	0	0	0	1	0	0	0
																												972	0	0	0	1	2	-1	0	0	0	0	0	0	0	0	0	0	0	1	0	0	0
																												973	0	0	0	0	0	0	1.6667	0	0	0	0	0	0	0	0	0	0	0	0	0	0
																												974	0	0	0	0	0	0	1.6667	0	0	0	0	0	0	0	0	0	0	0	0	0	0
																												975	0	0	0	1	0	0	1	0	0	0	0	0	0	0	0	0	0	1	0	0	0
																												976	0	0	0	2	0	0	0	2	0	0	0	0	0	0	0	0	0	2	0	0	0
																												977	0	0	0	2	0	0	0	1	0	0	0	0	0	0	0	0	0	2	0	0	0
																												978	0	0	0	2	0	0	0	0	0	0	0	0	0	0	0	0	0	2	0	0	0
																												979	0	0	0	0	0	-1	0	0	0	0	0	1	0	0	0	0	0	1	0	0	0
																												980	0	0	0	0	0	-1	0	0	0	0	0	1	0	0	0	0	0	1	0	0	0
																												981	0	0	0	1	0	-1	0	0	0	0	0	1	0	0	0	0	0	2	0	0	0
																												982	0	-1	0	0	0	-1	0	0	0	0	0	0	0	0	0	0	0	0	0	0	0
																												983	0	-1	0	0	0	-1	0	0	0	0	0	0	0	0	0	0	0	0	0	0	0
																												984	0	0	0	2	0	0	0	0	0	0	0	0	0	0	0	0	0	2	0	0	0
																												985	0	0	0	2	0	0	0	2	0	0	0	0	0	0	0	0	0	2	0	0	0
																												986	0	0	0	2	0	0	0	2	0	0	0	0	0	0	0	0	0	2	0	0	0
																												987	0	0	0	2	0	0	0	0	0	0	0	0	0	0	0	0	0	2	0	0	0
																												988	0	0	0	0	1	0	1	0	0	0	0	0	0	0	0	0	0	0	0	0	0
																												989	0	0	0	0	1	0	1	0	0	0	0	0	0	0	0	0	0	0	0	0	0
																												990	0	0	0	2	2	0	0	2	0	0	0	0	0	0	0	0	0	2	0	0	0
																												991	0	0	0	2	2	0	0	2	0	0	0	0	0	0	0	0	0	2	0	0	0
																												992	0	0	0	2	4	0	0	0	0	0	0	0	0	0	0	0	0	2	0	0	0
																												993	0	0	0	2	4	0	0	0	0	0	0	0	0	0	0	0	0	2	0	0	0
																												994	0	0	0	2	4	0	0	0	0	0	0	0	0	0	0	0	0	2	0	0	0
																												995	0	0	0	2	4	0	0	0	0	0	0	0	0	0	0	0	0	2	0	0	0
																												996	0	0	0	2	4	0	0	0	0	0	0	0	0	0	0	0	0	2	0	0	0
																												997	0	0	0	2	2	0	0	2	0	0	0	0	0	0	0	0	0	2	0	0	0
																												998	0	0	0	2	4	0	0	0	0	0	0	0	0	0	0	0	0	2	0	0	0
																												999	0	0	0	2	4	0	0	0	0	0	0	0	0	0	0	0	0	2	0	0	0
																												1000	0	2	0	2	0	0	0	2	0	0	0	0	0	0	0	0	0	2	0	0	0
																												1001	0	2	0	2	0	0	0	2	0	0	0	0	0	0	0	0	0	2	0	0	0
																												1002	0	4	0	2	0	0	0	0	0	0	0	0	0	0	0	0	0	2	0	0	0
																												1003	0	4	0	2	0	0	0	0	0	0	0	0	0	0	0	0	0	2	0	0	0
																												1004	0	4	0	2	0	0	0	0	0	0	0	0	0	0	0	0	0	2	0	0	0
																												1005	0	4	0	2	0	0	0	0	0	0	0	0	0	0	0	0	0	2	0	0	0
																												1006	0	4	0	2	0	0	0	0	0	0	0	0	0	0	0	0	0	2	0	0	0
																												1007	0	0	0	1	2	0	0	0	0	0	0	0	0	0	0	0	0	1	0	0	0
																												1008	0	0	0	1	2	0	0	0	0	0	0	0	0	0	0	0	0	1	0	0	0
																												1009	0	0	0	1	0	-1	0	0	0	0	0	0	0	0	0	0	0	1	0	0	0
																												1010	0	0	0	1	2	-1	0	0	0	0	0	0	0	0	0	0	0	1	0	0	0
																												1011	0	0	0	1	0	-1	0	0	0	0	0	0	0	0	0	0	0	1	0	0	0
																												1012	0	0	0	1	2	-1	0	0	0	0	0	0	0	0	0	0	0	1	0	0	0
																												1013	0	0	0	1	0	0	1	0	0	0	0	0	0	0	0	0	0	1	0	0	0
																												1014	0	0	0	1	0	0	1	0	0	0	0	0	0	0	0	0	0	1	0	0	0
																												1015	0	0	0	2	0	0	0	2	0	0	0	0	0	0	0	0	0	2	0	0	0
																												1016	0	0	0	2	0	0	0	1	0	0	0	0	0	0	0	0	0	2	0	0	0
																												1017	0	0	0	1	0	0	0	1	0	0	0	0	0	0	0	0	0	1	0	0	0
																												1018	0	0	0	1	0	0	0	1	0	0	0	0	0	0	0	0	0	1	0	0	0
																												1019	0	0	0	2	0	0	0	2	0	0	0	0	0	0	0	0	0	2	0	0	0
																												1020	0	0	0	2	0	0	0	1	0	0	0	0	0	0	0	0	0	2	0	0	0
																												1021	0	0	0	2	0	0	0	0	0	0	0	0	0	0	0	0	0	2	0	0	0
																												1022	0	0	0	1	0	0	0	0	0	0	0	0	0	0	0	0	0	1	0	0	0
																												1023	0	0	0	1	0	0	0	0	0	0	0	0	0	0	0	0	0	1	0	0	0
																												1024	0	0	0	1	0	-1	0	0	0	0	0	1	0	0	0	0	0	2	0	0	0
																												1025	0	0	0	1	0	-1	0	0	0	0	0	1	0	0	0	0	0	2	0	0	0
																												1026	0	0	0	2	0	0	0	0	0	0	0	0	0	0	0	0	0	2	0	0	0
																												1027	0	0	0	2	2	0	0	2	0	0	0	0	0	0	0	0	0	2	0	0	0
																												1028	0	0	0	2	2	0	0	2	0	0	0	0	0	0	0	0	0	2	0	0	0
																												1029	0	0	0	2	2	0	0	2	0	0	0	0	0	0	0	0	0	2	0	0	0
																												1030	0	0	0	2	2	0	0	2	0	0	0	0	0	0	0	0	0	2	0	0	0
																												1031	0	0	0	2	2	0	0	2	0	0	0	0	0	0	0	0	0	2	0	0	0
																												1032	0	0	0	2	4	0	0	0	0	0	0	0	0	0	0	0	0	2	0	0	0
																												1033	0	0	0	2	4	0	0	0	0	0	0	0	0	0	0	0	0	2	0	0	0
																												1034	0	0	0	2	4	0	0	0	0	0	0	0	0	0	0	0	0	2	0	0	0
																												1035	0	0	0	2	4	0	0	0	0	0	0	0	0	0	0	0	0	2	0	0	0
																												1036	0	0	0	2	4	0	0	0	0	0	0	0	0	0	0	0	0	2	0	0	0
																												1037	0	0	0	2	4	0	0	0	0	0	0	0	0	0	0	0	0	2	0	0	0
																												1038	0	0	0	2	4	0	0	0	0	0	0	0	0	0	0	0	0	2	0	0	0
																												1039	0	0	0	2	4	0	0	0	0	0	0	0	0	0	0	0	0	2	0	0	0
																												1040	0	0	0	2	4	0	0	0	0	0	0	0	0	0	0	0	0	2	0	0	0
																												1041	0	0	0	2	4	0	0	0	0	0	0	0	0	0	0	0	0	2	0	0	0
																												1042	0	0	0	2	4	0	0	0	0	0	0	0	0	0	0	0	0	2	0	0	0
																												1043	0	2	0	2	0	0	0	2	0	0	0	0	0	0	0	0	0	2	0	0	0
																												1044	0	2	0	2	0	0	0	2	0	0	0	0	0	0	0	0	0	2	0	0	0
																												1045	0	2	0	2	0	0	0	2	0	0	0	0	0	0	0	0	0	2	0	0	0
																												1046	0	2	0	2	0	0	0	2	0	0	0	0	0	0	0	0	0	2	0	0	0
																												1047	0	2	0	2	0	0	0	2	0	0	0	0	0	0	0	0	0	2	0	0	0
																												1048	0	4	0	2	0	0	0	0	0	0	0	0	0	0	0	0	0	2	0	0	0
																												1049	0	4	0	2	0	0	0	0	0	0	0	0	0	0	0	0	0	2	0	0	0
																												1050	0	4	0	2	0	0	0	0	0	0	0	0	0	0	0	0	0	2	0	0	0
																												1051	0	4	0	2	0	0	0	0	0	0	0	0	0	0	0	0	0	2	0	0	0
																												1052	0	4	0	2	0	0	0	0	0	0	0	0	0	0	0	0	0	2	0	0	0
																												1053	0	4	0	2	0	0	0	0	0	0	0	0	0	0	0	0	0	2	0	0	0
																												1054	0	4	0	2	0	0	0	0	0	0	0	0	0	0	0	0	0	2	0	0	0
																												1055	0	4	0	2	0	0	0	0	0	0	0	0	0	0	0	0	0	2	0	0	0
																												1056	0	4	0	2	0	0	0	0	0	0	0	0	0	0	0	0	0	2	0	0	0
																												1057	0	4	0	2	0	0	0	0	0	0	0	0	0	0	0	0	0	2	0	0	0
																												1058	0	4	0	2	0	0	0	0	0	0	0	0	0	0	0	0	0	2	0	0	0
																												1059	0	4	0	2	0	0	0	0	0	0	0	0	0	0	0	0	0	2	0	0	0
																												1060	0	0	0	1	2	0	0	0	0	0	0	0	0	0	0	0	0	1	0	0	0
																												1061	0	0	0	1	0	-1	0	0	0	0	0	0	0	0	0	0	0	1	0	0	0
																												1062	0	0	0	1	2	-1	0	0	0	0	0	0	0	0	0	0	0	1	0	0	0
																												1063	0	0	0	1	0	0	1	0	0	0	0	0	0	0	0	0	0	1	0	0	0
																												1064	0	0	0	2	0	0	0	2	0	0	0	0	0	0	0	0	0	2	0	0	0
																												1065	0	0	0	2	0	0	0	1	0	0	0	0	0	0	0	0	0	2	0	0	0
																												1066	0	0	0	2	0	0	0	0	0	0	0	0	0	0	0	0	0	2	0	0	0
																												1067	0	0	0	1	0	-1	0	0	0	0	0	1	0	0	0	0	0	2	0	0	0
																												1068	0	0	0	2	0	0	0	0	0	0	0	0	0	0	0	0	0	2	0	0	0
																												1069	0	0	0	2	2	0	0	2	0	0	0	0	0	0	0	0	0	2	0	0	0
																												1070	0	0	0	2	2	0	0	2	0	0	0	0	0	0	0	0	0	2	0	0	0
																												1071	0	0	0	2	4	0	0	0	0	0	0	0	0	0	0	0	0	2	0	0	0
																												1072	0	0	0	2	4	0	0	0	0	0	0	0	0	0	0	0	0	2	0	0	0
																												1073	0	0	0	2	4	0	0	0	0	0	0	0	0	0	0	0	0	2	0	0	0
																												1074	0	0	0	2	4	0	0	0	0	0	0	0	0	0	0	0	0	2	0	0	0
																												1075	0	0	0	2	4	0	0	0	0	0	0	0	0	0	0	0	0	2	0	0	0
																												1076	0	2	0	2	0	0	0	2	0	0	0	0	0	0	0	0	0	2	0	0	0
																												1077	0	2	0	2	0	0	0	2	0	0	0	0	0	0	0	0	0	2	0	0	0
																												1078	0	4	0	2	0	0	0	0	0	0	0	0	0	0	0	0	0	2	0	0	0
																												1079	0	4	0	2	0	0	0	0	0	0	0	0	0	0	0	0	0	2	0	0	0
																												1080	0	4	0	2	0	0	0	0	0	0	0	0	0	0	0	0	0	2	0	0	0
																												1081	0	4	0	2	0	0	0	0	0	0	0	0	0	0	0	0	0	2	0	0	0
																												1082	0	0	0	1	2	0	0	0	0	0	0	0	0	0	0	0	0	1	0	0	0
																												1083	0	0	0	1	2	0	0	0	0	0	0	0	0	0	0	0	0	1	0	0	0
																												1084	0	0	0	1	0	-1	0	0	0	0	0	0	0	0	0	0	0	1	0	0	0
																												1085	0	0	0	1	2	-1	0	0	0	0	0	0	0	0	0	0	0	1	0	0	0
																												1086	0	0	0	1	0	-1	0	0	0	0	0	0	0	0	0	0	0	1	0	0	0
																												1087	0	0	0	1	2	-1	0	0	0	0	0	0	0	0	0	0	0	1	0	0	0
																												1088	0	0	0	1	0	0	1	0	0	0	0	0	0	0	0	0	0	1	0	0	0
																												1089	0	0	0	1	0	0	1	0	0	0	0	0	0	0	0	0	0	1	0	0	0
																												1090	0	0	0	2	0	0	0	2	0	0	0	0	0	0	0	0	0	2	0	0	0
																												1091	0	0	0	2	0	0	0	1	0	0	0	0	0	0	0	0	0	2	0	0	0
																												1092	0	0	0	1	0	0	0	1	0	0	0	0	0	0	0	0	0	1	0	0	0
																												1093	0	0	0	1	0	0	0	1	0	0	0	0	0	0	0	0	0	1	0	0	0
																												1094	0	0	0	2	0	0	0	2	0	0	0	0	0	0	0	0	0	2	0	0	0
																												1095	0	0	0	2	0	0	0	1	0	0	0	0	0	0	0	0	0	2	0	0	0
																												1096	0	0	0	2	0	0	0	0	0	0	0	0	0	0	0	0	0	2	0	0	0
																												1097	0	0	0	1	0	0	0	0	0	0	0	0	0	0	0	0	0	1	0	0	0
																												1098	0	0	0	1	0	0	0	0	0	0	0	0	0	0	0	0	0	1	0	0	0
																												1099	0	0	0	1	0	-1	0	0	0	0	0	1	0	0	0	0	0	2	0	0	0
																												1100	0	0	0	1	0	-1	0	0	0	0	0	1	0	0	0	0	0	2	0	0	0
																												1101	0	0	0	2	0	0	0	0	0	0	0	0	0	0	0	0	0	2	0	0	0
																												1102	0	0	0	2	2	0	0	2	0	0	0	0	0	0	0	0	0	2	0	0	0
																												1103	0	0	0	2	2	0	0	2	0	0	0	0	0	0	0	0	0	2	0	0	0
																												1104	0	0	0	2	2	0	0	2	0	0	0	0	0	0	0	0	0	2	0	0	0
																												1105	0	0	0	2	2	0	0	2	0	0	0	0	0	0	0	0	0	2	0	0	0
																												1106	0	0	0	2	2	0	0	2	0	0	0	0	0	0	0	0	0	2	0	0	0
																												1107	0	0	0	2	4	0	0	0	0	0	0	0	0	0	0	0	0	2	0	0	0
																												1108	0	0	0	2	4	0	0	0	0	0	0	0	0	0	0	0	0	2	0	0	0
																												1109	0	0	0	2	4	0	0	0	0	0	0	0	0	0	0	0	0	2	0	0	0
																												1110	0	0	0	2	4	0	0	0	0	0	0	0	0	0	0	0	0	2	0	0	0
																												1111	0	0	0	2	4	0	0	0	0	0	0	0	0	0	0	0	0	2	0	0	0
																												1112	0	0	0	2	4	0	0	0	0	0	0	0	0	0	0	0	0	2	0	0	0
																												1113	0	0	0	2	4	0	0	0	0	0	0	0	0	0	0	0	0	2	0	0	0
																												1114	0	0	0	2	4	0	0	0	0	0	0	0	0	0	0	0	0	2	0	0	0
																												1115	0	0	0	2	4	0	0	0	0	0	0	0	0	0	0	0	0	2	0	0	0
																												1116	0	0	0	2	4	0	0	0	0	0	0	0	0	0	0	0	0	2	0	0	0
																												1117	0	0	0	2	4	0	0	0	0	0	0	0	0	0	0	0	0	2	0	0	0
																												1118	0	2	0	2	0	0	0	2	0	0	0	0	0	0	0	0	0	2	0	0	0
																												1119	0	2	0	2	0	0	0	2	0	0	0	0	0	0	0	0	0	2	0	0	0
																												1120	0	2	0	2	0	0	0	2	0	0	0	0	0	0	0	0	0	2	0	0	0
																												1121	0	2	0	2	0	0	0	2	0	0	0	0	0	0	0	0	0	2	0	0	0
																												1122	0	2	0	2	0	0	0	2	0	0	0	0	0	0	0	0	0	2	0	0	0
																												1123	0	4	0	2	0	0	0	0	0	0	0	0	0	0	0	0	0	2	0	0	0
																												1124	0	4	0	2	0	0	0	0	0	0	0	0	0	0	0	0	0	2	0	0	0
																												1125	0	4	0	2	0	0	0	0	0	0	0	0	0	0	0	0	0	2	0	0	0
																												1126	0	4	0	2	0	0	0	0	0	0	0	0	0	0	0	0	0	2	0	0	0
																												1127	0	4	0	2	0	0	0	0	0	0	0	0	0	0	0	0	0	2	0	0	0
																												1128	0	4	0	2	0	0	0	0	0	0	0	0	0	0	0	0	0	2	0	0	0
																												1129	0	4	0	2	0	0	0	0	0	0	0	0	0	0	0	0	0	2	0	0	0
																												1130	0	4	0	2	0	0	0	0	0	0	0	0	0	0	0	0	0	2	0	0	0
																												1131	0	4	0	2	0	0	0	0	0	0	0	0	0	0	0	0	0	2	0	0	0
																												1132	0	4	0	2	0	0	0	0	0	0	0	0	0	0	0	0	0	2	0	0	0
																												1133	0	4	0	2	0	0	0	0	0	0	0	0	0	0	0	0	0	2	0	0	0
																												1134	0	4	0	2	0	0	0	0	0	0	0	0	0	0	0	0	0	2	0	0	0
																												1135	0	0	0	1	2	0	0	0	0	0	0	0	0	0	0	0	0	1	0	0	0
																												1136	0	0	0	1	0	-1	0	0	0	0	0	0	0	0	0	0	0	1	0	0	0
																												1137	0	0	0	1	2	-1	0	0	0	0	0	0	0	0	0	0	0	1	0	0	0
																												1138	0	0	0	1	0	0	1	0	0	0	0	0	0	0	0	0	0	1	0	0	0
																												1139	0	0	0	2	0	0	0	2	0	0	0	0	0	0	0	0	0	2	0	0	0
																												1140	0	0	0	2	0	0	0	1	0	0	0	0	0	0	0	0	0	2	0	0	0
																												1141	0	0	0	2	0	0	0	0	0	0	0	0	0	0	0	0	0	2	0	0	0
																												1142	0	0	0	1	0	-1	0	0	0	0	0	1	0	0	0	0	0	2	0	0	0
																												1143	0	0	0	2	0	0	0	0	0	0	0	0	0	0	0	0	0	2	0	0	0
																												1144	0	0	0	2	2	0	0	2	0	0	0	0	0	0	0	0	0	2	0	0	0
																												1145	0	0	0	2	2	0	0	2	0	0	0	0	0	0	0	0	0	2	0	0	0
																												1146	0	0	0	2	4	0	0	0	0	0	0	0	0	0	0	0	0	2	0	0	0
																												1147	0	0	0	2	4	0	0	0	0	0	0	0	0	0	0	0	0	2	0	0	0
																												1148	0	0	0	2	4	0	0	0	0	0	0	0	0	0	0	0	0	2	0	0	0
																												1149	0	0	0	2	4	0	0	0	0	0	0	0	0	0	0	0	0	2	0	0	0
																												1150	0	0	0	2	4	0	0	0	0	0	0	0	0	0	0	0	0	2	0	0	0
																												1151	0	2	0	2	0	0	0	2	0	0	0	0	0	0	0	0	0	2	0	0	0
																												1152	0	2	0	2	0	0	0	2	0	0	0	0	0	0	0	0	0	2	0	0	0
																												1153	0	4	0	2	0	0	0	0	0	0	0	0	0	0	0	0	0	2	0	0	0
																												1154	0	4	0	2	0	0	0	0	0	0	0	0	0	0	0	0	0	2	0	0	0
																												1155	0	4	0	2	0	0	0	0	0	0	0	0	0	0	0	0	0	2	0	0	0
																												1156	0	4	0	2	0	0	0	0	0	0	0	0	0	0	0	0	0	2	0	0	0
																												1157	0	0	0	2	2	0	0	2	0	0	0	0	0	0	0	0	0	2	0	0	0
																												1158	0	0	0	2	2	0	0	2	0	0	0	0	0	0	0	0	0	2	0	0	0
																												1159	0	4	0	2	0	0	0	0	0	0	0	0	0	0	0	0	0	2	0	0	0
																												1160	0	4	0	2	0	0	0	0	0	0	0	0	0	0	0	0	0	2	0	0	0
																												1161	0	0	0	1	0	-1	0	0	0	0	0	0	0	0	0	0	0	1	0	0	0
																												1162	0	0	0	1	2	-1	0	0	0	0	0	0	0	0	0	0	0	1	0	0	0
																												1163	0	0	0	1	0	0	1	0	0	0	0	0	0	0	0	0	0	1	0	0	0
																												1164	0	0	0	2	0	0	0	2	0	0	0	0	0	0	0	0	0	2	0	0	0
																												1165	0	0	0	2	0	0	0	0	0	0	0	0	0	0	0	0	0	2	0	0	0
																												1166	0	0	0	1	0	0	0	0	0	0	0	0	0	0	0	0	0	1	0	0	0
																												1167	0	0	0	1	0	0	0	0	0	0	0	0	0	0	0	0	0	1	0	0	0
																												1168	0	0	0	1	0	-1	0	0	0	0	0	1	0	0	0	0	0	2	0	0	0
																												1169	0	0	0	2	0	0	0	0	0	0	0	0	0	0	0	0	0	2	0	0	0
																												1170	0	0	0	1	0	0	0	0	0	0	0	0	0	0	0	0	0	1	0	0	0
																												1171	0	0	0	2	0	0	0	2	0	0	0	0	0	0	0	0	0	2	0	0	0
																												1172	0	0	0	2	0	0	0	2	0	0	0	0	0	0	0	0	0	2	0	0	0
																												1173	0	0	0	2	0	0	0	2	0	0	0	0	0	0	0	0	0	2	0	0	0
																												1174	0	0	0	2	0	0	0	2	0	0	0	0	0	0	0	0	0	2	0	0	0
																												1175	0	0	0	2	2	0	0	2	0	0	0	0	0	0	0	0	0	2	0	0	0
																												1176	0	0	0	2	4	0	0	0	0	0	0	0	0	0	0	0	0	2	0	0	0
																												1177	0	0	0	2	4	0	0	0	0	0	0	0	0	0	0	0	0	2	0	0	0
																												1178	0	0	0	2	4	0	0	0	0	0	0	0	0	0	0	0	0	2	0	0	0
																												1179	0	0	0	2	4	0	0	0	0	0	0	0	0	0	0	0	0	2	0	0	0
																												1180	0	0	0	2	4	0	0	0	0	0	0	0	0	0	0	0	0	2	0	0	0
																												1181	0	0	0	2	4	0	0	0	0	0	0	0	0	0	0	0	0	2	0	0	0
																												1182	0	0	0	2	4	0	0	0	0	0	0	0	0	0	0	0	0	2	0	0	0
																												1183	0	0	0	2	4	0	0	0	0	0	0	0	0	0	0	0	0	2	0	0	0
																												1184	0	0	0	2	4	0	0	0	0	0	0	0	0	0	0	0	0	2	0	0	0
																												1185	0	0	0	2	4	0	0	0	0	0	0	0	0	0	0	0	0	2	0	0	0
																												1186	0	0	0	2	2	0	0	2	0	0	0	0	0	0	0	0	0	2	0	0	0
																												1187	0	0	0	2	2	0	0	2	0	0	0	0	0	0	0	0	0	2	0	0	0
																												1188	0	0	0	2	2	0	0	2	0	0	0	0	0	0	0	0	0	2	0	0	0
																												1189	0	4	0	2	0	0	0	0	0	0	0	0	0	0	0	0	0	2	0	0	0
																												1190	0	4	0	2	0	0	0	0	0	0	0	0	0	0	0	0	0	2	0	0	0
																												1191	0	4	0	2	0	0	0	0	0	0	0	0	0	0	0	0	0	2	0	0	0
																												1192	0	4	0	2	0	0	0	0	0	0	0	0	0	0	0	0	0	2	0	0	0
																												1193	0	4	0	2	0	0	0	0	0	0	0	0	0	0	0	0	0	2	0	0	0
																												1194	0	4	0	2	0	0	0	0	0	0	0	0	0	0	0	0	0	2	0	0	0
																												1195	0	4	0	2	0	0	0	0	0	0	0	0	0	0	0	0	0	2	0	0	0
																												1196	0	4	0	2	0	0	0	0	0	0	0	0	0	0	0	0	0	2	0	0	0
																												1197	0	4	0	2	0	0	0	0	0	0	0	0	0	0	0	0	0	2	0	0	0
																												1198	0	4	0	2	0	0	0	0	0	0	0	0	0	0	0	0	0	2	0	0	0
																												1199	0	4	0	2	0	0	0	0	0	0	0	0	0	0	0	0	0	2	0	0	0
																												1200	0	0	0	2	0	0	0	0	0	0	0	0	0	0	0	0	0	2	0	0	0
																												1201	0	0	0	2	0	0	0	0	0	0	0	0	0	0	0	0	0	2	0	0	0
																												1202	0	0	0	2	0	0	0	2	0	0	0	0	0	0	0	0	0	2	0	0	0
																												1203	0	0	0	2	0	0	0	2	0	0	0	0	0	0	0	0	0	2	0	0	0
																												1204	0	0	0	2	4	0	0	0	0	0	0	0	0	0	0	0	0	2	0	0	0
																												1205	0	0	0	2	4	0	0	0	0	0	0	0	0	0	0	0	0	2	0	0	0
																												1206	0	0	0	2	4	0	0	0	0	0	0	0	0	0	0	0	0	2	0	0	0
																												1207	0	0	0	2	4	0	0	0	0	0	0	0	0	0	0	0	0	2	0	0	0
																												1208	0	0	0	2	4	0	0	0	0	0	0	0	0	0	0	0	0	2	0	0	0
																												1209	0	0	0	2	2	0	0	2	0	0	0	0	0	0	0	0	0	2	0	0	0
																												1210	0	4	0	2	0	0	0	0	0	0	0	0	0	0	0	0	0	2	0	0	0
																												1211	0	4	0	2	0	0	0	0	0	0	0	0	0	0	0	0	0	2	0	0	0
																												1212	0	4	0	2	0	0	0	0	0	0	0	0	0	0	0	0	0	2	0	0	0
																												1213	0	4	0	2	0	0	0	0	0	0	0	0	0	0	0	0	0	2	0	0	0
																												1214	0	0	0	2	0	0	0	2	0	0	0	0	0	0	0	0	0	2	0	0	0
																												1215	0	0	0	2	0	0	0	0	0	0	0	0	0	0	0	0	0	2	0	0	0
																												1216	0	0	0	1	0	0	0	0	0	0	0	0	0	0	0	0	0	1	0	0	0
																												1217	0	0	0	1	0	0	0	0	0	0	0	0	0	0	0	0	0	1	0	0	0
																												1218	0	0	0	2	2	0	0	2	0	0	0	0	0	0	0	0	0	2	0	0	0
																												1219	0	0	0	2	4	0	0	0	0	0	0	0	0	0	0	0	0	2	0	0	0
																												1220	0	0	0	2	4	0	0	0	0	0	0	0	0	0	0	0	0	2	0	0	0
																												1221	0	0	0	2	4	0	0	0	0	0	0	0	0	0	0	0	0	2	0	0	0
																												1222	0	0	0	2	4	0	0	0	0	0	0	0	0	0	0	0	0	2	0	0	0
																												1223	0	0	0	2	4	0	0	0	0	0	0	0	0	0	0	0	0	2	0	0	0
																												1224	0	0	0	2	4	0	0	0	0	0	0	0	0	0	0	0	0	2	0	0	0
																												1225	0	4	0	2	0	0	0	0	0	0	0	0	0	0	0	0	0	2	0	0	0
																												1226	0	4	0	2	0	0	0	0	0	0	0	0	0	0	0	0	0	2	0	0	0
																												1227	0	4	0	2	0	0	0	0	0	0	0	0	0	0	0	0	0	2	0	0	0
																												1228	0	4	0	2	0	0	0	0	0	0	0	0	0	0	0	0	0	2	0	0	0
																												1229	0	4	0	2	0	0	0	0	0	0	0	0	0	0	0	0	0	2	0	0	0
																												1230	0	4	0	2	0	0	0	0	0	0	0	0	0	0	0	0	0	2	0	0	0
																												1231	0	4	0	2	0	0	0	0	0	0	0	0	0	0	0	0	0	2	0	0	0
																												1232	0	4	0	2	0	0	0	0	0	0	0	0	0	0	0	0	0	2	0	0	0
																												1233	0	0	0	2	0	0	0	0	0	0	0	0	0	0	0	0	0	2	0	0	0
																												1234	0	0	0	2	4	0	0	0	0	0	0	0	0	0	0	0	0	2	0	0	0
																												1235	0	0	0	2	4	0	0	0	0	0	0	0	0	0	0	0	0	2	0	0	0
																												1236	0	0	0	2	4	0	0	0	0	0	0	0	0	0	0	0	0	2	0	0	0
																												1237	0	4	0	2	0	0	0	0	0	0	0	0	0	0	0	0	0	2	0	0	0
																												1238	0	4	0	2	0	0	0	0	0	0	0	0	0	0	0	0	0	2	0	0	0
																												1239	0	4	0	2	0	0	0	0	0	0	0	0	0	0	0	0	0	2	0	0	0
																												1240	0	0	0	2	0	0	0	2	0	0	0	0	0	0	0	0	0	2	0	0	0
																												1241	0	0	0	2	0	0	0	0	0	0	0	0	0	0	0	0	0	2	0	0	0
																												1242	0	0	0	1	0	0	0	0	0	0	0	0	0	0	0	0	0	1	0	0	0
																												1243	0	0	0	1	0	0	0	0	0	0	0	0	0	0	0	0	0	1	0	0	0
																												1244	0	0	0	2	2	0	0	2	0	0	0	0	0	0	0	0	0	2	0	0	0
																												1245	0	0	0	2	4	0	0	0	0	0	0	0	0	0	0	0	0	2	0	0	0
																												1246	0	0	0	2	4	0	0	0	0	0	0	0	0	0	0	0	0	2	0	0	0
																												1247	0	0	0	2	4	0	0	0	0	0	0	0	0	0	0	0	0	2	0	0	0
																												1248	0	0	0	2	4	0	0	0	0	0	0	0	0	0	0	0	0	2	0	0	0
																												1249	0	0	0	2	4	0	0	0	0	0	0	0	0	0	0	0	0	2	0	0	0
																												1250	0	0	0	2	4	0	0	0	0	0	0	0	0	0	0	0	0	2	0	0	0
																												1251	0	4	0	2	0	0	0	0	0	0	0	0	0	0	0	0	0	2	0	0	0
																												1252	0	4	0	2	0	0	0	0	0	0	0	0	0	0	0	0	0	2	0	0	0
																												1253	0	4	0	2	0	0	0	0	0	0	0	0	0	0	0	0	0	2	0	0	0
																												1254	0	4	0	2	0	0	0	0	0	0	0	0	0	0	0	0	0	2	0	0	0
																												1255	0	4	0	2	0	0	0	0	0	0	0	0	0	0	0	0	0	2	0	0	0
																												1256	0	4	0	2	0	0	0	0	0	0	0	0	0	0	0	0	0	2	0	0	0
																												1257	0	4	0	2	0	0	0	0	0	0	0	0	0	0	0	0	0	2	0	0	0
																												1258	0	4	0	2	0	0	0	0	0	0	0	0	0	0	0	0	0	2	0	0	0
																												1259	0	0	0	2	0	0	0	0	0	0	0	0	0	0	0	0	0	2	0	0	0
																												1260	0	0	0	2	4	0	0	0	0	0	0	0	0	0	0	0	0	2	0	0	0
																												1261	0	0	0	2	4	0	0	0	0	0	0	0	0	0	0	0	0	2	0	0	0
																												1262	0	0	0	2	4	0	0	0	0	0	0	0	0	0	0	0	0	2	0	0	0
																												1263	0	4	0	2	0	0	0	0	0	0	0	0	0	0	0	0	0	2	0	0	0
																												1264	0	4	0	2	0	0	0	0	0	0	0	0	0	0	0	0	0	2	0	0	0
																												1265	0	4	0	2	0	0	0	0	0	0	0	0	0	0	0	0	0	2	0	0	0
																												1266	0	0	0	1	0	-1	0	0	0	0	0	0	0	0	0	0	0	1	0	0	0
																												1267	0	0	0	1	0	-1	0	0	0	0	0	0	0	0	0	0	0	1	0	0	0
																												1268	0	0	0	1	0	-1	0	0	0	0	0	0	0	0	0	0	0	1	0	0	0
																												1269	0	0	0	0	0	0	1.6667	0	0	0	0	0	0	0	0	0	0	0	0	0	0
																												1270	0	0	0	0	0	0	1.6667	0	0	0	0	0	0	0	0	0	0	0	0	0	0
																												1271	0	0	0	1	0	0	1	0	0	0	0	0	0	0	0	0	0	1	0	0	0
																												1272	0	0	0	0	0	0	1.6667	0	0	0	0	0	0	0	0	0	0	0	0	0	0
																												1273	0	0	0	1	0	0	1	0	0	0	0	0	0	0	0	0	0	1	0	0	0
																												1274	0	0	0	1	0	0	1	0	0	0	0	0	0	0	0	0	0	1	0	0	0
																												1275	0	0	0	2	0	0	0	2	0	0	0	0	0	0	0	0	0	2	0	0	0
																												1276	0	0	0	2	0	0	0	1	0	0	0	0	0	0	0	0	0	2	0	0	0
																												1277	0	0	0	1	0	0	0	1	0	0	0	0	0	0	0	0	0	1	0	0	0
																												1278	0	0	0	1	0	0	0	1	0	0	0	0	0	0	0	0	0	1	0	0	0
																												1279	0	0	0	2	0	0	0	2	0	0	0	0	0	0	0	0	0	2	0	0	0
																												1280	0	0	0	2	0	0	0	1	0	0	0	0	0	0	0	0	0	2	0	0	0
																												1281	0	0	0	2	0	0	0	0	0	0	0	0	0	0	0	0	0	2	0	0	0
																												1282	0	0	0	1	0	0	0	0	0	0	0	0	0	0	0	0	0	1	0	0	0
																												1283	0	0	0	1	0	0	0	0	0	0	0	0	0	0	0	0	0	1	0	0	0
																												1284	0	0	0	0	0	-1	0	0	0	0	0	1	0	0	0	0	0	1	0	0	0
																												1285	0	0	0	0	0	-1	0	0	0	0	0	1	0	0	0	0	0	1	0	0	0
																												1286	0	0	0	1	0	-1	0	0	0	0	0	1	0	0	0	0	0	2	0	0	0
																												1287	0	0	0	0	0	-1	0	0	0	0	0	1	0	0	0	0	0	1	0	0	0
																												1288	0	0	0	1	0	-1	0	0	0	0	0	1	0	0	0	0	0	2	0	0	0
																												1289	0	0	0	1	0	-1	0	0	0	0	0	1	0	0	0	0	0	2	0	0	0
																												1290	0	-1	0	0	0	-1	0	0	0	0	0	0	0	0	0	0	0	0	0	0	0
																												1291	0	-1	0	0	0	-1	0	0	0	0	0	0	0	0	0	0	0	0	0	0	0
																												1292	0	-1	0	0	0	-1	0	0	0	0	0	0	0	0	0	0	0	0	0	0	0
																												1293	0	0	0	2	0	0	0	0	0	0	0	0	0	0	0	0	0	2	0	0	0
																												1294	0	0	0	1	0	0	0	0	0	0	0	0	0	0	0	0	0	1	0	0	0
																												1295	0	0	0	2	0	0	0	2	0	0	0	0	0	0	0	0	0	2	0	0	0
																												1296	0	0	0	2	0	0	0	2	0	0	0	0	0	0	0	0	0	2	0	0	0
																												1297	0	0	0	2	0	0	0	2	0	0	0	0	0	0	0	0	0	2	0	0	0
																												1298	0	0	0	2	0	0	0	2	0	0	0	0	0	0	0	0	0	2	0	0	0
																												1299	0	0	0	2	0	0	0	0	0	0	0	0	0	0	0	0	0	2	0	0	0
																												1300	0	0	0	1	0	-1	0	0	0	0	0	0	0	0	0	0	0	1	0	0	0
																												1301	0	0	0	0	0	0	1.6667	0	0	0	0	0	0	0	0	0	0	0	0	0	0
																												1302	0	0	0	0	0	0	1.6667	0	0	0	0	0	0	0	0	0	0	0	0	0	0
																												1303	0	0	0	1	0	0	1	0	0	0	0	0	0	0	0	0	0	1	0	0	0
																												1304	0	0	0	2	0	0	0	2	0	0	0	0	0	0	0	0	0	2	0	0	0
																												1305	0	0	0	2	0	0	0	1	0	0	0	0	0	0	0	0	0	2	0	0	0
																												1306	0	0	0	2	0	0	0	0	0	0	0	0	0	0	0	0	0	2	0	0	0
																												1307	0	0	0	0	0	-1	0	0	0	0	0	1	0	0	0	0	0	1	0	0	0
																												1308	0	0	0	0	0	-1	0	0	0	0	0	1	0	0	0	0	0	1	0	0	0
																												1309	0	0	0	1	0	-1	0	0	0	0	0	1	0	0	0	0	0	2	0	0	0
																												1310	0	-1	0	0	0	-1	0	0	0	0	0	0	0	0	0	0	0	0	0	0	0
																												1311	0	-1	0	0	0	-1	0	0	0	0	0	0	0	0	0	0	0	0	0	0	0
																												1312	0	0	0	2	0	0	0	0	0	0	0	0	0	0	0	0	0	2	0	0	0
																												1313	0	0	0	2	0	0	0	2	0	0	0	0	0	0	0	0	0	2	0	0	0
																												1314	0	0	0	2	0	0	0	2	0	0	0	0	0	0	0	0	0	2	0	0	0
																												1315	0	0	0	2	0	0	0	0	0	0	0	0	0	0	0	0	0	2	0	0	0
																												1316	0	0	0	1	0	-1	0	0	0	0	0	0	0	0	0	0	0	1	0	0	0
																												1317	0	0	0	1	0	-1	0	0	0	0	0	0	0	0	0	0	0	1	0	0	0
																												1318	0	0	0	1	0	0	1	0	0	0	0	0	0	0	0	0	0	1	0	0	0
																												1319	0	0	0	1	0	0	1	0	0	0	0	0	0	0	0	0	0	1	0	0	0
																												1320	0	0	0	2	0	0	0	2	0	0	0	0	0	0	0	0	0	2	0	0	0
																												1321	0	0	0	2	0	0	0	1	0	0	0	0	0	0	0	0	0	2	0	0	0
																												1322	0	0	0	1	0	0	0	1	0	0	0	0	0	0	0	0	0	1	0	0	0
																												1323	0	0	0	1	0	0	0	1	0	0	0	0	0	0	0	0	0	1	0	0	0
																												1324	0	0	0	2	0	0	0	2	0	0	0	0	0	0	0	0	0	2	0	0	0
																												1325	0	0	0	2	0	0	0	1	0	0	0	0	0	0	0	0	0	2	0	0	0
																												1326	0	0	0	2	0	0	0	0	0	0	0	0	0	0	0	0	0	2	0	0	0
																												1327	0	0	0	1	0	0	0	0	0	0	0	0	0	0	0	0	0	1	0	0	0
																												1328	0	0	0	1	0	0	0	0	0	0	0	0	0	0	0	0	0	1	0	0	0
																												1329	0	0	0	1	0	-1	0	0	0	0	0	1	0	0	0	0	0	2	0	0	0
																												1330	0	0	0	1	0	-1	0	0	0	0	0	1	0	0	0	0	0	2	0	0	0
																												1331	0	0	0	2	0	0	0	0	0	0	0	0	0	0	0	0	0	2	0	0	0
																												1332	0	0	0	1	0	-1	0	0	0	0	0	0	0	0	0	0	0	1	0	0	0
																												1333	0	0	0	1	0	0	1	0	0	0	0	0	0	0	0	0	0	1	0	0	0
																												1334	0	0	0	2	0	0	0	2	0	0	0	0	0	0	0	0	0	2	0	0	0
																												1335	0	0	0	2	0	0	0	1	0	0	0	0	0	0	0	0	0	2	0	0	0
																												1336	0	0	0	2	0	0	0	0	0	0	0	0	0	0	0	0	0	2	0	0	0
																												1337	0	0	0	1	0	-1	0	0	0	0	0	1	0	0	0	0	0	2	0	0	0
																												1338	0	0	0	2	0	0	0	0	0	0	0	0	0	0	0	0	0	2	0	0	0
																												1339	0	0	0	1	0	-1	0	0	0	0	0	0	0	0	0	0	0	1	0	0	0
																												1340	0	0	0	1	0	-1	0	0	0	0	0	0	0	0	0	0	0	1	0	0	0
																												1341	0	0	0	1	0	0	1	0	0	0	0	0	0	0	0	0	0	1	0	0	0
																												1342	0	0	0	1	0	0	1	0	0	0	0	0	0	0	0	0	0	1	0	0	0
																												1343	0	0	0	2	0	0	0	2	0	0	0	0	0	0	0	0	0	2	0	0	0
																												1344	0	0	0	2	0	0	0	1	0	0	0	0	0	0	0	0	0	2	0	0	0
																												1345	0	0	0	1	0	0	0	1	0	0	0	0	0	0	0	0	0	1	0	0	0
																												1346	0	0	0	1	0	0	0	1	0	0	0	0	0	0	0	0	0	1	0	0	0
																												1347	0	0	0	2	0	0	0	2	0	0	0	0	0	0	0	0	0	2	0	0	0
																												1348	0	0	0	2	0	0	0	1	0	0	0	0	0	0	0	0	0	2	0	0	0
																												1349	0	0	0	2	0	0	0	0	0	0	0	0	0	0	0	0	0	2	0	0	0
																												1350	0	0	0	1	0	0	0	0	0	0	0	0	0	0	0	0	0	1	0	0	0
																												1351	0	0	0	1	0	0	0	0	0	0	0	0	0	0	0	0	0	1	0	0	0
																												1352	0	0	0	1	0	-1	0	0	0	0	0	1	0	0	0	0	0	2	0	0	0
																												1353	0	0	0	1	0	-1	0	0	0	0	0	1	0	0	0	0	0	2	0	0	0
																												1354	0	0	0	2	0	0	0	0	0	0	0	0	0	0	0	0	0	2	0	0	0
																												1355	0	0	0	1	0	-1	0	0	0	0	0	0	0	0	0	0	0	1	0	0	0
																												1356	0	0	0	1	0	0	1	0	0	0	0	0	0	0	0	0	0	1	0	0	0
																												1357	0	0	0	2	0	0	0	2	0	0	0	0	0	0	0	0	0	2	0	0	0
																												1358	0	0	0	2	0	0	0	1	0	0	0	0	0	0	0	0	0	2	0	0	0
																												1359	0	0	0	2	0	0	0	0	0	0	0	0	0	0	0	0	0	2	0	0	0
																												1360	0	0	0	1	0	-1	0	0	0	0	0	1	0	0	0	0	0	2	0	0	0
																												1361	0	0	0	2	0	0	0	0	0	0	0	0	0	0	0	0	0	2	0	0	0
																												1362	0	0	0	1	0	-1	0	0	0	0	0	0	0	0	0	0	0	1	0	0	0
																												1363	0	0	0	1	0	0	1	0	0	0	0	0	0	0	0	0	0	1	0	0	0
																												1364	0	0	0	2	0	0	0	2	0	0	0	0	0	0	0	0	0	2	0	0	0
																												1365	0	0	0	2	0	0	0	0	0	0	0	0	0	0	0	0	0	2	0	0	0
																												1366	0	0	0	1	0	0	0	0	0	0	0	0	0	0	0	0	0	1	0	0	0
																												1367	0	0	0	1	0	0	0	0	0	0	0	0	0	0	0	0	0	1	0	0	0
																												1368	0	0	0	1	0	-1	0	0	0	0	0	1	0	0	0	0	0	2	0	0	0
																												1369	0	0	0	2	0	0	0	0	0	0	0	0	0	0	0	0	0	2	0	0	0
																												1370	0	0	0	1	0	0	0	0	0	0	0	0	0	0	0	0	0	1	0	0	0
																												1371	0	0	0	2	0	0	0	2	0	0	0	0	0	0	0	0	0	2	0	0	0
																												1372	0	0	0	2	0	0	0	2	0	0	0	0	0	0	0	0	0	2	0	0	0
																												1373	0	0	0	2	0	0	0	2	0	0	0	0	0	0	0	0	0	2	0	0	0
																												1374	0	0	0	2	0	0	0	2	0	0	0	0	0	0	0	0	0	2	0	0	0
																												1375	0	0	0	2	0	0	0	0	0	0	0	0	0	0	0	0	0	2	0	0	0
																												1376	0	0	0	2	0	0	0	0	0	0	0	0	0	0	0	0	0	2	0	0	0
																												1377	0	0	0	2	0	0	0	2	0	0	0	0	0	0	0	0	0	2	0	0	0
																												1378	0	0	0	2	0	0	0	2	0	0	0	0	0	0	0	0	0	2	0	0	0
																												1379	0	0	0	2	0	0	0	2	0	0	0	0	0	0	0	0	0	2	0	0	0
																												1380	0	0	0	2	0	0	0	0	0	0	0	0	0	0	0	0	0	2	0	0	0
																												1381	0	0	0	1	0	0	0	0	0	0	0	0	0	0	0	0	0	1	0	0	0
																												1382	0	0	0	1	0	0	0	0	0	0	0	0	0	0	0	0	0	1	0	0	0
																												1383	0	0	0	2	0	0	0	0	0	0	0	0	0	0	0	0	0	2	0	0	0
																												1384	0	0	0	2	0	0	0	2	0	0	0	0	0	0	0	0	0	2	0	0	0
																												1385	0	0	0	2	0	0	0	0	0	0	0	0	0	0	0	0	0	2	0	0	0
																												1386	0	0	0	1	0	0	0	0	0	0	0	0	0	0	0	0	0	1	0	0	0
																												1387	0	0	0	1	0	0	0	0	0	0	0	0	0	0	0	0	0	1	0	0	0
																												1388	0	0	0	2	0	0	0	0	0	0	0	0	0	0	0	0	0	2	0	0	0
																												1389	0	2	0	1	0	0	0	0	0	0	0	0	0	0	0	0	0	1	0	0	0
																												1390	0	2	0	1	0	0	0	0	0	0	0	0	0	0	0	0	0	1	0	0	0
																												1391	0	2	0	2	0	0	0	2	0	0	0	0	0	0	0	0	0	2	0	0	0
																												1392	0	2	0	2	0	0	0	2	0	0	0	0	0	0	0	0	0	2	0	0	0
																												1393	0	0	0	0	0	-1.6667	0	0	0	0	0	0	0	0	0	0	0	0	0	0	0
																												1394	0	0	0	1	0	-1	0	0	0	0	0	0	0	0	0	0	0	1	0	0	0
																												1395	0	0	0	1	2	-1	0	0	0	0	0	0	0	0	0	0	0	1	0	0	0
																												1396	0	2	0	1	0	-1	0	0	0	0	0	0	0	0	0	0	0	1	0	0	0
																												1397	0	0	0	1	0	-1	0	0	0	0	0	0	0	0	0	0	0	1	0	0	0
																												1398	0	0	0	1	0	-1	0	1	0	0	0	0	0	0	0	0	0	1	0	0	0
																												1399	0	0	0	1	2	-1	0	0	0	0	0	0	0	0	0	0	0	1	0	0	0
																												1400	0	0	0	1	1	-1	0	1	0	0	0	0	0	0	0	0	0	1	0	0	0
																												1401	0	2	0	1	0	-1	0	0	0	0	0	0	0	0	0	0	0	1	0	0	0
																												1402	0	2	0	1	0	-1	0	0	0	0	0	0	0	0	0	0	0	1	0	0	0
																												1403	0	0	0	1	0	0	1	0	0	0	0	0	0	0	0	0	0	1	0	0	0
																												1404	0	0	0	0	0	0	1.6667	0	0	0	0	0	0	0	0	0	0	0	0	0	0
																												1405	0	0	0	1	0	0	1	0	0	0	0	0	0	0	0	0	0	1	0	0	0
																												1406	0	0	0	1	0	0	1	1	0	0	0	0	0	0	0	0	0	1	0	0	0
																												1407	0	0	0	1	0	0	0	1	0	0	0	0	0	0	0	0	0	1	0	0	0
																												1408	0	0	0	2	0	0	0	1	0	0	0	0	0	0	0	0	0	2	0	0	0
																												1409	0	0	0	1	0	0	0	0	0	0	0	0	0	0	0	0	0	1	0	0	0
																												1410	0	0	0	0	0	-1.6667	0	0	0	0	0	1.6667	0	0	0	0	0	1.6667	0	0	0
																												1411	0	0	0	0	0	-1.6667	0	0	0	0	0	1.6667	0	0	0	0	0	1.6667	0	0	0
																												1412	0	0	0	1	0	-1	0	0	0	0	0	1	0	0	0	0	0	2	0	0	0
																												1413	0	0	0	0	0	-1.6667	0	0	0	0	0	1.6667	0	0	0	0	0	1.6667	0	0	0
																												1414	0	0	0	1	0	-1	0	0	0	0	0	1	0	0	0	0	0	2	0	0	0
																												1415	0	0	0	1	0	-1	0	1	0	0	0	1	0	0	0	0	0	2	0	0	0
																												1416	0	-1.6667	0	0	0	-1.6667	0	0	0	0	0	0	0	0	0	0	0	0	0	0	0
																												1417	0	-1.6667	0	0	0	-1.6667	0	0	0	0	0	0	0	0	0	0	0	0	0	0	0
																												1418	0	-1	0	1	0	-1	0	0	0	0	0	0	0	0	0	0	0	1	0	0	0
																												1419	0	-1.6667	0	0	0	-1.6667	0	0	0	0	0	0	0	0	0	0	0	0	0	0	0
																												1420	0	-1	0	1	0	-1	0	0	0	0	0	0	0	0	0	0	0	1	0	0	0
																												1421	0	-1	0	1	0	-1	0	0	0	0	0	0	0	0	0	0	0	1	0	0	0
																												1422	0	0	0	2	0	0	0	0	0	0	0	0	0	0	0	0	0	2	0	0	0
																												1423	0	0	0	1	0	0	0	0	0	0	0	0	0	0	0	0	0	1	0	0	0
																												1424	0	0	0	2	0	0	0	2	0	0	0	0	0	0	0	0	0	2	0	0	0
																												1425	0	0	0	1	0	0	0	1	0	0	0	0	0	0	0	0	0	1	0	0	0
																												1426	0	0	0	2	0	0	0	0	0	0	0	0	0	0	0	0	0	2	0	0	0
																												1427	0	0	0	1	0	0	0	0	0	0	0	0	0	0	0	0	0	1	0	0	0
																												1428	0	0	0	0	1.6667	0	1.6667	0	0	0	0	0	0	0	0	0	0	0	0	0	0
																												1429	0	0	0	0	1.6667	0	1.6667	0	0	0	0	0	0	0	0	0	0	0	0	0	0
																												1430	0	0	0	1	3	0	1	0	0	0	0	0	0	0	0	0	0	1	0	0	0
																												1431	0	0	0	0	1.6667	0	1.6667	0	0	0	0	0	0	0	0	0	0	0	0	0	0
																												1432	0	0	0	1	3	0	1	0	0	0	0	0	0	0	0	0	0	1	0	0	0
																												1433	0	0	0	1	3	0	1	0	0	0	0	0	0	0	0	0	0	1	0	0	0
																												1434	0	0	0	2	2	0	0	2	0	0	0	0	0	0	0	0	0	2	0	0	0
																												1435	0	0	0	2	3	0	0	1	0	0	0	0	0	0	0	0	0	2	0	0	0
																												1436	0	0	0	1	1	0	0	1	0	0	0	0	0	0	0	0	0	1	0	0	0
																												1437	0	0	0	1	1	0	0	1	0	0	0	0	0	0	0	0	0	1	0	0	0
																												1438	0	0	0	2	2	0	0	2	0	0	0	0	0	0	0	0	0	2	0	0	0
																												1439	0	0	0	2	3	0	0	1	0	0	0	0	0	0	0	0	0	2	0	0	0
																												1440	0	0	0	2	4	0	0	0	0	0	0	0	0	0	0	0	0	2	0	0	0
																												1441	0	0	0	1	2	0	0	0	0	0	0	0	0	0	0	0	0	1	0	0	0
																												1442	0	0	0	1	2	0	0	0	0	0	0	0	0	0	0	0	0	1	0	0	0
																												1443	0	0	0	2	4	0	0	0	0	0	0	0	0	0	0	0	0	2	0	0	0
																												1444	0	0	0	1	2	0	0	0	0	0	0	0	0	0	0	0	0	1	0	0	0
																												1445	0	0	0	2	2	0	0	2	0	0	0	0	0	0	0	0	0	2	0	0	0
																												1446	0	0	0	2	2	0	0	2	0	0	0	0	0	0	0	0	0	2	0	0	0
																												1447	0	0	0	2	2	0	0	2	0	0	0	0	0	0	0	0	0	2	0	0	0
																												1448	0	0	0	2	2	0	0	2	0	0	0	0	0	0	0	0	0	2	0	0	0
																												1449	0	0	0	2	4	0	0	0	0	0	0	0	0	0	0	0	0	2	0	0	0
																												1450	0	1	0	0	0	0	1	0	0	0	0	0	0	0	0	0	0	0	0	0	0
																												1451	0	1	0	0	0	0	1	0	0	0	0	0	0	0	0	0	0	0	0	0	0
																												1452	0	1	0	0	0	0	1	0	0	0	0	0	0	0	0	0	0	0	0	0	0
																												1453	0	2	0	2	0	0	0	2	0	0	0	0	0	0	0	0	0	2	0	0	0
																												1454	0	2	0	2	0	0	0	2	0	0	0	0	0	0	0	0	0	2	0	0	0
																												1455	0	2	0	2	0	0	0	2	0	0	0	0	0	0	0	0	0	2	0	0	0
																												1456	0	2	0	2	0	0	0	2	0	0	0	0	0	0	0	0	0	2	0	0	0
																												1457	0	2	0	2	0	0	0	2	0	0	0	0	0	0	0	0	0	2	0	0	0
																												1458	0	4	0	2	0	0	0	0	0	0	0	0	0	0	0	0	0	2	0	0	0
																												1459	0	4	0	2	0	0	0	0	0	0	0	0	0	0	0	0	0	2	0	0	0
																												1460	0	4	0	2	0	0	0	0	0	0	0	0	0	0	0	0	0	2	0	0	0
																												1461	0	4	0	2	0	0	0	0	0	0	0	0	0	0	0	0	0	2	0	0	0
																												1462	0	4	0	2	0	0	0	0	0	0	0	0	0	0	0	0	0	2	0	0	0
																												1463	0	4	0	2	0	0	0	0	0	0	0	0	0	0	0	0	0	2	0	0	0
																												1464	0	4	0	2	0	0	0	0	0	0	0	0	0	0	0	0	0	2	0	0	0
																												1465	0	4	0	2	0	0	0	0	0	0	0	0	0	0	0	0	0	2	0	0	0
																												1466	0	4	0	2	0	0	0	0	0	0	0	0	0	0	0	0	0	2	0	0	0
																												1467	0	4	0	2	0	0	0	0	0	0	0	0	0	0	0	0	0	2	0	0	0
																												1468	0	2	0	2	0	0	0	2	0	0	0	0	0	0	0	0	0	2	0	0	0
																												1469	0	2	0	2	0	0	0	2	0	0	0	0	0	0	0	0	0	2	0	0	0
																												1470	0	2	0	2	0	0	0	2	0	0	0	0	0	0	0	0	0	2	0	0	0
																												1471	0	4	0	2	0	0	0	0	0	0	0	0	0	0	0	0	0	2	0	0	0
																												1472	0	4	0	2	0	0	0	0	0	0	0	0	0	0	0	0	0	2	0	0	0
																												1473	0	4	0	2	0	0	0	0	0	0	0	0	0	0	0	0	0	2	0	0	0
																												1474	0	4	0	2	0	0	0	0	0	0	0	0	0	0	0	0	0	2	0	0	0
																												1475	0	4	0	2	0	0	0	0	0	0	0	0	0	0	0	0	0	2	0	0	0
																												1476	0	0	0	2	0	0	0	0	0	0	0	0	0	0	0	0	0	2	0	0	0
																												1477	0	0	0	2	0	0	0	0	0	0	0	0	0	0	0	0	0	2	0	0	0
																												1478	0	2	0	1	0	0	0	0	0	0	0	0	0	0	0	0	0	1	0	0	0
																												1479	0	0	0	0	0	-1.6667	0	0	0	0	0	0	0	0	0	0	0	0	0	0	0
																												1480	0	0	0	1	0	-1	0	0	0	0	0	0	0	0	0	0	0	1	0	0	0
																												1481	0	0	0	1	2	-1	0	0	0	0	0	0	0	0	0	0	0	1	0	0	0
																												1482	0	2	0	1	0	-1	0	0	0	0	0	0	0	0	0	0	0	1	0	0	0
																												1483	0	0	0	1	0	0	1	0	0	0	0	0	0	0	0	0	0	1	0	0	0
																												1484	0	0	0	2	0	0	0	1	0	0	0	0	0	0	0	0	0	2	0	0	0
																												1485	0	0	0	0	0	-1.6667	0	0	0	0	0	1.6667	0	0	0	0	0	1.6667	0	0	0
																												1486	0	0	0	0	0	-1.6667	0	0	0	0	0	1.6667	0	0	0	0	0	1.6667	0	0	0
																												1487	0	0	0	1	0	-1	0	0	0	0	0	1	0	0	0	0	0	2	0	0	0
																												1488	0	-1.6667	0	0	0	-1.6667	0	0	0	0	0	0	0	0	0	0	0	0	0	0	0
																												1489	0	-1.6667	0	0	0	-1.6667	0	0	0	0	0	0	0	0	0	0	0	0	0	0	0
																												1490	0	-1	0	1	0	-1	0	0	0	0	0	0	0	0	0	0	0	1	0	0	0
																												1491	0	0	0	2	0	0	0	0	0	0	0	0	0	0	0	0	0	2	0	0	0
																												1492	0	0	0	2	0	0	0	2	0	0	0	0	0	0	0	0	0	2	0	0	0
																												1493	0	0	0	2	0	0	0	0	0	0	0	0	0	0	0	0	0	2	0	0	0
																												1494	0	0	0	0	1.6667	0	1.6667	0	0	0	0	0	0	0	0	0	0	0	0	0	0
																												1495	0	0	0	0	1.6667	0	1.6667	0	0	0	0	0	0	0	0	0	0	0	0	0	0
																												1496	0	0	0	1	3	0	1	0	0	0	0	0	0	0	0	0	0	1	0	0	0
																												1497	0	0	0	2	2	0	0	2	0	0	0	0	0	0	0	0	0	2	0	0	0
																												1498	0	0	0	2	3	0	0	1	0	0	0	0	0	0	0	0	0	2	0	0	0
																												1499	0	0	0	2	4	0	0	0	0	0	0	0	0	0	0	0	0	2	0	0	0
																												1500	0	0	0	2	4	0	0	0	0	0	0	0	0	0	0	0	0	2	0	0	0
																												1501	0	0	0	2	2	0	0	2	0	0	0	0	0	0	0	0	0	2	0	0	0
																												1502	0	0	0	2	2	0	0	2	0	0	0	0	0	0	0	0	0	2	0	0	0
																												1503	0	0	0	2	4	0	0	0	0	0	0	0	0	0	0	0	0	2	0	0	0
																												1504	0	1	0	0	0	0	1	0	0	0	0	0	0	0	0	0	0	0	0	0	0
																												1505	0	1	0	0	0	0	1	0	0	0	0	0	0	0	0	0	0	0	0	0	0
																												1506	0	2	0	2	0	0	0	2	0	0	0	0	0	0	0	0	0	2	0	0	0
																												1507	0	2	0	2	0	0	0	2	0	0	0	0	0	0	0	0	0	2	0	0	0
																												1508	0	4	0	2	0	0	0	0	0	0	0	0	0	0	0	0	0	2	0	0	0
																												1509	0	4	0	2	0	0	0	0	0	0	0	0	0	0	0	0	0	2	0	0	0
																												1510	0	4	0	2	0	0	0	0	0	0	0	0	0	0	0	0	0	2	0	0	0
																												1511	0	4	0	2	0	0	0	0	0	0	0	0	0	0	0	0	0	2	0	0	0
																												1512	0	4	0	2	0	0	0	0	0	0	0	0	0	0	0	0	0	2	0	0	0
																												1513	0	2	0	2	0	0	0	2	0	0	0	0	0	0	0	0	0	2	0	0	0
																												1514	0	4	0	2	0	0	0	0	0	0	0	0	0	0	0	0	0	2	0	0	0
																												1515	0	4	0	2	0	0	0	0	0	0	0	0	0	0	0	0	0	2	0	0	0
																												1516	0	0	0	2	0	0	0	0	0	0	0	0	0	0	0	0	0	2	0	0	0
																												1517	0	2	0	1	0	0	0	0	0	0	0	0	0	0	0	0	0	1	0	0	0
																												1518	0	2	0	1	0	0	0	0	0	0	0	0	0	0	0	0	0	1	0	0	0
																												1519	0	0	0	1	0	-1	0	0	0	0	0	0	0	0	0	0	0	1	0	0	0
																												1520	0	0	0	1	2	-1	0	0	0	0	0	0	0	0	0	0	0	1	0	0	0
																												1521	0	2	0	1	0	-1	0	0	0	0	0	0	0	0	0	0	0	1	0	0	0
																												1522	0	2	0	1	0	-1	0	0	0	0	0	0	0	0	0	0	0	1	0	0	0
																												1523	0	0	0	1	0	0	1	0	0	0	0	0	0	0	0	0	0	1	0	0	0
																												1524	0	0	0	1	0	0	0	1	0	0	0	0	0	0	0	0	0	1	0	0	0
																												1525	0	0	0	2	0	0	0	1	0	0	0	0	0	0	0	0	0	2	0	0	0
																												1526	0	0	0	1	0	0	0	0	0	0	0	0	0	0	0	0	0	1	0	0	0
																												1527	0	0	0	1	0	-1	0	0	0	0	0	1	0	0	0	0	0	2	0	0	0
																												1528	0	-1	0	1	0	-1	0	0	0	0	0	0	0	0	0	0	0	1	0	0	0
																												1529	0	-1	0	1	0	-1	0	0	0	0	0	0	0	0	0	0	0	1	0	0	0
																												1530	0	0	0	2	0	0	0	0	0	0	0	0	0	0	0	0	0	2	0	0	0
																												1531	0	0	0	1	0	0	0	0	0	0	0	0	0	0	0	0	0	1	0	0	0
																												1532	0	0	0	1	3	0	1	0	0	0	0	0	0	0	0	0	0	1	0	0	0
																												1533	0	0	0	1	3	0	1	0	0	0	0	0	0	0	0	0	0	1	0	0	0
																												1534	0	0	0	2	2	0	0	2	0	0	0	0	0	0	0	0	0	2	0	0	0
																												1535	0	0	0	2	3	0	0	1	0	0	0	0	0	0	0	0	0	2	0	0	0
																												1536	0	0	0	1	1	0	0	1	0	0	0	0	0	0	0	0	0	1	0	0	0
																												1537	0	0	0	1	1	0	0	1	0	0	0	0	0	0	0	0	0	1	0	0	0
																												1538	0	0	0	2	2	0	0	2	0	0	0	0	0	0	0	0	0	2	0	0	0
																												1539	0	0	0	2	3	0	0	1	0	0	0	0	0	0	0	0	0	2	0	0	0
																												1540	0	0	0	2	4	0	0	0	0	0	0	0	0	0	0	0	0	2	0	0	0
																												1541	0	0	0	1	2	0	0	0	0	0	0	0	0	0	0	0	0	1	0	0	0
																												1542	0	0	0	1	2	0	0	0	0	0	0	0	0	0	0	0	0	1	0	0	0
																												1543	0	0	0	2	4	0	0	0	0	0	0	0	0	0	0	0	0	2	0	0	0
																												1544	0	2	0	2	0	0	0	2	0	0	0	0	0	0	0	0	0	2	0	0	0
																												1545	0	2	0	2	0	0	0	2	0	0	0	0	0	0	0	0	0	2	0	0	0
																												1546	0	2	0	2	0	0	0	2	0	0	0	0	0	0	0	0	0	2	0	0	0
																												1547	0	2	0	2	0	0	0	2	0	0	0	0	0	0	0	0	0	2	0	0	0
																												1548	0	2	0	2	0	0	0	2	0	0	0	0	0	0	0	0	0	2	0	0	0
																												1549	0	4	0	2	0	0	0	0	0	0	0	0	0	0	0	0	0	2	0	0	0
																												1550	0	4	0	2	0	0	0	0	0	0	0	0	0	0	0	0	0	2	0	0	0
																												1551	0	4	0	2	0	0	0	0	0	0	0	0	0	0	0	0	0	2	0	0	0
																												1552	0	4	0	2	0	0	0	0	0	0	0	0	0	0	0	0	0	2	0	0	0
																												1553	0	4	0	2	0	0	0	0	0	0	0	0	0	0	0	0	0	2	0	0	0
																												1554	0	4	0	2	0	0	0	0	0	0	0	0	0	0	0	0	0	2	0	0	0
																												1555	0	4	0	2	0	0	0	0	0	0	0	0	0	0	0	0	0	2	0	0	0
																												1556	0	4	0	2	0	0	0	0	0	0	0	0	0	0	0	0	0	2	0	0	0
																												1557	0	4	0	2	0	0	0	0	0	0	0	0	0	0	0	0	0	2	0	0	0
																												1558	0	4	0	2	0	0	0	0	0	0	0	0	0	0	0	0	0	2	0	0	0
																												1559	0	4	0	2	0	0	0	0	0	0	0	0	0	0	0	0	0	2	0	0	0
																												1560	0	0	0	2	0	0	0	0	0	0	0	0	0	0	0	0	0	2	0	0	0
																												1561	0	0	0	2	0	0	0	0	0	0	0	0	0	0	0	0	0	2	0	0	0
																												1562	0	2	0	1	0	0	0	0	0	0	0	0	0	0	0	0	0	1	0	0	0
																												1563	0	0	0	1	0	-1	0	0	0	0	0	0	0	0	0	0	0	1	0	0	0
																												1564	0	0	0	1	2	-1	0	0	0	0	0	0	0	0	0	0	0	1	0	0	0
																												1565	0	2	0	1	0	-1	0	0	0	0	0	0	0	0	0	0	0	1	0	0	0
																												1566	0	0	0	1	0	0	1	0	0	0	0	0	0	0	0	0	0	1	0	0	0
																												1567	0	0	0	2	0	0	0	1	0	0	0	0	0	0	0	0	0	2	0	0	0
																												1568	0	0	0	1	0	-1	0	0	0	0	0	1	0	0	0	0	0	2	0	0	0
																												1569	0	-1	0	1	0	-1	0	0	0	0	0	0	0	0	0	0	0	1	0	0	0
																												1570	0	0	0	2	0	0	0	0	0	0	0	0	0	0	0	0	0	2	0	0	0
																												1571	0	0	0	1	3	0	1	0	0	0	0	0	0	0	0	0	0	1	0	0	0
																												1572	0	0	0	2	2	0	0	2	0	0	0	0	0	0	0	0	0	2	0	0	0
																												1573	0	0	0	2	3	0	0	1	0	0	0	0	0	0	0	0	0	2	0	0	0
																												1574	0	0	0	2	4	0	0	0	0	0	0	0	0	0	0	0	0	2	0	0	0
																												1575	0	0	0	2	4	0	0	0	0	0	0	0	0	0	0	0	0	2	0	0	0
																												1576	0	2	0	2	0	0	0	2	0	0	0	0	0	0	0	0	0	2	0	0	0
																												1577	0	2	0	2	0	0	0	2	0	0	0	0	0	0	0	0	0	2	0	0	0
																												1578	0	4	0	2	0	0	0	0	0	0	0	0	0	0	0	0	0	2	0	0	0
																												1579	0	4	0	2	0	0	0	0	0	0	0	0	0	0	0	0	0	2	0	0	0
																												1580	0	4	0	2	0	0	0	0	0	0	0	0	0	0	0	0	0	2	0	0	0
																												1581	0	4	0	2	0	0	0	0	0	0	0	0	0	0	0	0	0	2	0	0	0
																												1582	0	4	0	2	0	0	0	0	0	0	0	0	0	0	0	0	0	2	0	0	0
																												1583	0	0	0	2	0	0	0	0	0	0	0	0	0	0	0	0	0	2	0	0	0
																												1584	0	2	0	1	0	0	0	0	0	0	0	0	0	0	0	0	0	1	0	0	0
																												1585	0	2	0	1	0	0	0	0	0	0	0	0	0	0	0	0	0	1	0	0	0
																												1586	0	0	0	1	0	-1	0	0	0	0	0	0	0	0	0	0	0	1	0	0	0
																												1587	0	0	0	1	2	-1	0	0	0	0	0	0	0	0	0	0	0	1	0	0	0
																												1588	0	2	0	1	0	-1	0	0	0	0	0	0	0	0	0	0	0	1	0	0	0
																												1589	0	2	0	1	0	-1	0	0	0	0	0	0	0	0	0	0	0	1	0	0	0
																												1590	0	0	0	1	0	0	1	0	0	0	0	0	0	0	0	0	0	1	0	0	0
																												1591	0	0	0	1	0	0	0	1	0	0	0	0	0	0	0	0	0	1	0	0	0
																												1592	0	0	0	2	0	0	0	1	0	0	0	0	0	0	0	0	0	2	0	0	0
																												1593	0	0	0	1	0	0	0	0	0	0	0	0	0	0	0	0	0	1	0	0	0
																												1594	0	0	0	1	0	-1	0	0	0	0	0	1	0	0	0	0	0	2	0	0	0
																												1595	0	-1	0	1	0	-1	0	0	0	0	0	0	0	0	0	0	0	1	0	0	0
																												1596	0	-1	0	1	0	-1	0	0	0	0	0	0	0	0	0	0	0	1	0	0	0
																												1597	0	0	0	2	0	0	0	0	0	0	0	0	0	0	0	0	0	2	0	0	0
																												1598	0	0	0	1	0	0	0	0	0	0	0	0	0	0	0	0	0	1	0	0	0
																												1599	0	0	0	1	3	0	1	0	0	0	0	0	0	0	0	0	0	1	0	0	0
																												1600	0	0	0	1	3	0	1	0	0	0	0	0	0	0	0	0	0	1	0	0	0
																												1601	0	0	0	2	2	0	0	2	0	0	0	0	0	0	0	0	0	2	0	0	0
																												1602	0	0	0	2	3	0	0	1	0	0	0	0	0	0	0	0	0	2	0	0	0
																												1603	0	0	0	1	1	0	0	1	0	0	0	0	0	0	0	0	0	1	0	0	0
																												1604	0	0	0	1	1	0	0	1	0	0	0	0	0	0	0	0	0	1	0	0	0
																												1605	0	0	0	2	2	0	0	2	0	0	0	0	0	0	0	0	0	2	0	0	0
																												1606	0	0	0	2	3	0	0	1	0	0	0	0	0	0	0	0	0	2	0	0	0
																												1607	0	0	0	2	4	0	0	0	0	0	0	0	0	0	0	0	0	2	0	0	0
																												1608	0	0	0	1	2	0	0	0	0	0	0	0	0	0	0	0	0	1	0	0	0
																												1609	0	0	0	1	2	0	0	0	0	0	0	0	0	0	0	0	0	1	0	0	0
																												1610	0	0	0	2	4	0	0	0	0	0	0	0	0	0	0	0	0	2	0	0	0
																												1611	0	2	0	2	0	0	0	2	0	0	0	0	0	0	0	0	0	2	0	0	0
																												1612	0	2	0	2	0	0	0	2	0	0	0	0	0	0	0	0	0	2	0	0	0
																												1613	0	2	0	2	0	0	0	2	0	0	0	0	0	0	0	0	0	2	0	0	0
																												1614	0	2	0	2	0	0	0	2	0	0	0	0	0	0	0	0	0	2	0	0	0
																												1615	0	2	0	2	0	0	0	2	0	0	0	0	0	0	0	0	0	2	0	0	0
																												1616	0	4	0	2	0	0	0	0	0	0	0	0	0	0	0	0	0	2	0	0	0
																												1617	0	4	0	2	0	0	0	0	0	0	0	0	0	0	0	0	0	2	0	0	0
																												1618	0	4	0	2	0	0	0	0	0	0	0	0	0	0	0	0	0	2	0	0	0
																												1619	0	4	0	2	0	0	0	0	0	0	0	0	0	0	0	0	0	2	0	0	0
																												1620	0	4	0	2	0	0	0	0	0	0	0	0	0	0	0	0	0	2	0	0	0
																												1621	0	4	0	2	0	0	0	0	0	0	0	0	0	0	0	0	0	2	0	0	0
																												1622	0	4	0	2	0	0	0	0	0	0	0	0	0	0	0	0	0	2	0	0	0
																												1623	0	4	0	2	0	0	0	0	0	0	0	0	0	0	0	0	0	2	0	0	0
																												1624	0	4	0	2	0	0	0	0	0	0	0	0	0	0	0	0	0	2	0	0	0
																												1625	0	4	0	2	0	0	0	0	0	0	0	0	0	0	0	0	0	2	0	0	0
																												1626	0	4	0	2	0	0	0	0	0	0	0	0	0	0	0	0	0	2	0	0	0
																												1627	0	0	0	2	0	0	0	0	0	0	0	0	0	0	0	0	0	2	0	0	0
																												1628	0	0	0	2	0	0	0	0	0	0	0	0	0	0	0	0	0	2	0	0	0
																												1629	0	2	0	1	0	0	0	0	0	0	0	0	0	0	0	0	0	1	0	0	0
																												1630	0	0	0	1	0	-1	0	0	0	0	0	0	0	0	0	0	0	1	0	0	0
																												1631	0	0	0	1	2	-1	0	0	0	0	0	0	0	0	0	0	0	1	0	0	0
																												1632	0	2	0	1	0	-1	0	0	0	0	0	0	0	0	0	0	0	1	0	0	0
																												1633	0	0	0	1	0	0	1	0	0	0	0	0	0	0	0	0	0	1	0	0	0
																												1634	0	0	0	2	0	0	0	1	0	0	0	0	0	0	0	0	0	2	0	0	0
																												1635	0	0	0	1	0	-1	0	0	0	0	0	1	0	0	0	0	0	2	0	0	0
																												1636	0	-1	0	1	0	-1	0	0	0	0	0	0	0	0	0	0	0	1	0	0	0
																												1637	0	0	0	2	0	0	0	0	0	0	0	0	0	0	0	0	0	2	0	0	0
																												1638	0	0	0	1	3	0	1	0	0	0	0	0	0	0	0	0	0	1	0	0	0
																												1639	0	0	0	2	2	0	0	2	0	0	0	0	0	0	0	0	0	2	0	0	0
																												1640	0	0	0	2	3	0	0	1	0	0	0	0	0	0	0	0	0	2	0	0	0
																												1641	0	0	0	2	4	0	0	0	0	0	0	0	0	0	0	0	0	2	0	0	0
																												1642	0	0	0	2	4	0	0	0	0	0	0	0	0	0	0	0	0	2	0	0	0
																												1643	0	2	0	2	0	0	0	2	0	0	0	0	0	0	0	0	0	2	0	0	0
																												1644	0	2	0	2	0	0	0	2	0	0	0	0	0	0	0	0	0	2	0	0	0
																												1645	0	4	0	2	0	0	0	0	0	0	0	0	0	0	0	0	0	2	0	0	0
																												1646	0	4	0	2	0	0	0	0	0	0	0	0	0	0	0	0	0	2	0	0	0
																												1647	0	4	0	2	0	0	0	0	0	0	0	0	0	0	0	0	0	2	0	0	0
																												1648	0	4	0	2	0	0	0	0	0	0	0	0	0	0	0	0	0	2	0	0	0
																												1649	0	4	0	2	0	0	0	0	0	0	0	0	0	0	0	0	0	2	0	0	0
																												1650	0	0	0	2	0	0	0	0	0	0	0	0	0	0	0	0	0	2	0	0	0
																												1651	0	2	0	2	0	0	0	2	0	0	0	0	0	0	0	0	0	2	0	0	0
																												1652	0	2	0	2	0	0	0	2	0	0	0	0	0	0	0	0	0	2	0	0	0
																												1653	0	0	0	1	0	-1	0	0	0	0	0	0	0	0	0	0	0	1	0	0	0
																												1654	0	0	0	1	0	-1	0	1	0	0	0	0	0	0	0	0	0	1	0	0	0
																												1655	0	0	0	1	2	-1	0	0	0	0	0	0	0	0	0	0	0	1	0	0	0
																												1656	0	0	0	1	1	-1	0	1	0	0	0	0	0	0	0	0	0	1	0	0	0
																												1657	0	2	0	1	0	-1	0	0	0	0	0	0	0	0	0	0	0	1	0	0	0
																												1658	0	0	0	1	0	0	1	0	0	0	0	0	0	0	0	0	0	1	0	0	0
																												1659	0	0	0	1	0	0	1	1	0	0	0	0	0	0	0	0	0	1	0	0	0
																												1660	0	0	0	1	0	0	0	0	0	0	0	0	0	0	0	0	0	1	0	0	0
																												1661	0	0	0	1	0	-1	0	0	0	0	0	1	0	0	0	0	0	2	0	0	0
																												1662	0	0	0	1	0	-1	0	1	0	0	0	1	0	0	0	0	0	2	0	0	0
																												1663	0	-1	0	1	0	-1	0	0	0	0	0	0	0	0	0	0	0	1	0	0	0
																												1664	0	0	0	2	0	0	0	0	0	0	0	0	0	0	0	0	0	2	0	0	0
																												1665	0	0	0	1	0	0	0	0	0	0	0	0	0	0	0	0	0	1	0	0	0
																												1666	0	0	0	2	0	0	0	2	0	0	0	0	0	0	0	0	0	2	0	0	0
																												1667	0	0	0	1	0	0	0	1	0	0	0	0	0	0	0	0	0	1	0	0	0
																												1668	0	0	0	1	3	0	1	0	0	0	0	0	0	0	0	0	0	1	0	0	0
																												1669	0	0	0	2	2	0	0	2	0	0	0	0	0	0	0	0	0	2	0	0	0
																												1670	0	0	0	2	4	0	0	0	0	0	0	0	0	0	0	0	0	2	0	0	0
																												1671	0	0	0	1	2	0	0	0	0	0	0	0	0	0	0	0	0	1	0	0	0
																												1672	0	0	0	1	2	0	0	0	0	0	0	0	0	0	0	0	0	1	0	0	0
																												1673	0	0	0	2	4	0	0	0	0	0	0	0	0	0	0	0	0	2	0	0	0
																												1674	0	0	0	1	2	0	0	0	0	0	0	0	0	0	0	0	0	1	0	0	0
																												1675	0	0	0	2	2	0	0	2	0	0	0	0	0	0	0	0	0	2	0	0	0
																												1676	0	0	0	2	2	0	0	2	0	0	0	0	0	0	0	0	0	2	0	0	0
																												1677	0	0	0	2	2	0	0	2	0	0	0	0	0	0	0	0	0	2	0	0	0
																												1678	0	0	0	2	2	0	0	2	0	0	0	0	0	0	0	0	0	2	0	0	0
																												1679	0	2	0	2	0	0	0	2	0	0	0	0	0	0	0	0	0	2	0	0	0
																												1680	0	4	0	2	0	0	0	0	0	0	0	0	0	0	0	0	0	2	0	0	0
																												1681	0	4	0	2	0	0	0	0	0	0	0	0	0	0	0	0	0	2	0	0	0
																												1682	0	4	0	2	0	0	0	0	0	0	0	0	0	0	0	0	0	2	0	0	0
																												1683	0	4	0	2	0	0	0	0	0	0	0	0	0	0	0	0	0	2	0	0	0
																												1684	0	4	0	2	0	0	0	0	0	0	0	0	0	0	0	0	0	2	0	0	0
																												1685	0	4	0	2	0	0	0	0	0	0	0	0	0	0	0	0	0	2	0	0	0
																												1686	0	4	0	2	0	0	0	0	0	0	0	0	0	0	0	0	0	2	0	0	0
																												1687	0	4	0	2	0	0	0	0	0	0	0	0	0	0	0	0	0	2	0	0	0
																												1688	0	4	0	2	0	0	0	0	0	0	0	0	0	0	0	0	0	2	0	0	0
																												1689	0	4	0	2	0	0	0	0	0	0	0	0	0	0	0	0	0	2	0	0	0
																												1690	0	2	0	2	0	0	0	2	0	0	0	0	0	0	0	0	0	2	0	0	0
																												1691	0	2	0	2	0	0	0	2	0	0	0	0	0	0	0	0	0	2	0	0	0
																												1692	0	2	0	2	0	0	0	2	0	0	0	0	0	0	0	0	0	2	0	0	0
																												1693	0	0	0	2	0	0	0	0	0	0	0	0	0	0	0	0	0	2	0	0	0
																												1694	0	0	0	2	0	0	0	2	0	0	0	0	0	0	0	0	0	2	0	0	0
																												1695	0	0	0	2	4	0	0	0	0	0	0	0	0	0	0	0	0	2	0	0	0
																												1696	0	0	0	2	4	0	0	0	0	0	0	0	0	0	0	0	0	2	0	0	0
																												1697	0	0	0	2	2	0	0	2	0	0	0	0	0	0	0	0	0	2	0	0	0
																												1698	0	0	0	2	2	0	0	2	0	0	0	0	0	0	0	0	0	2	0	0	0
																												1699	0	4	0	2	0	0	0	0	0	0	0	0	0	0	0	0	0	2	0	0	0
																												1700	0	4	0	2	0	0	0	0	0	0	0	0	0	0	0	0	0	2	0	0	0
																												1701	0	4	0	2	0	0	0	0	0	0	0	0	0	0	0	0	0	2	0	0	0
																												1702	0	4	0	2	0	0	0	0	0	0	0	0	0	0	0	0	0	2	0	0	0
																												1703	0	4	0	2	0	0	0	0	0	0	0	0	0	0	0	0	0	2	0	0	0
																												1704	0	2	0	2	0	0	0	2	0	0	0	0	0	0	0	0	0	2	0	0	0
																												1705	0	0	0	1	0	0	0	0	0	0	0	0	0	0	0	0	0	1	0	0	0
																												1706	0	0	0	2	2	0	0	2	0	0	0	0	0	0	0	0	0	2	0	0	0
																												1707	0	0	0	2	4	0	0	0	0	0	0	0	0	0	0	0	0	2	0	0	0
																												1708	0	0	0	1	2	0	0	0	0	0	0	0	0	0	0	0	0	1	0	0	0
																												1709	0	0	0	1	2	0	0	0	0	0	0	0	0	0	0	0	0	1	0	0	0
																												1710	0	2	0	2	0	0	0	2	0	0	0	0	0	0	0	0	0	2	0	0	0
																												1711	0	4	0	2	0	0	0	0	0	0	0	0	0	0	0	0	0	2	0	0	0
																												1712	0	4	0	2	0	0	0	0	0	0	0	0	0	0	0	0	0	2	0	0	0
																												1713	0	4	0	2	0	0	0	0	0	0	0	0	0	0	0	0	0	2	0	0	0
																												1714	0	4	0	2	0	0	0	0	0	0	0	0	0	0	0	0	0	2	0	0	0
																												1715	0	4	0	2	0	0	0	0	0	0	0	0	0	0	0	0	0	2	0	0	0
																												1716	0	4	0	2	0	0	0	0	0	0	0	0	0	0	0	0	0	2	0	0	0
																												1717	0	0	0	2	4	0	0	0	0	0	0	0	0	0	0	0	0	2	0	0	0
																												1718	0	4	0	2	0	0	0	0	0	0	0	0	0	0	0	0	0	2	0	0	0
																												1719	0	4	0	2	0	0	0	0	0	0	0	0	0	0	0	0	0	2	0	0	0
																												1720	0	4	0	2	0	0	0	0	0	0	0	0	0	0	0	0	0	2	0	0	0
																												1721	0	0	0	1	0	0	0	0	0	0	0	0	0	0	0	0	0	1	0	0	0
																												1722	0	0	0	2	2	0	0	2	0	0	0	0	0	0	0	0	0	2	0	0	0
																												1723	0	0	0	2	4	0	0	0	0	0	0	0	0	0	0	0	0	2	0	0	0
																												1724	0	0	0	1	2	0	0	0	0	0	0	0	0	0	0	0	0	1	0	0	0
																												1725	0	0	0	1	2	0	0	0	0	0	0	0	0	0	0	0	0	1	0	0	0
																												1726	0	2	0	2	0	0	0	2	0	0	0	0	0	0	0	0	0	2	0	0	0
																												1727	0	4	0	2	0	0	0	0	0	0	0	0	0	0	0	0	0	2	0	0	0
																												1728	0	4	0	2	0	0	0	0	0	0	0	0	0	0	0	0	0	2	0	0	0
																												1729	0	4	0	2	0	0	0	0	0	0	0	0	0	0	0	0	0	2	0	0	0
																												1730	0	4	0	2	0	0	0	0	0	0	0	0	0	0	0	0	0	2	0	0	0
																												1731	0	4	0	2	0	0	0	0	0	0	0	0	0	0	0	0	0	2	0	0	0
																												1732	0	4	0	2	0	0	0	0	0	0	0	0	0	0	0	0	0	2	0	0	0
																												1733	0	0	0	2	4	0	0	0	0	0	0	0	0	0	0	0	0	2	0	0	0
																												1734	0	4	0	2	0	0	0	0	0	0	0	0	0	0	0	0	0	2	0	0	0
																												1735	0	4	0	2	0	0	0	0	0	0	0	0	0	0	0	0	0	2	0	0	0
																												1736	0	4	0	2	0	0	0	0	0	0	0	0	0	0	0	0	0	2	0	0	0
																												1737	0	0	0	1	0	-1	0	0	0	0	0	0	0	0	0	0	0	1	0	0	0
																												1738	0	0	0	1	0	-1	0	0	0	0	0	0	0	0	0	0	0	1	0	0	0
																												1739	0	0	0	1	0	-1	0	1	0	0	0	0	0	0	0	0	0	1	0	0	0
																												1740	0	0	0	1	0	0	1	0	0	0	0	0	0	0	0	0	0	1	0	0	0
																												1741	0	0	0	0	0	0	1.6667	0	0	0	0	0	0	0	0	0	0	0	0	0	0
																												1742	0	0	0	1	0	0	1	0	0	0	0	0	0	0	0	0	0	1	0	0	0
																												1743	0	0	0	1	0	0	1	1	0	0	0	0	0	0	0	0	0	1	0	0	0
																												1744	0	0	0	1	0	0	0	1	0	0	0	0	0	0	0	0	0	1	0	0	0
																												1745	0	0	0	2	0	0	0	1	0	0	0	0	0	0	0	0	0	2	0	0	0
																												1746	0	0	0	1	0	0	0	0	0	0	0	0	0	0	0	0	0	1	0	0	0
																												1747	0	0	0	0	0	-1.6667	0	0	0	0	0	1.6667	0	0	0	0	0	1.6667	0	0	0
																												1748	0	0	0	0	0	-1.6667	0	0	0	0	0	1.6667	0	0	0	0	0	1.6667	0	0	0
																												1749	0	0	0	1	0	-1	0	0	0	0	0	1	0	0	0	0	0	2	0	0	0
																												1750	0	0	0	0	0	-1.6667	0	0	0	0	0	1.6667	0	0	0	0	0	1.6667	0	0	0
																												1751	0	0	0	1	0	-1	0	0	0	0	0	1	0	0	0	0	0	2	0	0	0
																												1752	0	0	0	1	0	-1	0	1	0	0	0	1	0	0	0	0	0	2	0	0	0
																												1753	0	-1.6667	0	0	0	-1.6667	0	0	0	0	0	0	0	0	0	0	0	0	0	0	0
																												1754	0	-1.6667	0	0	0	-1.6667	0	0	0	0	0	0	0	0	0	0	0	0	0	0	0
																												1755	0	-1	0	1	0	-1	0	0	0	0	0	0	0	0	0	0	0	1	0	0	0
																												1756	0	-1.6667	0	0	0	-1.6667	0	0	0	0	0	0	0	0	0	0	0	0	0	0	0
																												1757	0	-1	0	1	0	-1	0	0	0	0	0	0	0	0	0	0	0	1	0	0	0
																												1758	0	-1	0	1	0	-1	0	0	0	0	0	0	0	0	0	0	0	1	0	0	0
																												1759	0	0	0	2	0	0	0	0	0	0	0	0	0	0	0	0	0	2	0	0	0
																												1760	0	0	0	1	0	0	0	0	0	0	0	0	0	0	0	0	0	1	0	0	0
																												1761	0	0	0	2	0	0	0	2	0	0	0	0	0	0	0	0	0	2	0	0	0
																												1762	0	0	0	1	0	0	0	1	0	0	0	0	0	0	0	0	0	1	0	0	0
																												1763	0	0	0	2	0	0	0	0	0	0	0	0	0	0	0	0	0	2	0	0	0
																												1764	0	0	0	1	0	0	0	0	0	0	0	0	0	0	0	0	0	1	0	0	0
																												1765	0	0	0	2	0	0	0	0	0	0	0	0	0	0	0	0	0	2	0	0	0
																												1766	0	0	0	2	0	0	0	0	0	0	0	0	0	0	0	0	0	2	0	0	0
																												1767	0	0	0	1	0	-1	0	0	0	0	0	0	0	0	0	0	0	1	0	0	0
																												1768	0	0	0	1	0	0	1	0	0	0	0	0	0	0	0	0	0	1	0	0	0
																												1769	0	0	0	2	0	0	0	1	0	0	0	0	0	0	0	0	0	2	0	0	0
																												1770	0	0	0	0	0	-1.6667	0	0	0	0	0	1.6667	0	0	0	0	0	1.6667	0	0	0
																												1771	0	0	0	0	0	-1.6667	0	0	0	0	0	1.6667	0	0	0	0	0	1.6667	0	0	0
																												1772	0	0	0	1	0	-1	0	0	0	0	0	1	0	0	0	0	0	2	0	0	0
																												1773	0	-1.6667	0	0	0	-1.6667	0	0	0	0	0	0	0	0	0	0	0	0	0	0	0
																												1774	0	-1.6667	0	0	0	-1.6667	0	0	0	0	0	0	0	0	0	0	0	0	0	0	0
																												1775	0	-1	0	1	0	-1	0	0	0	0	0	0	0	0	0	0	0	1	0	0	0
																												1776	0	0	0	2	0	0	0	0	0	0	0	0	0	0	0	0	0	2	0	0	0
																												1777	0	0	0	2	0	0	0	2	0	0	0	0	0	0	0	0	0	2	0	0	0
																												1778	0	0	0	2	0	0	0	0	0	0	0	0	0	0	0	0	0	2	0	0	0
																												1779	0	0	0	2	0	0	0	0	0	0	0	0	0	0	0	0	0	2	0	0	0
																												1780	0	0	0	1	0	-1	0	0	0	0	0	0	0	0	0	0	0	1	0	0	0
																												1781	0	0	0	1	0	0	1	0	0	0	0	0	0	0	0	0	0	1	0	0	0
																												1782	0	0	0	1	0	0	0	1	0	0	0	0	0	0	0	0	0	1	0	0	0
																												1783	0	0	0	2	0	0	0	1	0	0	0	0	0	0	0	0	0	2	0	0	0
																												1784	0	0	0	1	0	0	0	0	0	0	0	0	0	0	0	0	0	1	0	0	0
																												1785	0	0	0	1	0	-1	0	0	0	0	0	1	0	0	0	0	0	2	0	0	0
																												1786	0	-1	0	1	0	-1	0	0	0	0	0	0	0	0	0	0	0	1	0	0	0
																												1787	0	-1	0	1	0	-1	0	0	0	0	0	0	0	0	0	0	0	1	0	0	0
																												1788	0	0	0	2	0	0	0	0	0	0	0	0	0	0	0	0	0	2	0	0	0
																												1789	0	0	0	1	0	0	0	0	0	0	0	0	0	0	0	0	0	1	0	0	0
																												1790	0	0	0	2	0	0	0	0	0	0	0	0	0	0	0	0	0	2	0	0	0
																												1791	0	0	0	2	0	0	0	0	0	0	0	0	0	0	0	0	0	2	0	0	0
																												1792	0	0	0	1	0	-1	0	0	0	0	0	0	0	0	0	0	0	1	0	0	0
																												1793	0	0	0	1	0	0	1	0	0	0	0	0	0	0	0	0	0	1	0	0	0
																												1794	0	0	0	2	0	0	0	1	0	0	0	0	0	0	0	0	0	2	0	0	0
																												1795	0	0	0	1	0	-1	0	0	0	0	0	1	0	0	0	0	0	2	0	0	0
																												1796	0	-1	0	1	0	-1	0	0	0	0	0	0	0	0	0	0	0	1	0	0	0
																												1797	0	0	0	2	0	0	0	0	0	0	0	0	0	0	0	0	0	2	0	0	0
																												1798	0	0	0	2	0	0	0	0	0	0	0	0	0	0	0	0	0	2	0	0	0
																												1799	0	0	0	1	0	-1	0	0	0	0	0	0	0	0	0	0	0	1	0	0	0
																												1800	0	0	0	1	0	0	1	0	0	0	0	0	0	0	0	0	0	1	0	0	0
																												1801	0	0	0	1	0	0	0	1	0	0	0	0	0	0	0	0	0	1	0	0	0
																												1802	0	0	0	2	0	0	0	1	0	0	0	0	0	0	0	0	0	2	0	0	0
																												1803	0	0	0	1	0	0	0	0	0	0	0	0	0	0	0	0	0	1	0	0	0
																												1804	0	0	0	1	0	-1	0	0	0	0	0	1	0	0	0	0	0	2	0	0	0
																												1805	0	-1	0	1	0	-1	0	0	0	0	0	0	0	0	0	0	0	1	0	0	0
																												1806	0	-1	0	1	0	-1	0	0	0	0	0	0	0	0	0	0	0	1	0	0	0
																												1807	0	0	0	2	0	0	0	0	0	0	0	0	0	0	0	0	0	2	0	0	0
																												1808	0	0	0	1	0	0	0	0	0	0	0	0	0	0	0	0	0	1	0	0	0
																												1809	0	0	0	2	0	0	0	0	0	0	0	0	0	0	0	0	0	2	0	0	0
																												1810	0	0	0	2	0	0	0	0	0	0	0	0	0	0	0	0	0	2	0	0	0
																												1811	0	0	0	1	0	-1	0	0	0	0	0	0	0	0	0	0	0	1	0	0	0
																												1812	0	0	0	1	0	0	1	0	0	0	0	0	0	0	0	0	0	1	0	0	0
																												1813	0	0	0	2	0	0	0	1	0	0	0	0	0	0	0	0	0	2	0	0	0
																												1814	0	0	0	1	0	-1	0	0	0	0	0	1	0	0	0	0	0	2	0	0	0
																												1815	0	-1	0	1	0	-1	0	0	0	0	0	0	0	0	0	0	0	1	0	0	0
																												1816	0	0	0	2	0	0	0	0	0	0	0	0	0	0	0	0	0	2	0	0	0
																												1817	0	0	0	2	0	0	0	0	0	0	0	0	0	0	0	0	0	2	0	0	0
																												1818	0	0	0	1	0	-1	0	0	0	0	0	0	0	0	0	0	0	1	0	0	0
																												1819	0	0	0	1	0	-1	0	1	0	0	0	0	0	0	0	0	0	1	0	0	0
																												1820	0	0	0	1	0	0	1	0	0	0	0	0	0	0	0	0	0	1	0	0	0
																												1821	0	0	0	1	0	0	1	1	0	0	0	0	0	0	0	0	0	1	0	0	0
																												1822	0	0	0	1	0	0	0	0	0	0	0	0	0	0	0	0	0	1	0	0	0
																												1823	0	0	0	1	0	-1	0	0	0	0	0	1	0	0	0	0	0	2	0	0	0
																												1824	0	0	0	1	0	-1	0	1	0	0	0	1	0	0	0	0	0	2	0	0	0
																												1825	0	-1	0	1	0	-1	0	0	0	0	0	0	0	0	0	0	0	1	0	0	0
																												1826	0	0	0	2	0	0	0	0	0	0	0	0	0	0	0	0	0	2	0	0	0
																												1827	0	0	0	1	0	0	0	0	0	0	0	0	0	0	0	0	0	1	0	0	0
																												1828	0	0	0	2	0	0	0	2	0	0	0	0	0	0	0	0	0	2	0	0	0
																												1829	0	0	0	1	0	0	0	1	0	0	0	0	0	0	0	0	0	1	0	0	0
																												1830	0	0	0	2	0	0	0	0	0	0	0	0	0	0	0	0	0	2	0	0	0
																												1831	0	0	0	2	0	0	0	2	0	0	0	0	0	0	0	0	0	2	0	0	0
																												1832	0	0	0	1	0	0	0	0	0	0	0	0	0	0	0	0	0	1	0	0	0
																												1833	0	0	0	1	0	0	0	0	0	0	0	0	0	0	0	0	0	1	0	0	0
																												1834	0	0	0	1	0	0	0	0	0	0	0	0	0	0	0	0	0	1	0	0	0
																												1835	0	0	0	1	0	0	0	0	0	0	0	0	0	0	0	0	0	1	0	0	0
																												1836	0	0	0	1	0	0	0	0	0	0	0	0	0	0	0	0	0	1	0	0	0
																												1837	0	0	0	0	0	-1	0	0	0	0	0	0	0	0	0	0	0	0	0	0	0
																												1838	0	2	0	1	0	-1	0	0	0	0	0	0	0	0	0	0	0	1	0	0	0
																												1839	0	0	0	1	0	-1	0	1	0	0	0	0	0	0	0	0	0	1	0	0	0
																												1840	0	0	0	1	1	-1	0	1	0	0	0	0	0	0	0	0	0	1	0	0	0
																												1841	0	2	0	1	0	-1	0	0	0	0	0	0	0	0	0	0	0	1	0	0	0
																												1842	0	1	0	1	0	-1	0	1	0	0	0	0	0	0	0	0	0	1	0	0	0
																												1843	0	0	0	0	0	0	1.6667	0	0	0	0	0	0	0	0	0	0	0	0	0	0
																												1844	0	0	0	1	0	0	1	1	0	0	0	0	0	0	0	0	0	1	0	0	0
																												1845	0	0	0	1	0	0	0	1	0	0	0	0	0	0	0	0	0	1	0	0	0
																												1846	0	0	0	2	0	0	0	2	0	0	0	0	0	0	0	0	0	2	0	0	0
																												1847	0	0	0	1	0	0	0	0	0	0	0	0	0	0	0	0	0	1	0	0	0
																												1848	0	0	0	2	0	0	0	0	0	0	0	0	0	0	0	0	0	2	0	0	0
																												1849	0	0	0	2	0	0	0	0	0	0	0	0	0	0	0	0	0	2	0	0	0
																												1850	0	0	0	0	0	-1.6667	0	0	0	0	0	1.6667	0	0	0	0	0	1.6667	0	0	0
																												1851	0	0	0	1	0	-1	0	1	0	0	0	1	0	0	0	0	0	2	0	0	0
																												1852	0	-1	0	1	0	-1	0	0	0	0	0	0	0	0	0	0	0	1	0	0	0
																												1853	0	-1.6667	0	0	0	-1.6667	0	0	0	0	0	0	0	0	0	0	0	0	0	0	0
																												1854	0	-1	0	1	0	-1	0	0	0	0	0	0	0	0	0	0	0	1	0	0	0
																												1855	0	-1	0	1	0	-1	0	1	0	0	0	0	0	0	0	0	0	1	0	0	0
																												1856	0	0	0	2	0	0	0	0	0	0	0	0	0	0	0	0	0	2	0	0	0
																												1857	0	0	0	2	0	0	0	2	0	0	0	0	0	0	0	0	0	2	0	0	0
																												1858	0	0	0	1	0	0	0	1	0	0	0	0	0	0	0	0	0	1	0	0	0
																												1859	0	0	0	2	0	0	0	0	0	0	0	0	0	0	0	0	0	2	0	0	0
																												1860	0	0	0	1	3	0	1	0	0	0	0	0	0	0	0	0	0	1	0	0	0
																												1861	0	0	0	0	1.6667	0	1.6667	0	0	0	0	0	0	0	0	0	0	0	0	0	0
																												1862	0	0	0	1	3	0	1	0	0	0	0	0	0	0	0	0	0	1	0	0	0
																												1863	0	0	0	1	2	0	1	1	0	0	0	0	0	0	0	0	0	1	0	0	0
																												1864	0	0	0	1	1	0	0	1	0	0	0	0	0	0	0	0	0	1	0	0	0
																												1865	0	0	0	2	3	0	0	1	0	0	0	0	0	0	0	0	0	2	0	0	0
																												1866	0	0	0	1	2	0	0	0	0	0	0	0	0	0	0	0	0	1	0	0	0
																												1867	0	0	0	2	4	0	0	0	0	0	0	0	0	0	0	0	0	2	0	0	0
																												1868	0	0	0	1	2	0	0	0	0	0	0	0	0	0	0	0	0	1	0	0	0
																												1869	0	0	0	2	2	0	0	2	0	0	0	0	0	0	0	0	0	2	0	0	0
																												1870	0	0	0	1	1	0	0	1	0	0	0	0	0	0	0	0	0	1	0	0	0
																												1871	0	0	0	2	4	0	0	0	0	0	0	0	0	0	0	0	0	2	0	0	0
																												1872	0	0	0	1	2	0	0	0	0	0	0	0	0	0	0	0	0	1	0	0	0
																												1873	0	1.6667	0	0	0	0	1.6667	0	0	0	0	0	0	0	0	0	0	0	0	0	0
																												1874	0	1.6667	0	0	0	0	1.6667	0	0	0	0	0	0	0	0	0	0	0	0	0	0
																												1875	0	3	0	1	0	0	1	0	0	0	0	0	0	0	0	0	0	1	0	0	0
																												1876	0	1.6667	0	0	0	0	1.6667	0	0	0	0	0	0	0	0	0	0	0	0	0	0
																												1877	0	3	0	1	0	0	1	0	0	0	0	0	0	0	0	0	0	1	0	0	0
																												1878	0	3	0	1	0	0	1	0	0	0	0	0	0	0	0	0	0	1	0	0	0
																												1879	0	2	0	2	0	0	0	2	0	0	0	0	0	0	0	0	0	2	0	0	0
																												1880	0	3	0	2	0	0	0	1	0	0	0	0	0	0	0	0	0	2	0	0	0
																												1881	0	1	0	1	0	0	0	1	0	0	0	0	0	0	0	0	0	1	0	0	0
																												1882	0	1	0	1	0	0	0	1	0	0	0	0	0	0	0	0	0	1	0	0	0
																												1883	0	2	0	2	0	0	0	2	0	0	0	0	0	0	0	0	0	2	0	0	0
																												1884	0	3	0	2	0	0	0	1	0	0	0	0	0	0	0	0	0	2	0	0	0
																												1885	0	4	0	2	0	0	0	0	0	0	0	0	0	0	0	0	0	2	0	0	0
																												1886	0	2	0	1	0	0	0	0	0	0	0	0	0	0	0	0	0	1	0	0	0
																												1887	0	2	0	1	0	0	0	0	0	0	0	0	0	0	0	0	0	1	0	0	0
																												1888	0	4	0	2	0	0	0	0	0	0	0	0	0	0	0	0	0	2	0	0	0
																												1889	0	2	0	1	0	0	0	0	0	0	0	0	0	0	0	0	0	1	0	0	0
																												1890	0	2	0	2	0	0	0	2	0	0	0	0	0	0	0	0	0	2	0	0	0
																												1891	0	2	0	2	0	0	0	2	0	0	0	0	0	0	0	0	0	2	0	0	0
																												1892	0	2	0	2	0	0	0	2	0	0	0	0	0	0	0	0	0	2	0	0	0
																												1893	0	2	0	2	0	0	0	2	0	0	0	0	0	0	0	0	0	2	0	0	0
																												1894	0	4	0	2	0	0	0	0	0	0	0	0	0	0	0	0	0	2	0	0	0
																												1895	0	0	0	2	0	0	0	0	0	0	0	0	0	0	0	0	0	2	0	0	0
																												1896	0	0	0	2	0	0	0	0	0	0	0	0	0	0	0	0	0	2	0	0	0
																												1897	0	0	0	2	4	0	0	0	0	0	0	0	0	0	0	0	0	2	0	0	0
																												1898	0	0	0	0.5	0	0	0	0	0	0	0	0	0	0	0	0	0	0.5	0	0	0
																												1899	0	0	0	2	0	0	0	0	0	0	0	0	0	0	0	0	0	2	0	0	0
																												1900	0	0	0	2	4	0	0	0	0	0	0	0	0	0	0	0	0	2	0	0	0
																												1901	0	2	0	1	0	-1	0	0	0	0	0	0	0	0	0	0	0	1	0	0	0
																												1902	0	0	0	0	0	0	1.6667	0	0	0	0	0	0	0	0	0	0	0	0	0	0
																												1903	0	0	0	2	0	0	0	2	0	0	0	0	0	0	0	0	0	2	0	0	0
																												1904	0	0	0	2	0	0	0	0	0	0	0	0	0	0	0	0	0	2	0	0	0
																												1905	0	0	0	2	0	0	0	0	0	0	0	0	0	0	0	0	0	2	0	0	0
																												1906	0	-1	0	1	0	-1	0	0	0	0	0	0	0	0	0	0	0	1	0	0	0
																												1907	0	0	0	2	0	0	0	0	0	0	0	0	0	0	0	0	0	2	0	0	0
																												1908	0	0	0	2	0	0	0	2	0	0	0	0	0	0	0	0	0	2	0	0	0
																												1909	0	0	0	2	0	0	0	0	0	0	0	0	0	0	0	0	0	2	0	0	0
																												1910	0	0	0	1	3	0	1	0	0	0	0	0	0	0	0	0	0	1	0	0	0
																												1911	0	0	0	2	3	0	0	1	0	0	0	0	0	0	0	0	0	2	0	0	0
																												1912	0	0	0	2	4	0	0	0	0	0	0	0	0	0	0	0	0	2	0	0	0
																												1913	0	0	0	2	2	0	0	2	0	0	0	0	0	0	0	0	0	2	0	0	0
																												1914	0	0	0	2	4	0	0	0	0	0	0	0	0	0	0	0	0	2	0	0	0
																												1915	0	1.6667	0	0	0	0	1.6667	0	0	0	0	0	0	0	0	0	0	0	0	0	0
																												1916	0	1.6667	0	0	0	0	1.6667	0	0	0	0	0	0	0	0	0	0	0	0	0	0
																												1917	0	3	0	1	0	0	1	0	0	0	0	0	0	0	0	0	0	1	0	0	0
																												1918	0	2	0	2	0	0	0	2	0	0	0	0	0	0	0	0	0	2	0	0	0
																												1919	0	3	0	2	0	0	0	1	0	0	0	0	0	0	0	0	0	2	0	0	0
																												1920	0	4	0	2	0	0	0	0	0	0	0	0	0	0	0	0	0	2	0	0	0
																												1921	0	4	0	2	0	0	0	0	0	0	0	0	0	0	0	0	0	2	0	0	0
																												1922	0	2	0	2	0	0	0	2	0	0	0	0	0	0	0	0	0	2	0	0	0
																												1923	0	2	0	2	0	0	0	2	0	0	0	0	0	0	0	0	0	2	0	0	0
																												1924	0	4	0	2	0	0	0	0	0	0	0	0	0	0	0	0	0	2	0	0	0
																												1925	0	0	0	2	0	0	0	0	0	0	0	0	0	0	0	0	0	2	0	0	0
																												1926	0	0	0	2	0	0	0	0	0	0	0	0	0	0	0	0	0	2	0	0	0
																												1927	0	0	0	2	4	0	0	0	0	0	0	0	0	0	0	0	0	2	0	0	0
																												1928	0	0	0	1	0	0	0	0	0	0	0	0	0	0	0	0	0	1	0	0	0
																												1929	0	2	0	1	0	-1	0	0	0	0	0	0	0	0	0	0	0	1	0	0	0
																												1930	0	0	0	1	0	0	0	1	0	0	0	0	0	0	0	0	0	1	0	0	0
																												1931	0	0	0	2	0	0	0	2	0	0	0	0	0	0	0	0	0	2	0	0	0
																												1932	0	0	0	1	0	0	0	0	0	0	0	0	0	0	0	0	0	1	0	0	0
																												1933	0	0	0	2	0	0	0	0	0	0	0	0	0	0	0	0	0	2	0	0	0
																												1934	0	0	0	2	0	0	0	0	0	0	0	0	0	0	0	0	0	2	0	0	0
																												1935	0	-1	0	1	0	-1	0	0	0	0	0	0	0	0	0	0	0	1	0	0	0
																												1936	0	0	0	2	0	0	0	0	0	0	0	0	0	0	0	0	0	2	0	0	0
																												1937	0	0	0	1	3	0	1	0	0	0	0	0	0	0	0	0	0	1	0	0	0
																												1938	0	0	0	1	1	0	0	1	0	0	0	0	0	0	0	0	0	1	0	0	0
																												1939	0	0	0	2	3	0	0	1	0	0	0	0	0	0	0	0	0	2	0	0	0
																												1940	0	0	0	1	2	0	0	0	0	0	0	0	0	0	0	0	0	1	0	0	0
																												1941	0	0	0	2	4	0	0	0	0	0	0	0	0	0	0	0	0	2	0	0	0
																												1942	0	0	0	1	2	0	0	0	0	0	0	0	0	0	0	0	0	1	0	0	0
																												1943	0	3	0	1	0	0	1	0	0	0	0	0	0	0	0	0	0	1	0	0	0
																												1944	0	3	0	1	0	0	1	0	0	0	0	0	0	0	0	0	0	1	0	0	0
																												1945	0	2	0	2	0	0	0	2	0	0	0	0	0	0	0	0	0	2	0	0	0
																												1946	0	3	0	2	0	0	0	1	0	0	0	0	0	0	0	0	0	2	0	0	0
																												1947	0	1	0	1	0	0	0	1	0	0	0	0	0	0	0	0	0	1	0	0	0
																												1948	0	1	0	1	0	0	0	1	0	0	0	0	0	0	0	0	0	1	0	0	0
																												1949	0	2	0	2	0	0	0	2	0	0	0	0	0	0	0	0	0	2	0	0	0
																												1950	0	3	0	2	0	0	0	1	0	0	0	0	0	0	0	0	0	2	0	0	0
																												1951	0	4	0	2	0	0	0	0	0	0	0	0	0	0	0	0	0	2	0	0	0
																												1952	0	2	0	1	0	0	0	0	0	0	0	0	0	0	0	0	0	1	0	0	0
																												1953	0	2	0	1	0	0	0	0	0	0	0	0	0	0	0	0	0	1	0	0	0
																												1954	0	4	0	2	0	0	0	0	0	0	0	0	0	0	0	0	0	2	0	0	0
																												1955	0	0	0	2	0	0	0	0	0	0	0	0	0	0	0	0	0	2	0	0	0
																												1956	0	0	0	2	0	0	0	0	0	0	0	0	0	0	0	0	0	2	0	0	0
																												1957	0	0	0	2	4	0	0	0	0	0	0	0	0	0	0	0	0	2	0	0	0
																												1958	0	0	0	0.5	0	0	0	0	0	0	0	0	0	0	0	0	0	0.5	0	0	0
																												1959	0	0	0	2	0	0	0	0	0	0	0	0	0	0	0	0	0	2	0	0	0
																												1960	0	0	0	2	4	0	0	0	0	0	0	0	0	0	0	0	0	2	0	0	0
																												1961	0	2	0	1	0	-1	0	0	0	0	0	0	0	0	0	0	0	1	0	0	0
																												1962	0	0	0	2	0	0	0	2	0	0	0	0	0	0	0	0	0	2	0	0	0
																												1963	0	0	0	2	0	0	0	0	0	0	0	0	0	0	0	0	0	2	0	0	0
																												1964	0	0	0	2	0	0	0	0	0	0	0	0	0	0	0	0	0	2	0	0	0
																												1965	0	-1	0	1	0	-1	0	0	0	0	0	0	0	0	0	0	0	1	0	0	0
																												1966	0	0	0	2	0	0	0	0	0	0	0	0	0	0	0	0	0	2	0	0	0
																												1967	0	0	0	1	3	0	1	0	0	0	0	0	0	0	0	0	0	1	0	0	0
																												1968	0	0	0	2	3	0	0	1	0	0	0	0	0	0	0	0	0	2	0	0	0
																												1969	0	0	0	2	4	0	0	0	0	0	0	0	0	0	0	0	0	2	0	0	0
																												1970	0	3	0	1	0	0	1	0	0	0	0	0	0	0	0	0	0	1	0	0	0
																												1971	0	2	0	2	0	0	0	2	0	0	0	0	0	0	0	0	0	2	0	0	0
																												1972	0	3	0	2	0	0	0	1	0	0	0	0	0	0	0	0	0	2	0	0	0
																												1973	0	4	0	2	0	0	0	0	0	0	0	0	0	0	0	0	0	2	0	0	0
																												1974	0	4	0	2	0	0	0	0	0	0	0	0	0	0	0	0	0	2	0	0	0
																												1975	0	0	0	2	0	0	0	0	0	0	0	0	0	0	0	0	0	2	0	0	0
																												1976	0	0	0	2	0	0	0	0	0	0	0	0	0	0	0	0	0	2	0	0	0
																												1977	0	0	0	2	4	0	0	0	0	0	0	0	0	0	0	0	0	2	0	0	0
																												1978	0	0	0	1	0	0	0	0	0	0	0	0	0	0	0	0	0	1	0	0	0
																												1979	0	2	0	1	0	-1	0	0	0	0	0	0	0	0	0	0	0	1	0	0	0
																												1980	0	0	0	1	0	0	0	1	0	0	0	0	0	0	0	0	0	1	0	0	0
																												1981	0	0	0	2	0	0	0	2	0	0	0	0	0	0	0	0	0	2	0	0	0
																												1982	0	0	0	1	0	0	0	0	0	0	0	0	0	0	0	0	0	1	0	0	0
																												1983	0	0	0	2	0	0	0	0	0	0	0	0	0	0	0	0	0	2	0	0	0
																												1984	0	0	0	2	0	0	0	0	0	0	0	0	0	0	0	0	0	2	0	0	0
																												1985	0	-1	0	1	0	-1	0	0	0	0	0	0	0	0	0	0	0	1	0	0	0
																												1986	0	0	0	2	0	0	0	0	0	0	0	0	0	0	0	0	0	2	0	0	0
																												1987	0	0	0	1	3	0	1	0	0	0	0	0	0	0	0	0	0	1	0	0	0
																												1988	0	0	0	1	1	0	0	1	0	0	0	0	0	0	0	0	0	1	0	0	0
																												1989	0	0	0	2	3	0	0	1	0	0	0	0	0	0	0	0	0	2	0	0	0
																												1990	0	0	0	1	2	0	0	0	0	0	0	0	0	0	0	0	0	1	0	0	0
																												1991	0	0	0	2	4	0	0	0	0	0	0	0	0	0	0	0	0	2	0	0	0
																												1992	0	0	0	1	2	0	0	0	0	0	0	0	0	0	0	0	0	1	0	0	0
																												1993	0	3	0	1	0	0	1	0	0	0	0	0	0	0	0	0	0	1	0	0	0
																												1994	0	3	0	1	0	0	1	0	0	0	0	0	0	0	0	0	0	1	0	0	0
																												1995	0	2	0	2	0	0	0	2	0	0	0	0	0	0	0	0	0	2	0	0	0
																												1996	0	3	0	2	0	0	0	1	0	0	0	0	0	0	0	0	0	2	0	0	0
																												1997	0	1	0	1	0	0	0	1	0	0	0	0	0	0	0	0	0	1	0	0	0
																												1998	0	1	0	1	0	0	0	1	0	0	0	0	0	0	0	0	0	1	0	0	0
																												1999	0	2	0	2	0	0	0	2	0	0	0	0	0	0	0	0	0	2	0	0	0
[truncated: 2,419 more rows]
[truncated: 92 more columns]

## Sheet: iJR904CM imbalance
number	2dmmq8[c]	2dmmql8[c]	adp[c]	amp[c]	atp[c]	co2[c]	fad[c]	fadh2[c]	for[c]	h2o[c]	h[c]	h[e]	mql8[c]	mqn8[c]	nad[c]	nadh[c]	nadp[c]	nadph[c]	pi[c]	ppi[c]	q8[c]	q8h2[c]
1	0	0	2	0	-2	0	0	0	0	-2	3	1	0	0	0	0	0	0	2	0	0	0
2	0	0	1	1	-2	0	0	0	0	-3	3	2	0	0	0	0	0	0	3	0	0	0
3	0	0	-1	0	1	2	0	0	0	-1	1	2	0	0	-1	1	-1	1	-1	0	-2	2
4	0	0	2	0	-2	2	0	0	0	-4	3	1	0	0	0	0	0	0	2	0	-4	4
5	0	0	1	1	-2	2	0	0	0	-5	3	2	0	0	0	0	0	0	3	0	-4	4
6	0	0	-2	0	2	2	0	0	0	0	0	2	0	0	-2	2	0	0	-2	0	-2	2
7	0	0	1	0	-1	2	0	0	0	-3	4	1	0	0	0	0	-2	2	1	0	-2	2
8	0	0	0	1	-1	2	0	0	0	-4	4	2	0	0	0	0	-2	2	2	0	-2	2
9	0	0	-1	0	1	0	0	0	2	1	-3	2	0	0	3	-3	-1	1	-1	0	0	0
10	0	0	2	0	-2	2	0	0	0	-4	5	1	0	0	-2	2	0	0	2	0	-2	2
11	0	0	1	1	-2	2	0	0	0	-5	5	2	0	0	-2	2	0	0	3	0	-2	2
12	0	0	-1	0	1	2	0	0	0	1	-3	2	0	0	1	-1	-1	1	-1	0	0	0
13	0	0	1	0	-1	6	0	0	0	-7	14	-1	0	0	0	0	-12	12	1	0	0	0
14	0	0	0	1	-1	6	0	0	0	-8	14	0	0	0	0	0	-12	12	2	0	0	0
15	0	0	1	0	-1	2	0	0	0	-3	3	1	0	0	0	0	-1	1	1	0	-3	3
16	0	0	0	1	-1	2	0	0	0	-4	3	2	0	0	0	0	-1	1	2	0	-3	3
17	0	0	-1	0	1	2	0	0	0	-1	2	1	0	0	-1	1	-1	1	-1	0	-2	2
18	0	0	-2	0	2	2	0	0	0	0	1	1	0	0	-2	2	0	0	-2	0	-2	2
19	0	0	2	0	-2	0	0	0	2	-2	-1	1	0	0	4	-4	0	0	2	0	-2	2
20	0	0	1	1	-2	0	0	0	2	-3	-1	2	0	0	4	-4	0	0	3	0	-2	2
21	0	0	-2	0	2	0	0	0	2	2	-4	2	0	0	2	-2	0	0	-2	0	0	0
22	0	0	1	0	-1	0	0	0	2	-1	0	1	0	0	4	-4	-2	2	1	0	0	0
23	0	0	0	1	-1	0	0	0	2	-2	0	2	0	0	4	-4	-2	2	2	0	0	0
24	0	0	-1	0	1	0	0	0	2	-1	3	2	0	0	-1	1	-1	1	-1	0	0	0
25	0	0	-3	0	3	0	0	0	2	1	1	2	0	0	-1	1	-1	1	-3	0	0	0
26	0	0	-1	2	-1	2	0	0	0	-1	-3	2	0	0	3	-3	-1	1	-1	2	-2	2
27	0	0	1	0	-1	2	0	0	0	-3	4	1	0	0	-1	1	-1	1	1	0	-2	2
28	0	0	0	1	-1	2	0	0	0	-4	4	2	0	0	-1	1	-1	1	2	0	-2	2
29	0	0	2	0	-2	0	0	0	2	-2	1	1	0	0	2	-2	0	0	2	0	0	0
30	0	0	1	1	-2	0	0	0	2	-3	1	2	0	0	2	-2	0	0	3	0	0	0
31	0	0	2	0	-2	2	0	0	0	-2	-1	1	0	0	2	-2	0	0	2	0	-2	2
32	0	0	1	1	-2	2	0	0	0	-3	-1	2	0	0	2	-2	0	0	3	0	-2	2
33	0	0	-2	0	2	2	0	0	0	2	-4	2	0	0	0	0	0	0	-2	0	0	0
34	0	0	1	0	-1	2	0	0	0	-1	0	1	0	0	2	-2	-2	2	1	0	0	0
35	0	0	0	1	-1	2	0	0	0	-2	0	2	0	0	2	-2	-2	2	2	0	0	0
36	0	0	-1	0	1	2	0	0	0	-1	3	2	0	0	-3	3	-1	1	-1	0	0	0
37	0	0	-3	0	3	2	0	0	0	1	1	2	0	0	-3	3	-1	1	-3	0	0	0
38	0	0	2	0	-2	2	0	0	0	-2	1	1	0	0	0	0	0	0	2	0	0	0
39	0	0	1	1	-2	2	0	0	0	-3	1	2	0	0	0	0	0	0	3	0	0	0
40	0	0	0	0	0	2	0	0	0	-2	1	2	0	0	-1	1	0	0	0	0	-3	3
41	0	0	1	0	-1	1	0	0	0	-2	3	1	0	0	0	0	-1	1	1	0	-1	1
42	0	0	0	1	-1	1	0	0	0	-3	3	2	0	0	0	0	-1	1	2	0	-1	1
43	0	0	1	0	-1	0	0	0	2	-1	-1	1	0	0	4	-4	-1	1	1	0	-1	1
44	0	0	0	1	-1	0	0	0	2	-2	-1	2	0	0	4	-4	-1	1	2	0	-1	1
45	0	0	-1	0	1	0	0	0	2	1	-2	1	0	0	3	-3	-1	1	-1	0	0	0
46	0	0	-2	0	2	0	0	0	2	2	-3	1	0	0	2	-2	0	0	-2	0	0	0
47	0	0	2	0	-2	0	0	0	2	-4	5	1	0	0	0	0	0	0	2	0	-2	2
48	0	0	1	1	-2	0	0	0	2	-5	5	2	0	0	0	0	0	0	3	0	-2	2
49	0	0	-2	0	2	0	0	0	2	0	2	2	0	0	-2	2	0	0	-2	0	0	0
50	0	0	1	0	-1	0	0	0	2	-3	6	1	0	0	0	0	-2	2	1	0	0	0
51	0	0	0	1	-1	0	0	0	2	-4	6	2	0	0	0	0	-2	2	2	0	0	0
52	0	0	0	0	0	0	0	0	2	-2	3	1	0	0	0	0	0	0	0	0	-2	2
53	0	0	-1	1	0	0	0	0	2	-3	3	2	0	0	0	0	0	0	1	0	-2	2
54	0	0	-4	0	4	0	0	0	2	2	0	2	0	0	-2	2	0	0	-4	0	0	0
55	0	0	-1	0	1	0	0	0	2	-1	4	1	0	0	0	0	-2	2	-1	0	0	0
56	0	0	-2	1	1	0	0	0	2	-2	4	2	0	0	0	0	-2	2	0	0	0	0
57	0	0	2	2	-4	2	0	0	0	-4	-1	1	0	0	4	-4	0	0	2	2	-4	4
58	0	0	1	3	-4	2	0	0	0	-5	-1	2	0	0	4	-4	0	0	3	2	-4	4
59	0	0	-2	2	0	2	0	0	0	0	-4	2	0	0	2	-2	0	0	-2	2	-2	2
60	0	0	1	2	-3	2	0	0	0	-3	0	1	0	0	4	-4	-2	2	1	2	-2	2
61	0	0	0	3	-3	2	0	0	0	-4	0	2	0	0	4	-4	-2	2	2	2	-2	2
62	0	0	1	0	-1	2	0	0	0	-1	-3	2	0	0	3	-3	-1	1	1	0	-2	2
63	0	0	0	0	0	2	0	0	0	-2	2	2	0	0	-2	2	0	0	0	0	-2	2
64	0	0	1	0	-1	0	0	0	2	-1	0	1	0	0	3	-3	-1	1	1	0	0	0
65	0	0	0	1	-1	0	0	0	2	-2	0	2	0	0	3	-3	-1	1	2	0	0	0
66	0	0	2	0	-2	0	0	0	2	-4	7	1	0	0	-2	2	0	0	2	0	0	0
67	0	0	1	1	-2	0	0	0	2	-5	7	2	0	0	-2	2	0	0	3	0	0	0
68	0	0	0	0	0	0	0	0	2	-2	5	1	0	0	-2	2	0	0	0	0	0	0
69	0	0	-1	1	0	0	0	0	2	-3	5	2	0	0	-2	2	0	0	1	0	0	0
70	0	0	2	2	-4	2	0	0	0	-4	1	1	0	0	2	-2	0	0	2	2	-2	2
71	0	0	1	3	-4	2	0	0	0	-5	1	2	0	0	2	-2	0	0	3	2	-2	2
72	0	0	1	0	-1	2	0	0	0	-1	-1	1	0	0	2	-2	-1	1	1	0	-1	1
73	0	0	0	1	-1	2	0	0	0	-2	-1	2	0	0	2	-2	-1	1	2	0	-1	1
74	0	0	-1	0	1	2	0	0	0	1	-2	1	0	0	1	-1	-1	1	-1	0	0	0
75	0	0	-2	0	2	2	0	0	0	2	-3	1	0	0	0	0	0	0	-2	0	0	0
76	0	0	2	0	-2	2	0	0	0	-4	5	1	0	0	-2	2	0	0	2	0	-2	2
77	0	0	1	1	-2	2	0	0	0	-5	5	2	0	0	-2	2	0	0	3	0	-2	2
78	0	0	-2	0	2	2	0	0	0	0	2	2	0	0	-4	4	0	0	-2	0	0	0
79	0	0	1	0	-1	2	0	0	0	-3	6	1	0	0	-2	2	-2	2	1	0	0	0
80	0	0	0	1	-1	2	0	0	0	-4	6	2	0	0	-2	2	-2	2	2	0	0	0
81	0	0	0	0	0	2	0	0	0	-2	3	1	0	0	-2	2	0	0	0	0	-2	2
82	0	0	-1	1	0	2	0	0	0	-3	3	2	0	0	-2	2	0	0	1	0	-2	2
83	0	0	-4	0	4	2	0	0	0	2	0	2	0	0	-4	4	0	0	-4	0	0	0
84	0	0	-1	0	1	2	0	0	0	-1	4	1	0	0	-2	2	-2	2	-1	0	0	0
85	0	0	-2	1	1	2	0	0	0	-2	4	2	0	0	-2	2	-2	2	0	0	0	0
86	0	0	1	0	-1	2	0	0	0	-1	0	1	0	0	1	-1	-1	1	1	0	0	0
87	0	0	0	1	-1	2	0	0	0	-2	0	2	0	0	1	-1	-1	1	2	0	0	0
88	0	0	2	0	-2	2	0	0	0	-4	7	1	0	0	-4	4	0	0	2	0	0	0
89	0	0	1	1	-2	2	0	0	0	-5	7	2	0	0	-4	4	0	0	3	0	0	0
90	0	0	0	0	0	2	0	0	0	-2	5	1	0	0	-4	4	0	0	0	0	0	0
91	0	0	-1	1	0	2	0	0	0	-3	5	2	0	0	-4	4	0	0	1	0	0	0
92	0	0	0	0	0	1	0	0	0	-1	1	2	0	0	-1	1	0	0	0	0	-1	1
93	0	0	0	0	0	0	0	0	2	0	-3	2	0	0	3	-3	0	0	0	0	-1	1
94	0	0	1	0	-1	0	0	0	1	-1	1	1	0	0	2	-2	-1	1	1	0	0	0
95	0	0	0	1	-1	0	0	0	1	-2	1	2	0	0	2	-2	-1	1	2	0	0	0
96	0	0	1	0	-1	0	0	0	2	-3	5	1	0	0	0	0	-1	1	1	0	-1	1
97	0	0	0	1	-1	0	0	0	2	-4	5	2	0	0	0	0	-1	1	2	0	-1	1
98	0	0	-1	0	1	0	0	0	2	-1	4	1	0	0	-1	1	-1	1	-1	0	0	0
99	0	0	-2	0	2	0	0	0	2	0	3	1	0	0	-2	2	0	0	-2	0	0	0
100	0	0	-1	0	1	0	0	0	2	-1	3	1	0	0	0	0	-1	1	-1	0	-1	1
101	0	0	-2	1	1	0	0	0	2	-2	3	2	0	0	0	0	-1	1	0	0	-1	1
102	0	0	-3	0	3	0	0	0	2	1	2	1	0	0	-1	1	-1	1	-3	0	0	0
103	0	0	-4	0	4	0	0	0	2	2	1	1	0	0	-2	2	0	0	-4	0	0	0
104	0	0	1	2	-3	2	0	0	0	-3	-1	1	0	0	4	-4	-1	1	1	2	-3	3
105	0	0	0	3	-3	2	0	0	0	-4	-1	2	0	0	4	-4	-1	1	2	2	-3	3
106	0	0	-1	2	-1	2	0	0	0	-1	-2	1	0	0	3	-3	-1	1	-1	2	-2	2
107	0	0	-2	2	0	2	0	0	0	0	-3	1	0	0	2	-2	0	0	-2	2	-2	2
108	0	0	4	0	-4	2	0	0	0	-4	-1	1	0	0	4	-4	0	0	4	0	-4	4
109	0	0	3	1	-4	2	0	0	0	-5	-1	2	0	0	4	-4	0	0	5	0	-4	4
110	0	0	0	0	0	2	0	0	0	0	-4	2	0	0	2	-2	0	0	0	0	-2	2
111	0	0	3	0	-3	2	0	0	0	-3	0	1	0	0	4	-4	-2	2	3	0	-2	2
112	0	0	2	1	-3	2	0	0	0	-4	0	2	0	0	4	-4	-2	2	4	0	-2	2
113	0	0	1	2	-3	0	0	0	0	-5	5	2	0	0	1	-1	-1	1	5	0	0	0
114	0	0	0	0	0	0	0	0	2	0	-2	2	0	0	2	-2	0	0	0	0	0	0
115	0	0	1	0	-1	0	0	0	2	-3	6	1	0	0	-1	1	-1	1	1	0	0	0
116	0	0	0	1	-1	0	0	0	2	-4	6	2	0	0	-1	1	-1	1	2	0	0	0
117	0	0	-1	0	1	0	0	0	2	-1	4	1	0	0	-1	1	-1	1	-1	0	0	0
118	0	0	-2	1	1	0	0	0	2	-2	4	2	0	0	-1	1	-1	1	0	0	0	0
119	0	0	1	2	-3	2	0	0	0	-3	0	1	0	0	3	-3	-1	1	1	2	-2	2
120	0	0	0	3	-3	2	0	0	0	-4	0	2	0	0	3	-3	-1	1	2	2	-2	2
121	0	0	4	0	-4	2	0	0	0	-4	1	1	0	0	2	-2	0	0	4	0	-2	2
122	0	0	3	1	-4	2	0	0	0	-5	1	2	0	0	2	-2	0	0	5	0	-2	2
123	0	0	0	0	0	2	0	0	0	0	-3	2	0	0	1	-1	0	0	0	0	-1	1
124	0	0	1	0	-1	1	0	0	0	-1	1	1	0	0	1	-1	-1	1	1	0	0	0
125	0	0	0	1	-1	1	0	0	0	-2	1	2	0	0	1	-1	-1	1	2	0	0	0
126	0	0	1	0	-1	2	0	0	0	-3	5	1	0	0	-2	2	-1	1	1	0	-1	1
127	0	0	0	1	-1	2	0	0	0	-4	5	2	0	0	-2	2	-1	1	2	0	-1	1
128	0	0	-1	0	1	2	0	0	0	-1	4	1	0	0	-3	3	-1	1	-1	0	0	0
129	0	0	-2	0	2	2	0	0	0	0	3	1	0	0	-4	4	0	0	-2	0	0	0
130	0	0	-1	0	1	2	0	0	0	-1	3	1	0	0	-2	2	-1	1	-1	0	-1	1
131	0	0	-2	1	1	2	0	0	0	-2	3	2	0	0	-2	2	-1	1	0	0	-1	1
132	0	0	-3	0	3	2	0	0	0	1	2	1	0	0	-3	3	-1	1	-3	0	0	0
133	0	0	-4	0	4	2	0	0	0	2	1	1	0	0	-4	4	0	0	-4	0	0	0
134	0	0	0	0	0	2	0	0	0	0	-2	2	0	0	0	0	0	0	0	0	0	0
135	0	0	1	0	-1	2	0	0	0	-3	6	1	0	0	-3	3	-1	1	1	0	0	0
136	0	0	0	1	-1	2	0	0	0	-4	6	2	0	0	-3	3	-1	1	2	0	0	0
137	0	0	-1	0	1	2	0	0	0	-1	4	1	0	0	-3	3	-1	1	-1	0	0	0
138	0	0	-2	1	1	2	0	0	0	-2	4	2	0	0	-3	3	-1	1	0	0	0	0
139	0	0	1	0	-1	3	0	0	0	-4	8	0	0	0	0	0	-6	6	1	0	0	0
140	0	0	0	1	-1	3	0	0	0	-5	8	1	0	0	0	0	-6	6	2	0	0	0
141	0	0	-1	0	1	4	0	0	0	-3	6	1	0	0	-1	1	-6	6	-1	0	-1	1
142	0	0	0	0	0	2	0	0	0	-2	2	1	0	0	-1	1	0	0	0	0	-3	3
143	0	0	0	0	0	0	0	0	1	0	-1	2	0	0	1	-1	0	0	0	0	0	0
144	0	0	0	0	0	0	0	0	2	-2	3	2	0	0	-1	1	0	0	0	0	-1	1
145	0	0	1	0	-1	0	0	0	1	-2	4	1	0	0	0	0	-1	1	1	0	0	0
146	0	0	0	1	-1	0	0	0	1	-3	4	2	0	0	0	0	-1	1	2	0	0	0
147	0	0	-2	0	2	0	0	0	2	0	1	2	0	0	-1	1	0	0	-2	0	-1	1
148	0	0	0	0	0	0	0	0	1	-1	3	1	0	0	0	0	-1	1	0	0	0	0
149	0	0	-1	1	0	0	0	0	1	-2	3	2	0	0	0	0	-1	1	1	0	0	0
150	0	0	0	2	-2	2	0	0	0	-2	-3	2	0	0	3	-3	0	0	0	2	-3	3
151	0	0	1	1	-2	1	0	0	0	-2	1	1	0	0	2	-2	-1	1	1	1	-1	1
152	0	0	0	2	-2	1	0	0	0	-3	1	2	0	0	2	-2	-1	1	2	1	-1	1
153	0	0	3	0	-3	2	0	0	0	-3	-1	1	0	0	4	-4	-1	1	3	0	-3	3
154	0	0	2	1	-3	2	0	0	0	-4	-1	2	0	0	4	-4	-1	1	4	0	-3	3
155	0	0	1	0	-1	2	0	0	0	-1	-2	1	0	0	3	-3	-1	1	1	0	-2	2
156	0	0	0	0	0	2	0	0	0	0	-3	1	0	0	2	-2	0	0	0	0	-2	2
157	0	0	2	1	-3	0	0	0	0	-4	5	1	0	0	1	-1	-1	1	4	0	0	0
158	0	0	0	0	0	2	0	0	0	-2	3	1	0	0	-2	2	0	0	0	0	-2	2
159	0	0	0	0	0	0	0	0	2	-2	4	2	0	0	-2	2	0	0	0	0	0	0
160	0	0	-2	0	2	0	0	0	2	0	2	2	0	0	-2	2	0	0	-2	0	0	0
161	0	0	0	2	-2	2	0	0	0	-2	-2	2	0	0	2	-2	0	0	0	2	-2	2
162	0	0	3	0	-3	2	0	0	0	-3	0	1	0	0	3	-3	-1	1	3	0	-2	2
163	0	0	2	1	-3	2	0	0	0	-4	0	2	0	0	3	-3	-1	1	4	0	-2	2
164	0	0	0	0	0	1	0	0	0	0	-1	2	0	0	0	0	0	0	0	0	0	0
165	0	0	0	0	0	2	0	0	0	-2	3	2	0	0	-3	3	0	0	0	0	-1	1
166	0	0	1	0	-1	1	0	0	0	-2	4	1	0	0	-1	1	-1	1	1	0	0	0
167	0	0	0	1	-1	1	0	0	0	-3	4	2	0	0	-1	1	-1	1	2	0	0	0
168	0	0	-2	0	2	2	0	0	0	0	1	2	0	0	-3	3	0	0	-2	0	-1	1
169	0	0	0	0	0	1	0	0	0	-1	3	1	0	0	-1	1	-1	1	0	0	0	0
170	0	0	-1	1	0	1	0	0	0	-2	3	2	0	0	-1	1	-1	1	1	0	0	0
171	0	0	0	0	0	2	0	0	0	-2	4	2	0	0	-4	4	0	0	0	0	0	0
172	0	0	-2	0	2	2	0	0	0	0	2	2	0	0	-4	4	0	0	-2	0	0	0
173	0	0	1.6667	0	-1.6667	1	0	0	0	-2.6667	4.6667	0.66667	0	0	0	0	-2	2	1.6667	0	0	0
174	0	0	0.66667	1	-1.6667	1	0	0	0	-3.6667	4.6667	1.6667	0	0	0	0	-2	2	2.6667	0	0	0
175	0	0	0	0	0	1	0	0	0	-1	2	1	0	0	-1	1	0	0	0	0	-1	1
176	0	0	-1	0	1	3	0	0	1	-2	4	1	0	0	1	-1	-6	6	-1	0	0	0
177	0	0	0	0	0	0	0	0	2	0	-2	1	0	0	3	-3	0	0	0	0	-1	1
178	0	0	-3	0	3	4	-2	2	2	-3	5	0	2	-2	-3	3	-3	3	-3	0	0	0
179	0	0	-1	0	1	2	-2	2	4	-5	7	0	2	-2	-1	1	-3	3	-1	0	0	0
180	0	0	0	0	0	0	0	0	1	-1	2	2	0	0	-1	1	0	0	0	0	0	0
181	0	0	-1	0	1	0	0	0	1	0	1	2	0	0	-1	1	0	0	-1	0	0	0
182	0	0	0	1	-1	1	0	0	0	-1	-1	2	0	0	1	-1	0	0	0	1	-1	1
183	0	0	2	0	-2	2	0	0	0	-2	-3	2	0	0	3	-3	0	0	2	0	-3	3
184	0	0	2	0	-2	1	0	0	0	-2	1	1	0	0	2	-2	-1	1	2	0	-1	1
185	0	0	1	1	-2	1	0	0	0	-3	1	2	0	0	2	-2	-1	1	3	0	-1	1
186	0	0	0	0	0	0	0	0	2	0	-1	1	0	0	2	-2	0	0	0	0	0	0
187	0	0	2	0	-2	2	0	0	0	-2	-2	2	0	0	2	-2	0	0	2	0	-2	2
188	0	0	-3	0	3	4	-2	2	2	-3	7	0	0	0	-5	5	-3	3	-3	0	0	0
189	0	0	-1	0	1	2	-2	2	4	-5	9	0	0	0	-3	3	-3	3	-1	0	0	0
190	0	0	-3	0	3	4	-2	2	2	-3	5	0	0	0	-3	3	-3	3	-3	0	-2	2
191	0	0	-1	0	1	2	-2	2	4	-5	7	0	0	0	-1	1	-3	3	-1	0	-2	2
192	0	0	-1	0	1	2	-2	2	4	-5	7	0	2	-2	-3	3	-1	1	-1	0	0	0
193	0	0	-1	0	1	2	-2	2	4	-5	9	0	0	0	-5	5	-1	1	-1	0	0	0
194	0	0	-1	0	1	2	-2	2	4	-5	7	0	0	0	-3	3	-1	1	-1	0	-2	2
195	0	0	-1	0	1	4	0	0	0	-2	4	1	0	0	0	0	-6	6	-1	0	0	0
196	0	0	0	0	0	2	0	0	0	0	-2	1	0	0	1	-1	0	0	0	0	-1	1
197	0	0	-3	0	3	6	-2	2	0	-3	5	0	2	-2	-5	5	-3	3	-3	0	0	0
198	0	0	-1	0	1	6	-2	2	0	-5	7	0	2	-2	-5	5	-3	3	-1	0	0	0
199	0	0	0	0	0	1	0	0	0	-1	2	2	0	0	-2	2	0	0	0	0	0	0
200	0	0	-1	0	1	1	0	0	0	0	1	2	0	0	-2	2	0	0	-1	0	0	0
201	0	0	0	0	0	2	0	0	0	0	-1	1	0	0	0	0	0	0	0	0	0	0
202	0	0	-3	0	3	6	-2	2	0	-3	7	0	0	0	-7	7	-3	3	-3	0	0	0
203	0	0	-1	0	1	6	-2	2	0	-5	9	0	0	0	-7	7	-3	3	-1	0	0	0
204	0	0	-3	0	3	6	-2	2	0	-3	5	0	0	0	-5	5	-3	3	-3	0	-2	2
205	0	0	-1	0	1	6	-2	2	0	-5	7	0	0	0	-5	5	-3	3	-1	0	-2	2
206	0	0	-1	0	1	6	-2	2	0	-5	7	0	2	-2	-7	7	-1	1	-1	0	0	0
207	0	0	-1	0	1	6	-2	2	0	-5	9	0	0	0	-9	9	-1	1	-1	0	0	0
208	0	0	-1	0	1	6	-2	2	0	-5	7	0	0	0	-7	7	-1	1	-1	0	-2	2
209	0	0	0	0	0	2	-2	2	4	-6	11	-1	0	0	-2	2	-4	4	0	0	0	0
210	0	0	-1	1	0	2	-2	2	4	-7	11	0	0	0	-2	2	-4	4	1	0	0	0
211	0	0	1	0	-1	4	0	0	0	-5	8	0	0	0	0	0	-6	6	1	0	-2	2
212	0	0	0	1	-1	4	0	0	0	-6	8	1	0	0	0	0	-6	6	2	0	-2	2
213	0	0	-1	0	1	4	0	0	0	-3	7	0	0	0	-1	1	-6	6	-1	0	-1	1
214	0	0	0	0	0	0	0	0	1	0	0	1	0	0	1	-1	0	0	0	0	0	0
215	0	0	0	0	0	4	-2	2	2	-6	7	-1	2	-2	-2	2	-2	2	0	0	-2	2
216	0	0	-1	1	0	4	-2	2	2	-7	7	0	2	-2	-2	2	-2	2	1	0	-2	2
217	0	0	-4	0	4	4	-2	2	2	-2	4	0	2	-2	-4	4	-2	2	-4	0	0	0
218	0	0	-1	0	1	4	-2	2	2	-5	8	-1	2	-2	-2	2	-4	4	-1	0	0	0
219	0	0	-2	1	1	4	-2	2	2	-6	8	0	2	-2	-2	2	-4	4	0	0	0	0
220	0	0	2	0	-2	2	-2	2	4	-8	9	-1	2	-2	0	0	-2	2	2	0	-2	2
221	0	0	1	1	-2	2	-2	2	4	-9	9	0	2	-2	0	0	-2	2	3	0	-2	2
222	0	0	2	0	-2	2	-2	2	4	-8	7	0	3	-3	0	0	-1	1	2	0	-2	2
223	0	0	-2	0	2	2	-2	2	4	-4	6	0	2	-2	-2	2	-2	2	-2	0	0	0
224	0	0	-1	0	1	2	-2	2	4	-5	8	0	1	-1	-2	2	-3	3	-1	0	0	0
225	0	0	1	0	-1	2	-2	2	4	-7	10	-1	2	-2	0	0	-4	4	1	0	0	0
226	0	0	0	1	-1	2	-2	2	4	-8	10	0	2	-2	0	0	-4	4	2	0	0	0
227	0	0	1	0	-1	2	-2	2	4	-7	8	0	3	-3	0	0	-3	3	1	0	0	0
228	0	0	-1	0	1	3	0	0	1	-3	7	1	0	0	-1	1	-6	6	-1	0	0	0
229	0	0	0	0	0	0	0	0	2	-2	4	1	0	0	-1	1	0	0	0	0	-1	1
230	0	0	-2	0	2	3	0	0	1	-2	6	1	0	0	-1	1	-6	6	-2	0	0	0
231	0	0	-2	0	2	0	0	0	2	0	2	1	0	0	-1	1	0	0	-2	0	-1	1
232	0	0	-1	2	-1	2	-2	2	4	-9	13	0	0	0	-1	1	-5	5	3	0	0	0
233	0	0	1	3	-4	2	-2	2	4	-13	15	0	0	0	0	0	-4	4	7	0	-2	2
234	0	0	0	3	-3	2	-2	2	4	-12	16	0	0	0	0	0	-6	6	6	0	0	0
235	0	0	-1	0	1	2	-2	2	4	-5	5	0	4	-4	-1	1	-1	1	-1	0	0	0
236	0	0	2	0	-2	2	-2	2	4	-8	6	0	4	-4	0	0	0	0	2	0	-2	2
237	0	0	-2	0	2	2	-2	2	4	-4	4	0	4	-4	-2	2	0	0	-2	0	0	0
238	0	0	1	0	-1	2	-2	2	4	-7	7	0	4	-4	0	0	-2	2	1	0	0	0
239	0	0	-1	1	0	4	0	0	0	-3	4	1	0	0	1	-1	-6	6	-1	1	-1	1
240	0	0	0	2	-2	2	0	0	0	-2	-2	1	0	0	3	-3	0	0	0	2	-3	3
241	0	0	-3	2	1	6	-2	2	0	-5	5	0	2	-2	-3	3	-3	3	-3	2	-2	2
242	0	0	-1	4	-3	6	-2	2	0	-9	7	0	2	-2	-1	1	-3	3	-1	4	-4	4
243	0	0	1	0	-1	1	0	0	0	-1	-1	2	0	0	1	-1	0	0	1	0	-1	1
244	0	0	1	0	-1	4	0	0	0	-5	9	0	0	0	-1	1	-6	6	1	0	-1	1
245	0	0	0	1	-1	4	0	0	0	-6	9	1	0	0	-1	1	-6	6	2	0	-1	1
246	0	0	0	0	0	4	-2	2	2	-6	9	-1	2	-2	-4	4	-2	2	0	0	0	0
247	0	0	-1	1	0	4	-2	2	2	-7	9	0	2	-2	-4	4	-2	2	1	0	0	0
248	0	0	2	0	-2	2	-2	2	4	-8	11	-1	2	-2	-2	2	-2	2	2	0	0	0
249	0	0	1	1	-2	2	-2	2	4	-9	11	0	2	-2	-2	2	-2	2	3	0	0	0
250	0	0	2	0	-2	2	-2	2	4	-8	9	0	3	-3	-2	2	-1	1	2	0	0	0
251	0	0	0	0	0	0	0	0	2	-2	5	1	0	0	-2	2	0	0	0	0	0	0
252	0	0	-2	0	2	0	0	0	2	0	3	1	0	0	-2	2	0	0	-2	0	0	0
253	0	0	1	3	-4	2	-2	2	4	-13	17	0	0	0	-2	2	-4	4	7	0	0	0
254	0	0	2	0	-2	2	-2	2	4	-8	8	0	4	-4	-2	2	0	0	2	0	0	0
255	0	0	0	2	-2	2	0	0	0	-2	-1	1	0	0	2	-2	0	0	0	2	-2	2
256	0	0	0	0	0	4	-2	2	2	-6	9	-1	0	0	-4	4	-2	2	0	0	-2	2
257	0	0	-1	1	0	4	-2	2	2	-7	9	0	0	0	-4	4	-2	2	1	0	-2	2
258	0	0	-4	0	4	4	-2	2	2	-2	6	0	0	0	-6	6	-2	2	-4	0	0	0
259	0	0	-1	0	1	4	-2	2	2	-5	10	-1	0	0	-4	4	-4	4	-1	0	0	0
260	0	0	-2	1	1	4	-2	2	2	-6	10	0	0	0	-4	4	-4	4	0	0	0	0
261	0	0	2	0	-2	2	-2	2	4	-8	11	-1	0	0	-2	2	-2	2	2	0	-2	2
262	0	0	1	1	-2	2	-2	2	4	-9	11	0	0	0	-2	2	-2	2	3	0	-2	2
263	0	0	2	0	-2	2	-2	2	4	-8	10	0	0	0	-3	3	-1	1	2	0	-2	2
264	0	0	-2	0	2	2	-2	2	4	-4	8	0	0	0	-4	4	-2	2	-2	0	0	0
265	0	0	-1	0	1	2	-2	2	4	-5	9	0	0	0	-3	3	-3	3	-1	0	0	0
266	0	0	1	0	-1	2	-2	2	4	-7	12	-1	0	0	-2	2	-4	4	1	0	0	0
267	0	0	0	1	-1	2	-2	2	4	-8	12	0	0	0	-2	2	-4	4	2	0	0	0
268	0	0	1	0	-1	2	-2	2	4	-7	11	0	0	0	-3	3	-3	3	1	0	0	0
269	0	0	-1	0	1	2	-2	2	4	-5	9	0	0	0	-5	5	-1	1	-1	0	0	0
270	0	0	2	0	-2	2	-2	2	4	-8	10	0	0	0	-4	4	0	0	2	0	-2	2
271	0	0	-2	0	2	2	-2	2	4	-4	8	0	0	0	-6	6	0	0	-2	0	0	0
272	0	0	1	0	-1	2	-2	2	4	-7	11	0	0	0	-4	4	-2	2	1	0	0	0
273	0	0	-3	2	1	6	-2	2	0	-5	7	0	0	0	-5	5	-3	3	-3	2	-2	2
274	0	0	-1	4	-3	6	-2	2	0	-9	9	0	0	0	-3	3	-3	3	-1	4	-4	4
275	0	0	0	0	0	4	-2	2	2	-6	11	-1	0	0	-6	6	-2	2	0	0	0	0
276	0	0	-1	1	0	4	-2	2	2	-7	11	0	0	0	-6	6	-2	2	1	0	0	0
277	0	0	2	0	-2	2	-2	2	4	-8	13	-1	0	0	-4	4	-2	2	2	0	0	0
278	0	0	1	1	-2	2	-2	2	4	-9	13	0	0	0	-4	4	-2	2	3	0	0	0
279	0	0	2	0	-2	2	-2	2	4	-8	12	0	0	0	-5	5	-1	1	2	0	0	0
280	0	0	2	0	-2	2	-2	2	4	-8	12	0	0	0	-6	6	0	0	2	0	0	0
281	0	0	0	0	0	4	-2	2	2	-6	7	-1	0	0	-2	2	-2	2	0	0	-4	4
282	0	0	-1	1	0	4	-2	2	2	-7	7	0	0	0	-2	2	-2	2	1	0	-4	4
283	0	0	-4	0	4	4	-2	2	2	-2	4	0	0	0	-4	4	-2	2	-4	0	-2	2
284	0	0	-1	0	1	4	-2	2	2	-5	8	-1	0	0	-2	2	-4	4	-1	0	-2	2
285	0	0	-2	1	1	4	-2	2	2	-6	8	0	0	0	-2	2	-4	4	0	0	-2	2
286	0	0	2	0	-2	2	-2	2	4	-8	9	-1	0	0	0	0	-2	2	2	0	-4	4
287	0	0	1	1	-2	2	-2	2	4	-9	9	0	0	0	0	0	-2	2	3	0	-4	4
288	0	0	2	0	-2	2	-2	2	4	-8	7	0	0	0	0	0	-1	1	2	0	-5	5
289	0	0	-2	0	2	2	-2	2	4	-4	6	0	0	0	-2	2	-2	2	-2	0	-2	2
290	0	0	-1	0	1	2	-2	2	4	-5	8	0	0	0	-2	2	-3	3	-1	0	-1	1
291	0	0	1	0	-1	2	-2	2	4	-7	10	-1	0	0	0	0	-4	4	1	0	-2	2
292	0	0	0	1	-1	2	-2	2	4	-8	10	0	0	0	0	0	-4	4	2	0	-2	2
293	0	0	1	0	-1	2	-2	2	4	-7	8	0	0	0	0	0	-3	3	1	0	-3	3
294	0	0	-1	0	1	2	-2	2	4	-5	5	0	0	0	-1	1	-1	1	-1	0	-4	4
295	0	0	2	0	-2	2	-2	2	4	-8	6	0	0	0	0	0	0	0	2	0	-6	6
296	0	0	-2	0	2	2	-2	2	4	-4	4	0	0	0	-2	2	0	0	-2	0	-4	4
297	0	0	1	0	-1	2	-2	2	4	-7	7	0	0	0	0	0	-2	2	1	0	-4	4
298	0	0	-3	2	1	6	-2	2	0	-5	5	0	0	0	-3	3	-3	3	-3	2	-4	4
299	0	0	-1	4	-3	6	-2	2	0	-9	7	0	0	0	-1	1	-3	3	-1	4	-6	6
300	0	0	0	0	0	4	-2	2	2	-6	9	-1	0	0	-4	4	-2	2	0	0	-2	2
301	0	0	-1	1	0	4	-2	2	2	-7	9	0	0	0	-4	4	-2	2	1	0	-2	2
302	0	0	2	0	-2	2	-2	2	4	-8	11	-1	0	0	-2	2	-2	2	2	0	-2	2
303	0	0	1	1	-2	2	-2	2	4	-9	11	0	0	0	-2	2	-2	2	3	0	-2	2
304	0	0	2	0	-2	2	-2	2	4	-8	9	0	0	0	-2	2	-1	1	2	0	-3	3
305	0	0	2	0	-2	2	-2	2	4	-8	8	0	0	0	-2	2	0	0	2	0	-4	4
306	0	0	0	0	0	2	-2	2	4	-6	11	-1	0	0	-6	6	0	0	0	0	0	0
307	0	0	-1	1	0	2	-2	2	4	-7	11	0	0	0	-6	6	0	0	1	0	0	0
308	0	0	2	0	-2	2	-2	2	4	-8	9	-1	2	-2	-2	2	0	0	2	0	-2	2
309	0	0	1	1	-2	2	-2	2	4	-9	9	0	2	-2	-2	2	0	0	3	0	-2	2
310	0	0	2	0	-2	2	-2	2	4	-8	7	0	3	-3	-1	1	0	0	2	0	-2	2
311	0	0	-2	0	2	2	-2	2	4	-4	6	0	2	-2	-4	4	0	0	-2	0	0	0
312	0	0	-1	0	1	2	-2	2	4	-5	8	0	1	-1	-5	5	0	0	-1	0	0	0
313	0	0	1	0	-1	2	-2	2	4	-7	10	-1	2	-2	-2	2	-2	2	1	0	0	0
314	0	0	0	1	-1	2	-2	2	4	-8	10	0	2	-2	-2	2	-2	2	2	0	0	0
315	0	0	1	0	-1	2	-2	2	4	-7	8	0	3	-3	-1	1	-2	2	1	0	0	0
316	0	0	-1	2	-1	2	-2	2	4	-9	13	0	0	0	-5	5	-1	1	3	0	0	0
317	0	0	1	3	-4	2	-2	2	4	-13	15	0	0	0	-4	4	0	0	7	0	-2	2
318	0	0	0	3	-3	2	-2	2	4	-12	16	0	0	0	-4	4	-2	2	6	0	0	0
319	0	0	-1	4	-3	6	-2	2	0	-9	7	0	2	-2	-3	3	-1	1	-1	4	-4	4
320	0	0	2	0	-2	2	-2	2	4	-8	11	-1	2	-2	-4	4	0	0	2	0	0	0
321	0	0	1	1	-2	2	-2	2	4	-9	11	0	2	-2	-4	4	0	0	3	0	0	0
322	0	0	2	0	-2	2	-2	2	4	-8	9	0	3	-3	-3	3	0	0	2	0	0	0
323	0	0	1	3	-4	2	-2	2	4	-13	17	0	0	0	-6	6	0	0	7	0	0	0
324	0	0	2	0	-2	2	-2	2	4	-8	11	-1	0	0	-4	4	0	0	2	0	-2	2
325	0	0	1	1	-2	2	-2	2	4	-9	11	0	0	0	-4	4	0	0	3	0	-2	2
326	0	0	2	0	-2	2	-2	2	4	-8	10	0	0	0	-4	4	0	0	2	0	-2	2
327	0	0	-2	0	2	2	-2	2	4	-4	8	0	0	0	-6	6	0	0	-2	0	0	0
328	0	0	-1	0	1	2	-2	2	4	-5	9	0	0	0	-6	6	0	0	-1	0	0	0
329	0	0	1	0	-1	2	-2	2	4	-7	12	-1	0	0	-4	4	-2	2	1	0	0	0
330	0	0	0	1	-1	2	-2	2	4	-8	12	0	0	0	-4	4	-2	2	2	0	0	0
331	0	0	1	0	-1	2	-2	2	4	-7	11	0	0	0	-4	4	-2	2	1	0	0	0
332	0	0	-1	4	-3	6	-2	2	0	-9	9	0	0	0	-5	5	-1	1	-1	4	-4	4
333	0	0	2	0	-2	2	-2	2	4	-8	13	-1	0	0	-6	6	0	0	2	0	0	0
334	0	0	1	1	-2	2	-2	2	4	-9	13	0	0	0	-6	6	0	0	3	0	0	0
335	0	0	2	0	-2	2	-2	2	4	-8	12	0	0	0	-6	6	0	0	2	0	0	0
336	0	0	2	0	-2	2	-2	2	4	-8	9	-1	0	0	-2	2	0	0	2	0	-4	4
337	0	0	1	1	-2	2	-2	2	4	-9	9	0	0	0	-2	2	0	0	3	0	-4	4
338	0	0	2	0	-2	2	-2	2	4	-8	7	0	0	0	-1	1	0	0	2	0	-5	5
339	0	0	-2	0	2	2	-2	2	4	-4	6	0	0	0	-4	4	0	0	-2	0	-2	2
340	0	0	-1	0	1	2	-2	2	4	-5	8	0	0	0	-5	5	0	0	-1	0	-1	1
341	0	0	1	0	-1	2	-2	2	4	-7	10	-1	0	0	-2	2	-2	2	1	0	-2	2
342	0	0	0	1	-1	2	-2	2	4	-8	10	0	0	0	-2	2	-2	2	2	0	-2	2
343	0	0	1	0	-1	2	-2	2	4	-7	8	0	0	0	-1	1	-2	2	1	0	-3	3
344	0	0	-1	4	-3	6	-2	2	0	-9	7	0	0	0	-3	3	-1	1	-1	4	-6	6
345	0	0	2	0	-2	2	-2	2	4	-8	11	-1	0	0	-4	4	0	0	2	0	-2	2
346	0	0	1	1	-2	2	-2	2	4	-9	11	0	0	0	-4	4	0	0	3	0	-2	2
347	0	0	2	0	-2	2	-2	2	4	-8	9	0	0	0	-3	3	0	0	2	0	-3	3
348	0	0	0	0	0	6	-2	2	0	-6	11	-1	0	0	-6	6	-4	4	0	0	0	0
349	0	0	-1	1	0	6	-2	2	0	-7	11	0	0	0	-6	6	-4	4	1	0	0	0
350	0	0	0	0	0	1	0	0	0	0	0	1	0	0	0	0	0	0	0	0	0	0
351	0	0	0	0	0	6	-2	2	0	-6	7	-1	2	-2	-4	4	-2	2	0	0	-2	2
352	0	0	-1	1	0	6	-2	2	0	-7	7	0	2	-2	-4	4	-2	2	1	0	-2	2
353	0	0	-4	0	4	6	-2	2	0	-2	4	0	2	-2	-6	6	-2	2	-4	0	0	0
354	0	0	-1	0	1	6	-2	2	0	-5	8	-1	2	-2	-4	4	-4	4	-1	0	0	0
355	0	0	-2	1	1	6	-2	2	0	-6	8	0	2	-2	-4	4	-4	4	0	0	0	0
356	0	0	2	0	-2	6	-2	2	0	-8	9	-1	2	-2	-4	4	-2	2	2	0	-2	2
357	0	0	1	1	-2	6	-2	2	0	-9	9	0	2	-2	-4	4	-2	2	3	0	-2	2
358	0	0	2	0	-2	6	-2	2	0	-8	7	0	3	-3	-4	4	-1	1	2	0	-2	2
359	0	0	-2	0	2	6	-2	2	0	-4	6	0	2	-2	-6	6	-2	2	-2	0	0	0
360	0	0	-1	0	1	6	-2	2	0	-5	8	0	1	-1	-6	6	-3	3	-1	0	0	0
361	0	0	1	0	-1	6	-2	2	0	-7	10	-1	2	-2	-4	4	-4	4	1	0	0	0
362	0	0	0	1	-1	6	-2	2	0	-8	10	0	2	-2	-4	4	-4	4	2	0	0	0
363	0	0	1	0	-1	6	-2	2	0	-7	8	0	3	-3	-4	4	-3	3	1	0	0	0
364	0	0	-1	0	1	4	0	0	0	-3	7	1	0	0	-2	2	-6	6	-1	0	0	0
365	0	0	0	0	0	2	0	0	0	-2	4	1	0	0	-3	3	0	0	0	0	-1	1
366	0	0	-2	0	2	4	0	0	0	-2	6	1	0	0	-2	2	-6	6	-2	0	0	0
367	0	0	-2	0	2	2	0	0	0	0	2	1	0	0	-3	3	0	0	-2	0	-1	1
368	0	0	-1	2	-1	6	-2	2	0	-9	13	0	0	0	-5	5	-5	5	3	0	0	0
369	0	0	1	3	-4	6	-2	2	0	-13	15	0	0	0	-4	4	-4	4	7	0	-2	2
370	0	0	0	3	-3	6	-2	2	0	-12	16	0	0	0	-4	4	-6	6	6	0	0	0
371	0	0	-1	0	1	6	-2	2	0	-5	5	0	4	-4	-5	5	-1	1	-1	0	0	0
372	0	0	2	0	-2	6	-2	2	0	-8	6	0	4	-4	-4	4	0	0	2	0	-2	2
373	0	0	-2	0	2	6	-2	2	0	-4	4	0	4	-4	-6	6	0	0	-2	0	0	0
374	0	0	1	0	-1	6	-2	2	0	-7	7	0	4	-4	-4	4	-2	2	1	0	0	0
375	0	0	0	0	0	6	-2	2	0	-6	9	-1	2	-2	-6	6	-2	2	0	0	0	0
376	0	0	-1	1	0	6	-2	2	0	-7	9	0	2	-2	-6	6	-2	2	1	0	0	0
377	0	0	2	0	-2	6	-2	2	0	-8	11	-1	2	-2	-6	6	-2	2	2	0	0	0
378	0	0	1	1	-2	6	-2	2	0	-9	11	0	2	-2	-6	6	-2	2	3	0	0	0
379	0	0	2	0	-2	6	-2	2	0	-8	9	0	3	-3	-6	6	-1	1	2	0	0	0
380	0	0	0	0	0	2	0	0	0	-2	5	1	0	0	-4	4	0	0	0	0	0	0
381	0	0	-2	0	2	2	0	0	0	0	3	1	0	0	-4	4	0	0	-2	0	0	0
382	0	0	1	3	-4	6	-2	2	0	-13	17	0	0	0	-6	6	-4	4	7	0	0	0
383	0	0	2	0	-2	6	-2	2	0	-8	8	0	4	-4	-6	6	0	0	2	0	0	0
384	0	0	0	0	0	6	-2	2	0	-6	9	-1	0	0	-6	6	-2	2	0	0	-2	2
385	0	0	-1	1	0	6	-2	2	0	-7	9	0	0	0	-6	6	-2	2	1	0	-2	2
386	0	0	-4	0	4	6	-2	2	0	-2	6	0	0	0	-8	8	-2	2	-4	0	0	0
387	0	0	-1	0	1	6	-2	2	0	-5	10	-1	0	0	-6	6	-4	4	-1	0	0	0
388	0	0	-2	1	1	6	-2	2	0	-6	10	0	0	0	-6	6	-4	4	0	0	0	0
389	0	0	2	0	-2	6	-2	2	0	-8	11	-1	0	0	-6	6	-2	2	2	0	-2	2
390	0	0	1	1	-2	6	-2	2	0	-9	11	0	0	0	-6	6	-2	2	3	0	-2	2
391	0	0	2	0	-2	6	-2	2	0	-8	10	0	0	0	-7	7	-1	1	2	0	-2	2
392	0	0	-2	0	2	6	-2	2	0	-4	8	0	0	0	-8	8	-2	2	-2	0	0	0
393	0	0	-1	0	1	6	-2	2	0	-5	9	0	0	0	-7	7	-3	3	-1	0	0	0
394	0	0	1	0	-1	6	-2	2	0	-7	12	-1	0	0	-6	6	-4	4	1	0	0	0
395	0	0	0	1	-1	6	-2	2	0	-8	12	0	0	0	-6	6	-4	4	2	0	0	0
396	0	0	1	0	-1	6	-2	2	0	-7	11	0	0	0	-7	7	-3	3	1	0	0	0
397	0	0	-1	0	1	6	-2	2	0	-5	9	0	0	0	-9	9	-1	1	-1	0	0	0
398	0	0	2	0	-2	6	-2	2	0	-8	10	0	0	0	-8	8	0	0	2	0	-2	2
399	0	0	-2	0	2	6	-2	2	0	-4	8	0	0	0	-10	10	0	0	-2	0	0	0
400	0	0	1	0	-1	6	-2	2	0	-7	11	0	0	0	-8	8	-2	2	1	0	0	0
401	0	0	0	0	0	6	-2	2	0	-6	11	-1	0	0	-8	8	-2	2	0	0	0	0
402	0	0	-1	1	0	6	-2	2	0	-7	11	0	0	0	-8	8	-2	2	1	0	0	0
403	0	0	2	0	-2	6	-2	2	0	-8	13	-1	0	0	-8	8	-2	2	2	0	0	0
404	0	0	1	1	-2	6	-2	2	0	-9	13	0	0	0	-8	8	-2	2	3	0	0	0
405	0	0	2	0	-2	6	-2	2	0	-8	12	0	0	0	-9	9	-1	1	2	0	0	0
406	0	0	2	0	-2	6	-2	2	0	-8	12	0	0	0	-10	10	0	0	2	0	0	0
407	0	0	0	0	0	6	-2	2	0	-6	7	-1	0	0	-4	4	-2	2	0	0	-4	4
408	0	0	-1	1	0	6	-2	2	0	-7	7	0	0	0	-4	4	-2	2	1	0	-4	4
409	0	0	-4	0	4	6	-2	2	0	-2	4	0	0	0	-6	6	-2	2	-4	0	-2	2
410	0	0	-1	0	1	6	-2	2	0	-5	8	-1	0	0	-4	4	-4	4	-1	0	-2	2
411	0	0	-2	1	1	6	-2	2	0	-6	8	0	0	0	-4	4	-4	4	0	0	-2	2
412	0	0	2	0	-2	6	-2	2	0	-8	9	-1	0	0	-4	4	-2	2	2	0	-4	4
413	0	0	1	1	-2	6	-2	2	0	-9	9	0	0	0	-4	4	-2	2	3	0	-4	4
414	0	0	2	0	-2	6	-2	2	0	-8	7	0	0	0	-4	4	-1	1	2	0	-5	5
415	0	0	-2	0	2	6	-2	2	0	-4	6	0	0	0	-6	6	-2	2	-2	0	-2	2
416	0	0	-1	0	1	6	-2	2	0	-5	8	0	0	0	-6	6	-3	3	-1	0	-1	1
417	0	0	1	0	-1	6	-2	2	0	-7	10	-1	0	0	-4	4	-4	4	1	0	-2	2
418	0	0	0	1	-1	6	-2	2	0	-8	10	0	0	0	-4	4	-4	4	2	0	-2	2
419	0	0	1	0	-1	6	-2	2	0	-7	8	0	0	0	-4	4	-3	3	1	0	-3	3
420	0	0	-1	0	1	6	-2	2	0	-5	5	0	0	0	-5	5	-1	1	-1	0	-4	4
421	0	0	2	0	-2	6	-2	2	0	-8	6	0	0	0	-4	4	0	0	2	0	-6	6
422	0	0	-2	0	2	6	-2	2	0	-4	4	0	0	0	-6	6	0	0	-2	0	-4	4
423	0	0	1	0	-1	6	-2	2	0	-7	7	0	0	0	-4	4	-2	2	1	0	-4	4
424	0	0	0	0	0	6	-2	2	0	-6	9	-1	0	0	-6	6	-2	2	0	0	-2	2
425	0	0	-1	1	0	6	-2	2	0	-7	9	0	0	0	-6	6	-2	2	1	0	-2	2
426	0	0	2	0	-2	6	-2	2	0	-8	11	-1	0	0	-6	6	-2	2	2	0	-2	2
427	0	0	1	1	-2	6	-2	2	0	-9	11	0	0	0	-6	6	-2	2	3	0	-2	2
428	0	0	2	0	-2	6	-2	2	0	-8	9	0	0	0	-6	6	-1	1	2	0	-3	3
429	0	0	2	0	-2	6	-2	2	0	-8	8	0	0	0	-6	6	0	0	2	0	-4	4
430	0	0	0	0	0	6	-2	2	0	-6	11	-1	0	0	-10	10	0	0	0	0	0	0
431	0	0	-1	1	0	6	-2	2	0	-7	11	0	0	0	-10	10	0	0	1	0	0	0
432	0	0	2	0	-2	6	-2	2	0	-8	9	-1	2	-2	-6	6	0	0	2	0	-2	2
433	0	0	1	1	-2	6	-2	2	0	-9	9	0	2	-2	-6	6	0	0	3	0	-2	2
434	0	0	2	0	-2	6	-2	2	0	-8	7	0	3	-3	-5	5	0	0	2	0	-2	2
435	0	0	-2	0	2	6	-2	2	0	-4	6	0	2	-2	-8	8	0	0	-2	0	0	0
436	0	0	-1	0	1	6	-2	2	0	-5	8	0	1	-1	-9	9	0	0	-1	0	0	0
437	0	0	1	0	-1	6	-2	2	0	-7	10	-1	2	-2	-6	6	-2	2	1	0	0	0
438	0	0	0	1	-1	6	-2	2	0	-8	10	0	2	-2	-6	6	-2	2	2	0	0	0
439	0	0	1	0	-1	6	-2	2	0	-7	8	0	3	-3	-5	5	-2	2	1	0	0	0
440	0	0	-1	2	-1	6	-2	2	0	-9	13	0	0	0	-9	9	-1	1	3	0	0	0
441	0	0	1	3	-4	6	-2	2	0	-13	15	0	0	0	-8	8	0	0	7	0	-2	2
442	0	0	0	3	-3	6	-2	2	0	-12	16	0	0	0	-8	8	-2	2	6	0	0	0
443	0	0	2	0	-2	6	-2	2	0	-8	11	-1	2	-2	-8	8	0	0	2	0	0	0
444	0	0	1	1	-2	6	-2	2	0	-9	11	0	2	-2	-8	8	0	0	3	0	0	0
445	0	0	2	0	-2	6	-2	2	0	-8	9	0	3	-3	-7	7	0	0	2	0	0	0
446	0	0	1	3	-4	6	-2	2	0	-13	17	0	0	0	-10	10	0	0	7	0	0	0
447	0	0	2	0	-2	6	-2	2	0	-8	11	-1	0	0	-8	8	0	0	2	0	-2	2
448	0	0	1	1	-2	6	-2	2	0	-9	11	0	0	0	-8	8	0	0	3	0	-2	2
449	0	0	2	0	-2	6	-2	2	0	-8	10	0	0	0	-8	8	0	0	2	0	-2	2
450	0	0	-2	0	2	6	-2	2	0	-4	8	0	0	0	-10	10	0	0	-2	0	0	0
451	0	0	-1	0	1	6	-2	2	0	-5	9	0	0	0	-10	10	0	0	-1	0	0	0
452	0	0	1	0	-1	6	-2	2	0	-7	12	-1	0	0	-8	8	-2	2	1	0	0	0
453	0	0	0	1	-1	6	-2	2	0	-8	12	0	0	0	-8	8	-2	2	2	0	0	0
454	0	0	1	0	-1	6	-2	2	0	-7	11	0	0	0	-8	8	-2	2	1	0	0	0
455	0	0	2	0	-2	6	-2	2	0	-8	13	-1	0	0	-10	10	0	0	2	0	0	0
456	0	0	1	1	-2	6	-2	2	0	-9	13	0	0	0	-10	10	0	0	3	0	0	0
457	0	0	2	0	-2	6	-2	2	0	-8	12	0	0	0	-10	10	0	0	2	0	0	0
458	0	0	2	0	-2	6	-2	2	0	-8	9	-1	0	0	-6	6	0	0	2	0	-4	4
459	0	0	1	1	-2	6	-2	2	0	-9	9	0	0	0	-6	6	0	0	3	0	-4	4
460	0	0	2	0	-2	6	-2	2	0	-8	7	0	0	0	-5	5	0	0	2	0	-5	5
461	0	0	-2	0	2	6	-2	2	0	-4	6	0	0	0	-8	8	0	0	-2	0	-2	2
462	0	0	-1	0	1	6	-2	2	0	-5	8	0	0	0	-9	9	0	0	-1	0	-1	1
463	0	0	1	0	-1	6	-2	2	0	-7	10	-1	0	0	-6	6	-2	2	1	0	-2	2
464	0	0	0	1	-1	6	-2	2	0	-8	10	0	0	0	-6	6	-2	2	2	0	-2	2
465	0	0	1	0	-1	6	-2	2	0	-7	8	0	0	0	-5	5	-2	2	1	0	-3	3
466	0	0	2	0	-2	6	-2	2	0	-8	11	-1	0	0	-8	8	0	0	2	0	-2	2
467	0	0	1	1	-2	6	-2	2	0	-9	11	0	0	0	-8	8	0	0	3	0	-2	2
468	0	0	2	0	-2	6	-2	2	0	-8	9	0	0	0	-7	7	0	0	2	0	-3	3
469	0	0	2	0	-2	1	-1	1	2	-5	4	1	2	-2	0	0	0	0	2	0	-1	1
470	0	0	1	0	-1	1	-1	1	2	-4	4	1	2	-2	0	0	-1	1	1	0	0	0
471	0	0	-2	0	2	4	-2	2	2	-4	9	-1	0	0	-4	4	-4	4	-2	0	0	0
472	0	0	-3	1	2	4	-2	2	2	-5	9	0	0	0	-4	4	-4	4	-1	0	0	0
473	0	0	0	4	-4	6	-2	2	0	-10	11	-1	0	0	-2	2	-4	4	0	4	-4	4
474	0	0	-1	5	-4	6	-2	2	0	-11	11	0	0	0	-2	2	-4	4	1	4	-4	4
475	0	0	1.6667	0	-1.6667	2.6667	0	0	0	-4.3333	4.6667	0.66667	0	0	0	0	-2	2	1.6667	0	-3.3333	3.3333
476	0	0	0.66667	1	-1.6667	2.6667	0	0	0	-5.3333	4.6667	1.6667	0	0	0	0	-2	2	2.6667	0	-3.3333	3.3333
477	0	0	-1.6667	0	1.6667	2.6667	0	0	0	-1	2	1.6667	0	0	-1.6667	1.6667	-2	2	-1.6667	0	-1.6667	1.6667
478	0	0	1	0	-1	3	0	0	1	-4	6	0	0	0	2	-2	-6	6	1	0	-1	1
479	0	0	0	1	-1	3	0	0	1	-5	6	1	0	0	2	-2	-6	6	2	0	-1	1
480	0	0	-1	0	1	3	0	0	1	-2	5	0	0	0	1	-1	-6	6	-1	0	0	0
481	0	0	-1	0	1	4	-2	2	2	-5	7	-1	2	-2	-2	2	-3	3	-1	0	-1	1
482	0	0	-2	1	1	4	-2	2	2	-6	7	0	2	-2	-2	2	-3	3	0	0	-1	1
483	0	0	-3	0	3	4	-2	2	2	-3	6	-1	2	-2	-3	3	-3	3	-3	0	0	0
484	0	0	-4	0	4	4	-2	2	2	-2	5	-1	2	-2	-4	4	-2	2	-4	0	0	0
485	0	0	-3	0	3	4	-2	2	2	-3	6	0	1	-1	-4	4	-3	3	-3	0	0	0
486	0	0	1	0	-1	2	-2	2	4	-7	9	-1	2	-2	0	0	-3	3	1	0	-1	1
487	0	0	0	1	-1	2	-2	2	4	-8	9	0	2	-2	0	0	-3	3	2	0	-1	1
488	0	0	1	0	-1	2	-2	2	4	-7	7	0	3	-3	0	0	-2	2	1	0	-1	1
489	0	0	-1	0	1	2	-2	2	4	-5	8	-1	2	-2	-1	1	-3	3	-1	0	0	0
490	0	0	-2	0	2	2	-2	2	4	-4	7	-1	2	-2	-2	2	-2	2	-2	0	0	0
491	0	0	0	0	0	2	-2	2	4	-6	10	-1	1	-1	-1	1	-4	4	0	0	0	0
492	0	0	0	0	0	0	0	0	1	-1	3	1	0	0	-1	1	0	0	0	0	0	0
493	0	0	-1	0	1	0	0	0	1	0	2	1	0	0	-1	1	0	0	-1	0	0	0
494	0	0	2	2	-4	2	-2	2	4	-12	15	-1	0	0	0	0	-4	4	6	0	-2	2
495	0	0	0	3	-3	2	-2	2	4	-12	15	0	0	0	0	0	-5	5	6	0	-1	1
496	0	0	0	1	-1	2	-2	2	4	-8	13	-1	0	0	-1	1	-5	5	2	0	0	0
497	0	0	1	2	-3	2	-2	2	4	-11	16	-1	0	0	0	0	-6	6	5	0	0	0
498	0	0	-3	2	1	4	-2	2	2	-7	11	0	0	0	-3	3	-5	5	1	0	0	0
499	0	0	-1	3	-2	4	-2	2	2	-11	13	0	0	0	-2	2	-4	4	5	0	-2	2
500	0	0	-2	3	-1	4	-2	2	2	-10	14	0	0	0	-2	2	-6	6	4	0	0	0
501	0	0	2	0	-2	2	-2	2	4	-8	7	-1	4	-4	0	0	0	0	2	0	-2	2
502	0	0	1	0	-1	2	-2	2	4	-7	6	0	4	-4	0	0	-1	1	1	0	-1	1
503	0	0	-1	0	1	2	-2	2	4	-5	6	-1	4	-4	-1	1	-1	1	-1	0	0	0
504	0	0	-2	0	2	2	-2	2	4	-4	5	-1	4	-4	-2	2	0	0	-2	0	0	0
505	0	0	1	0	-1	2	-2	2	4	-7	8	-1	4	-4	0	0	-2	2	1	0	0	0
506	0	0	0	1	-1	1	0	0	0	-1	0	1	0	0	1	-1	0	0	0	1	-1	1
507	0	0	0	2	-2	6	-2	2	0	-8	7	-1	2	-2	-2	2	-2	2	0	2	-4	4
508	0	0	-1	3	-2	6	-2	2	0	-9	7	0	2	-2	-2	2	-2	2	1	2	-4	4
509	0	0	-4	2	2	6	-2	2	0	-4	4	0	2	-2	-4	4	-2	2	-4	2	-2	2
510	0	0	-1	2	-1	6	-2	2	0	-7	8	-1	2	-2	-2	2	-4	4	-1	2	-2	2
511	0	0	-2	3	-1	6	-2	2	0	-8	8	0	2	-2	-2	2	-4	4	0	2	-2	2
512	0	0	2	4	-6	6	-2	2	0	-12	9	-1	2	-2	0	0	-2	2	2	4	-6	6
513	0	0	1	5	-6	6	-2	2	0	-13	9	0	2	-2	0	0	-2	2	3	4	-6	6
514	0	0	2	4	-6	6	-2	2	0	-12	7	0	3	-3	0	0	-1	1	2	4	-6	6
515	0	0	-2	4	-2	6	-2	2	0	-8	6	0	2	-2	-2	2	-2	2	-2	4	-4	4
516	0	0	-1	4	-3	6	-2	2	0	-9	8	0	1	-1	-2	2	-3	3	-1	4	-4	4
517	0	0	1	4	-5	6	-2	2	0	-11	10	-1	2	-2	0	0	-4	4	1	4	-4	4
518	0	0	0	5	-5	6	-2	2	0	-12	10	0	2	-2	0	0	-4	4	2	4	-4	4
519	0	0	1	4	-5	6	-2	2	0	-11	8	0	3	-3	0	0	-3	3	1	4	-4	4
520	0	0	-1	6	-5	6	-2	2	0	-13	13	0	0	0	-1	1	-5	5	3	4	-4	4
521	0	0	1	7	-8	6	-2	2	0	-17	15	0	0	0	0	0	-4	4	7	4	-6	6
522	0	0	0	7	-7	6	-2	2	0	-16	16	0	0	0	0	0	-6	6	6	4	-4	4
523	0	0	-1	4	-3	6	-2	2	0	-9	5	0	4	-4	-1	1	-1	1	-1	4	-4	4
524	0	0	2	4	-6	6	-2	2	0	-12	6	0	4	-4	0	0	0	0	2	4	-6	6
525	0	0	-2	4	-2	6	-2	2	0	-8	4	0	4	-4	-2	2	0	0	-2	4	-4	4
526	0	0	1	4	-5	6	-2	2	0	-11	7	0	4	-4	0	0	-2	2	1	4	-4	4
527	0	0	0	0	0	4	0	0	0	-3	4	1	0	0	1	-1	-6	6	0	0	-1	1
528	0	0	2	0	-2	2	0	0	0	-2	-2	1	0	0	3	-3	0	0	2	0	-3	3
529	0	0	-1	0	1	6	-2	2	0	-5	5	0	2	-2	-3	3	-3	3	-1	0	-2	2
530	0	0	3	0	-3	6	-2	2	0	-9	7	0	2	-2	-1	1	-3	3	3	0	-4	4
531	0	0	2	0	-2	1	-1	1	2	-5	5	1	2	-2	-1	1	0	0	2	0	0	0
532	0	0	1.6667	0	-1.6667	2.6667	0	0	0	-4.3333	6.3333	0.66667	0	0	-1.6667	1.6667	-2	2	1.6667	0	-1.6667	1.6667
533	0	0	0.66667	1	-1.6667	2.6667	0	0	0	-5.3333	6.3333	1.6667	0	0	-1.6667	1.6667	-2	2	2.6667	0	-1.6667	1.6667
534	0	0	1	0	-1	3	0	0	1	-4	7	0	0	0	1	-1	-6	6	1	0	0	0
535	0	0	0	1	-1	3	0	0	1	-5	7	1	0	0	1	-1	-6	6	2	0	0	0
536	0	0	-1	0	1	4	-2	2	2	-5	8	-1	2	-2	-3	3	-3	3	-1	0	0	0
537	0	0	-2	1	1	4	-2	2	2	-6	8	0	2	-2	-3	3	-3	3	0	0	0	0
538	0	0	1	0	-1	2	-2	2	4	-7	10	-1	2	-2	-1	1	-3	3	1	0	0	0
539	0	0	0	1	-1	2	-2	2	4	-8	10	0	2	-2	-1	1	-3	3	2	0	0	0
540	0	0	1	0	-1	2	-2	2	4	-7	8	0	3	-3	-1	1	-2	2	1	0	0	0
541	0	0	2	2	-4	2	-2	2	4	-12	17	-1	0	0	-2	2	-4	4	6	0	0	0
542	0	0	0	3	-3	2	-2	2	4	-12	16	0	0	0	-1	1	-5	5	6	0	0	0
543	0	0	-1	3	-2	4	-2	2	2	-11	15	0	0	0	-4	4	-4	4	5	0	0	0
544	0	0	2	0	-2	2	-2	2	4	-8	9	-1	4	-4	-2	2	0	0	2	0	0	0
545	0	0	1	0	-1	2	-2	2	4	-7	7	0	4	-4	-1	1	-1	1	1	0	0	0
546	0	0	0	2	-2	6	-2	2	0	-8	9	-1	2	-2	-4	4	-2	2	0	2	-2	2
547	0	0	-1	3	-2	6	-2	2	0	-9	9	0	2	-2	-4	4	-2	2	1	2	-2	2
548	0	0	2	4	-6	6	-2	2	0	-12	11	-1	2	-2	-2	2	-2	2	2	4	-4	4
549	0	0	1	5	-6	6	-2	2	0	-13	11	0	2	-2	-2	2	-2	2	3	4	-4	4
550	0	0	2	4	-6	6	-2	2	0	-12	9	0	3	-3	-2	2	-1	1	2	4	-4	4
551	0	0	1	7	-8	6	-2	2	0	-17	17	0	0	0	-2	2	-4	4	7	4	-4	4
552	0	0	2	4	-6	6	-2	2	0	-12	8	0	4	-4	-2	2	0	0	2	4	-4	4
553	0	0	2	0	-2	2	0	0	0	-2	-1	1	0	0	2	-2	0	0	2	0	-2	2
554	0	0	2	0	-2	1	-1	1	2	-5	6	1	0	0	-2	2	0	0	2	0	-1	1
555	0	0	1	0	-1	1	-1	1	2	-4	6	1	0	0	-2	2	-1	1	1	0	0	0
556	0	0	-1	0	1	4	-2	2	2	-5	9	-1	0	0	-4	4	-3	3	-1	0	-1	1
557	0	0	-2	1	1	4	-2	2	2	-6	9	0	0	0	-4	4	-3	3	0	0	-1	1
558	0	0	-3	0	3	4	-2	2	2	-3	8	-1	0	0	-5	5	-3	3	-3	0	0	0
559	0	0	-4	0	4	4	-2	2	2	-2	7	-1	0	0	-6	6	-2	2	-4	0	0	0
560	0	0	-3	0	3	4	-2	2	2	-3	7	0	0	0	-5	5	-3	3	-3	0	0	0
561	0	0	1	0	-1	2	-2	2	4	-7	11	-1	0	0	-2	2	-3	3	1	0	-1	1
562	0	0	0	1	-1	2	-2	2	4	-8	11	0	0	0	-2	2	-3	3	2	0	-1	1
563	0	0	1	0	-1	2	-2	2	4	-7	10	0	0	0	-3	3	-2	2	1	0	-1	1
564	0	0	-1	0	1	2	-2	2	4	-5	10	-1	0	0	-3	3	-3	3	-1	0	0	0
565	0	0	-2	0	2	2	-2	2	4	-4	9	-1	0	0	-4	4	-2	2	-2	0	0	0
566	0	0	0	0	0	2	-2	2	4	-6	11	-1	0	0	-2	2	-4	4	0	0	0	0
567	0	0	2	0	-2	2	-2	2	4	-8	11	-1	0	0	-4	4	0	0	2	0	-2	2
568	0	0	1	0	-1	2	-2	2	4	-7	10	0	0	0	-4	4	-1	1	1	0	-1	1
569	0	0	-1	0	1	2	-2	2	4	-5	10	-1	0	0	-5	5	-1	1	-1	0	0	0
570	0	0	-2	0	2	2	-2	2	4	-4	9	-1	0	0	-6	6	0	0	-2	0	0	0
571	0	0	1	0	-1	2	-2	2	4	-7	12	-1	0	0	-4	4	-2	2	1	0	0	0
572	0	0	0	2	-2	6	-2	2	0	-8	9	-1	0	0	-4	4	-2	2	0	2	-4	4
573	0	0	-1	3	-2	6	-2	2	0	-9	9	0	0	0	-4	4	-2	2	1	2	-4	4
574	0	0	-4	2	2	6	-2	2	0	-4	6	0	0	0	-6	6	-2	2	-4	2	-2	2
575	0	0	-1	2	-1	6	-2	2	0	-7	10	-1	0	0	-4	4	-4	4	-1	2	-2	2
576	0	0	-2	3	-1	6	-2	2	0	-8	10	0	0	0	-4	4	-4	4	0	2	-2	2
577	0	0	2	4	-6	6	-2	2	0	-12	11	-1	0	0	-2	2	-2	2	2	4	-6	6
578	0	0	1	5	-6	6	-2	2	0	-13	11	0	0	0	-2	2	-2	2	3	4	-6	6
579	0	0	2	4	-6	6	-2	2	0	-12	10	0	0	0	-3	3	-1	1	2	4	-6	6
580	0	0	-2	4	-2	6	-2	2	0	-8	8	0	0	0	-4	4	-2	2	-2	4	-4	4
581	0	0	-1	4	-3	6	-2	2	0	-9	9	0	0	0	-3	3	-3	3	-1	4	-4	4
582	0	0	1	4	-5	6	-2	2	0	-11	12	-1	0	0	-2	2	-4	4	1	4	-4	4
583	0	0	0	5	-5	6	-2	2	0	-12	12	0	0	0	-2	2	-4	4	2	4	-4	4
584	0	0	1	4	-5	6	-2	2	0	-11	11	0	0	0	-3	3	-3	3	1	4	-4	4
585	0	0	-1	4	-3	6	-2	2	0	-9	9	0	0	0	-5	5	-1	1	-1	4	-4	4
586	0	0	2	4	-6	6	-2	2	0	-12	10	0	0	0	-4	4	0	0	2	4	-6	6
587	0	0	-2	4	-2	6	-2	2	0	-8	8	0	0	0	-6	6	0	0	-2	4	-4	4
588	0	0	1	4	-5	6	-2	2	0	-11	11	0	0	0	-4	4	-2	2	1	4	-4	4
589	0	0	-1	0	1	6	-2	2	0	-5	7	0	0	0	-5	5	-3	3	-1	0	-2	2
590	0	0	3	0	-3	6	-2	2	0	-9	9	0	0	0	-3	3	-3	3	3	0	-4	4
591	0	0	2	0	-2	1	-1	1	2	-5	7	1	0	0	-3	3	0	0	2	0	0	0
592	0	0	-1	0	1	4	-2	2	2	-5	10	-1	0	0	-5	5	-3	3	-1	0	0	0
593	0	0	-2	1	1	4	-2	2	2	-6	10	0	0	0	-5	5	-3	3	0	0	0	0
594	0	0	1	0	-1	2	-2	2	4	-7	12	-1	0	0	-3	3	-3	3	1	0	0	0
595	0	0	0	1	-1	2	-2	2	4	-8	12	0	0	0	-3	3	-3	3	2	0	0	0
596	0	0	1	0	-1	2	-2	2	4	-7	11	0	0	0	-4	4	-2	2	1	0	0	0
597	0	0	2	0	-2	2	-2	2	4	-8	13	-1	0	0	-6	6	0	0	2	0	0	0
598	0	0	1	0	-1	2	-2	2	4	-7	11	0	0	0	-5	5	-1	1	1	0	0	0
599	0	0	0	2	-2	6	-2	2	0	-8	11	-1	0	0	-6	6	-2	2	0	2	-2	2
600	0	0	-1	3	-2	6	-2	2	0	-9	11	0	0	0	-6	6	-2	2	1	2	-2	2
601	0	0	2	4	-6	6	-2	2	0	-12	13	-1	0	0	-4	4	-2	2	2	4	-4	4
602	0	0	1	5	-6	6	-2	2	0	-13	13	0	0	0	-4	4	-2	2	3	4	-4	4
603	0	0	2	4	-6	6	-2	2	0	-12	12	0	0	0	-5	5	-1	1	2	4	-4	4
604	0	0	2	4	-6	6	-2	2	0	-12	12	0	0	0	-6	6	0	0	2	4	-4	4
605	0	0	2	0	-2	1	-1	1	2	-5	4	1	0	0	0	0	0	0	2	0	-3	3
606	0	0	1	0	-1	1	-1	1	2	-4	4	1	0	0	0	0	-1	1	1	0	-2	2
607	0	0	-1	0	1	4	-2	2	2	-5	7	-1	0	0	-2	2	-3	3	-1	0	-3	3
608	0	0	-2	1	1	4	-2	2	2	-6	7	0	0	0	-2	2	-3	3	0	0	-3	3
609	0	0	-3	0	3	4	-2	2	2	-3	6	-1	0	0	-3	3	-3	3	-3	0	-2	2
610	0	0	-4	0	4	4	-2	2	2	-2	5	-1	0	0	-4	4	-2	2	-4	0	-2	2
611	0	0	-3	0	3	4	-2	2	2	-3	6	0	0	0	-4	4	-3	3	-3	0	-1	1
612	0	0	1	0	-1	2	-2	2	4	-7	9	-1	0	0	0	0	-3	3	1	0	-3	3
613	0	0	0	1	-1	2	-2	2	4	-8	9	0	0	0	0	0	-3	3	2	0	-3	3
614	0	0	1	0	-1	2	-2	2	4	-7	7	0	0	0	0	0	-2	2	1	0	-4	4
615	0	0	-1	0	1	2	-2	2	4	-5	8	-1	0	0	-1	1	-3	3	-1	0	-2	2
616	0	0	-2	0	2	2	-2	2	4	-4	7	-1	0	0	-2	2	-2	2	-2	0	-2	2
617	0	0	0	0	0	2	-2	2	4	-6	10	-1	0	0	-1	1	-4	4	0	0	-1	1
618	0	0	2	0	-2	2	-2	2	4	-8	7	-1	0	0	0	0	0	0	2	0	-6	6
619	0	0	1	0	-1	2	-2	2	4	-7	6	0	0	0	0	0	-1	1	1	0	-5	5
620	0	0	-1	0	1	2	-2	2	4	-5	6	-1	0	0	-1	1	-1	1	-1	0	-4	4
621	0	0	-2	0	2	2	-2	2	4	-4	5	-1	0	0	-2	2	0	0	-2	0	-4	4
622	0	0	1	0	-1	2	-2	2	4	-7	8	-1	0	0	0	0	-2	2	1	0	-4	4
623	0	0	0	2	-2	6	-2	2	0	-8	7	-1	0	0	-2	2	-2	2	0	2	-6	6
624	0	0	-1	3	-2	6	-2	2	0	-9	7	0	0	0	-2	2	-2	2	1	2	-6	6
625	0	0	-4	2	2	6	-2	2	0	-4	4	0	0	0	-4	4	-2	2	-4	2	-4	4
626	0	0	-1	2	-1	6	-2	2	0	-7	8	-1	0	0	-2	2	-4	4	-1	2	-4	4
627	0	0	-2	3	-1	6	-2	2	0	-8	8	0	0	0	-2	2	-4	4	0	2	-4	4
628	0	0	2	4	-6	6	-2	2	0	-12	9	-1	0	0	0	0	-2	2	2	4	-8	8
629	0	0	1	5	-6	6	-2	2	0	-13	9	0	0	0	0	0	-2	2	3	4	-8	8
630	0	0	2	4	-6	6	-2	2	0	-12	7	0	0	0	0	0	-1	1	2	4	-9	9
631	0	0	-2	4	-2	6	-2	2	0	-8	6	0	0	0	-2	2	-2	2	-2	4	-6	6
632	0	0	-1	4	-3	6	-2	2	0	-9	8	0	0	0	-2	2	-3	3	-1	4	-5	5
633	0	0	1	4	-5	6	-2	2	0	-11	10	-1	0	0	0	0	-4	4	1	4	-6	6
634	0	0	0	5	-5	6	-2	2	0	-12	10	0	0	0	0	0	-4	4	2	4	-6	6
635	0	0	1	4	-5	6	-2	2	0	-11	8	0	0	0	0	0	-3	3	1	4	-7	7
636	0	0	-1	4	-3	6	-2	2	0	-9	5	0	0	0	-1	1	-1	1	-1	4	-8	8
637	0	0	2	4	-6	6	-2	2	0	-12	6	0	0	0	0	0	0	0	2	4	-10	10
638	0	0	-2	4	-2	6	-2	2	0	-8	4	0	0	0	-2	2	0	0	-2	4	-8	8
639	0	0	1	4	-5	6	-2	2	0	-11	7	0	0	0	0	0	-2	2	1	4	-8	8
640	0	0	-1	0	1	6	-2	2	0	-5	5	0	0	0	-3	3	-3	3	-1	0	-4	4
641	0	0	3	0	-3	6	-2	2	0	-9	7	0	0	0	-1	1	-3	3	3	0	-6	6
642	0	0	2	0	-2	1	-1	1	2	-5	5	1	0	0	-1	1	0	0	2	0	-2	2
643	0	0	-1	0	1	4	-2	2	2	-5	8	-1	0	0	-3	3	-3	3	-1	0	-2	2
644	0	0	-2	1	1	4	-2	2	2	-6	8	0	0	0	-3	3	-3	3	0	0	-2	2
645	0	0	1	0	-1	2	-2	2	4	-7	10	-1	0	0	-1	1	-3	3	1	0	-2	2
646	0	0	0	1	-1	2	-2	2	4	-8	10	0	0	0	-1	1	-3	3	2	0	-2	2
647	0	0	1	0	-1	2	-2	2	4	-7	8	0	0	0	-1	1	-2	2	1	0	-3	3
648	0	0	2	0	-2	2	-2	2	4	-8	9	-1	0	0	-2	2	0	0	2	0	-4	4
649	0	0	1	0	-1	2	-2	2	4	-7	7	0	0	0	-1	1	-1	1	1	0	-4	4
650	0	0	0	2	-2	6	-2	2	0	-8	9	-1	0	0	-4	4	-2	2	0	2	-4	4
651	0	0	-1	3	-2	6	-2	2	0	-9	9	0	0	0	-4	4	-2	2	1	2	-4	4
652	0	0	2	4	-6	6	-2	2	0	-12	11	-1	0	0	-2	2	-2	2	2	4	-6	6
653	0	0	1	5	-6	6	-2	2	0	-13	11	0	0	0	-2	2	-2	2	3	4	-6	6
654	0	0	2	4	-6	6	-2	2	0	-12	9	0	0	0	-2	2	-1	1	2	4	-7	7
655	0	0	2	4	-6	6	-2	2	0	-12	8	0	0	0	-2	2	0	0	2	4	-8	8
656	0	0	-2	0	2	4	-2	2	2	-4	9	-1	0	0	-6	6	-2	2	-2	0	0	0
657	0	0	-3	1	2	4	-2	2	2	-5	9	0	0	0	-6	6	-2	2	-1	0	0	0
658	0	0	0	4	-4	6	-2	2	0	-10	11	-1	0	0	-6	6	0	0	0	4	-4	4
659	0	0	-1	5	-4	6	-2	2	0	-11	11	0	0	0	-6	6	0	0	1	4	-4	4
660	0	0	-3	0	3	4	-2	2	2	-3	6	0	1	-1	-5	5	-2	2	-3	0	0	0
661	0	0	1	0	-1	2	-2	2	4	-7	9	-1	2	-2	-2	2	-1	1	1	0	-1	1
662	0	0	0	1	-1	2	-2	2	4	-8	9	0	2	-2	-2	2	-1	1	2	0	-1	1
663	0	0	1	0	-1	2	-2	2	4	-7	7	0	3	-3	-1	1	-1	1	1	0	-1	1
664	0	0	-1	0	1	2	-2	2	4	-5	8	-1	2	-2	-3	3	-1	1	-1	0	0	0
665	0	0	-2	0	2	2	-2	2	4	-4	7	-1	2	-2	-4	4	0	0	-2	0	0	0
666	0	0	0	0	0	2	-2	2	4	-6	10	-1	1	-1	-4	4	-1	1	0	0	0	0
667	0	0	2	2	-4	2	-2	2	4	-12	15	-1	0	0	-4	4	0	0	6	0	-2	2
668	0	0	0	3	-3	2	-2	2	4	-12	15	0	0	0	-4	4	-1	1	6	0	-1	1
669	0	0	0	1	-1	2	-2	2	4	-8	13	-1	0	0	-5	5	-1	1	2	0	0	0
670	0	0	1	2	-3	2	-2	2	4	-11	16	-1	0	0	-4	4	-2	2	5	0	0	0
671	0	0	-3	2	1	4	-2	2	2	-7	11	0	0	0	-5	5	-3	3	1	0	0	0
672	0	0	-1	3	-2	4	-2	2	2	-11	13	0	0	0	-4	4	-2	2	5	0	-2	2
673	0	0	-2	3	-1	4	-2	2	2	-10	14	0	0	0	-4	4	-4	4	4	0	0	0
674	0	0	2	4	-6	6	-2	2	0	-12	9	-1	2	-2	-2	2	0	0	2	4	-6	6
675	0	0	1	5	-6	6	-2	2	0	-13	9	0	2	-2	-2	2	0	0	3	4	-6	6
676	0	0	2	4	-6	6	-2	2	0	-12	7	0	3	-3	-1	1	0	0	2	4	-6	6
677	0	0	-2	4	-2	6	-2	2	0	-8	6	0	2	-2	-4	4	0	0	-2	4	-4	4
678	0	0	-1	4	-3	6	-2	2	0	-9	8	0	1	-1	-5	5	0	0	-1	4	-4	4
679	0	0	1	4	-5	6	-2	2	0	-11	10	-1	2	-2	-2	2	-2	2	1	4	-4	4
680	0	0	0	5	-5	6	-2	2	0	-12	10	0	2	-2	-2	2	-2	2	2	4	-4	4
681	0	0	1	4	-5	6	-2	2	0	-11	8	0	3	-3	-1	1	-2	2	1	4	-4	4
682	0	0	-1	6	-5	6	-2	2	0	-13	13	0	0	0	-5	5	-1	1	3	4	-4	4
683	0	0	1	7	-8	6	-2	2	0	-17	15	0	0	0	-4	4	0	0	7	4	-6	6
684	0	0	0	7	-7	6	-2	2	0	-16	16	0	0	0	-4	4	-2	2	6	4	-4	4
685	0	0	3	0	-3	6	-2	2	0	-9	7	0	2	-2	-3	3	-1	1	3	0	-4	4
686	0	0	1	0	-1	2	-2	2	4	-7	10	-1	2	-2	-3	3	-1	1	1	0	0	0
687	0	0	0	1	-1	2	-2	2	4	-8	10	0	2	-2	-3	3	-1	1	2	0	0	0
688	0	0	1	0	-1	2	-2	2	4	-7	8	0	3	-3	-2	2	-1	1	1	0	0	0
689	0	0	2	2	-4	2	-2	2	4	-12	17	-1	0	0	-6	6	0	0	6	0	0	0
690	0	0	0	3	-3	2	-2	2	4	-12	16	0	0	0	-5	5	-1	1	6	0	0	0
691	0	0	-1	3	-2	4	-2	2	2	-11	15	0	0	0	-6	6	-2	2	5	0	0	0
692	0	0	2	4	-6	6	-2	2	0	-12	11	-1	2	-2	-4	4	0	0	2	4	-4	4
693	0	0	1	5	-6	6	-2	2	0	-13	11	0	2	-2	-4	4	0	0	3	4	-4	4
694	0	0	2	4	-6	6	-2	2	0	-12	9	0	3	-3	-3	3	0	0	2	4	-4	4
695	0	0	1	7	-8	6	-2	2	0	-17	17	0	0	0	-6	6	0	0	7	4	-4	4
696	0	0	-3	0	3	4	-2	2	2	-3	7	0	0	0	-6	6	-2	2	-3	0	0	0
697	0	0	1	0	-1	2	-2	2	4	-7	11	-1	0	0	-4	4	-1	1	1	0	-1	1
698	0	0	0	1	-1	2	-2	2	4	-8	11	0	0	0	-4	4	-1	1	2	0	-1	1
699	0	0	1	0	-1	2	-2	2	4	-7	10	0	0	0	-4	4	-1	1	1	0	-1	1
700	0	0	-1	0	1	2	-2	2	4	-5	10	-1	0	0	-5	5	-1	1	-1	0	0	0
701	0	0	-2	0	2	2	-2	2	4	-4	9	-1	0	0	-6	6	0	0	-2	0	0	0
702	0	0	0	0	0	2	-2	2	4	-6	11	-1	0	0	-5	5	-1	1	0	0	0	0
703	0	0	2	4	-6	6	-2	2	0	-12	11	-1	0	0	-4	4	0	0	2	4	-6	6
704	0	0	1	5	-6	6	-2	2	0	-13	11	0	0	0	-4	4	0	0	3	4	-6	6
705	0	0	2	4	-6	6	-2	2	0	-12	10	0	0	0	-4	4	0	0	2	4	-6	6
706	0	0	-2	4	-2	6	-2	2	0	-8	8	0	0	0	-6	6	0	0	-2	4	-4	4
707	0	0	-1	4	-3	6	-2	2	0	-9	9	0	0	0	-6	6	0	0	-1	4	-4	4
708	0	0	1	4	-5	6	-2	2	0	-11	12	-1	0	0	-4	4	-2	2	1	4	-4	4
709	0	0	0	5	-5	6	-2	2	0	-12	12	0	0	0	-4	4	-2	2	2	4	-4	4
710	0	0	1	4	-5	6	-2	2	0	-11	11	0	0	0	-4	4	-2	2	1	4	-4	4
711	0	0	3	0	-3	6	-2	2	0	-9	9	0	0	0	-5	5	-1	1	3	0	-4	4
712	0	0	1	0	-1	2	-2	2	4	-7	12	-1	0	0	-5	5	-1	1	1	0	0	0
713	0	0	0	1	-1	2	-2	2	4	-8	12	0	0	0	-5	5	-1	1	2	0	0	0
714	0	0	1	0	-1	2	-2	2	4	-7	11	0	0	0	-5	5	-1	1	1	0	0	0
715	0	0	2	4	-6	6	-2	2	0	-12	13	-1	0	0	-6	6	0	0	2	4	-4	4
716	0	0	1	5	-6	6	-2	2	0	-13	13	0	0	0	-6	6	0	0	3	4	-4	4
717	0	0	2	4	-6	6	-2	2	0	-12	12	0	0	0	-6	6	0	0	2	4	-4	4
718	0	0	-3	0	3	4	-2	2	2	-3	6	0	0	0	-5	5	-2	2	-3	0	-1	1
719	0	0	1	0	-1	2	-2	2	4	-7	9	-1	0	0	-2	2	-1	1	1	0	-3	3
720	0	0	0	1	-1	2	-2	2	4	-8	9	0	0	0	-2	2	-1	1	2	0	-3	3
721	0	0	1	0	-1	2	-2	2	4	-7	7	0	0	0	-1	1	-1	1	1	0	-4	4
722	0	0	-1	0	1	2	-2	2	4	-5	8	-1	0	0	-3	3	-1	1	-1	0	-2	2
723	0	0	-2	0	2	2	-2	2	4	-4	7	-1	0	0	-4	4	0	0	-2	0	-2	2
724	0	0	0	0	0	2	-2	2	4	-6	10	-1	0	0	-4	4	-1	1	0	0	-1	1
725	0	0	2	4	-6	6	-2	2	0	-12	9	-1	0	0	-2	2	0	0	2	4	-8	8
726	0	0	1	5	-6	6	-2	2	0	-13	9	0	0	0	-2	2	0	0	3	4	-8	8
727	0	0	2	4	-6	6	-2	2	0	-12	7	0	0	0	-1	1	0	0	2	4	-9	9
728	0	0	-2	4	-2	6	-2	2	0	-8	6	0	0	0	-4	4	0	0	-2	4	-6	6
729	0	0	-1	4	-3	6	-2	2	0	-9	8	0	0	0	-5	5	0	0	-1	4	-5	5
730	0	0	1	4	-5	6	-2	2	0	-11	10	-1	0	0	-2	2	-2	2	1	4	-6	6
731	0	0	0	5	-5	6	-2	2	0	-12	10	0	0	0	-2	2	-2	2	2	4	-6	6
732	0	0	1	4	-5	6	-2	2	0	-11	8	0	0	0	-1	1	-2	2	1	4	-7	7
733	0	0	3	0	-3	6	-2	2	0	-9	7	0	0	0	-3	3	-1	1	3	0	-6	6
734	0	0	1	0	-1	2	-2	2	4	-7	10	-1	0	0	-3	3	-1	1	1	0	-2	2
735	0	0	0	1	-1	2	-2	2	4	-8	10	0	0	0	-3	3	-1	1	2	0	-2	2
736	0	0	1	0	-1	2	-2	2	4	-7	8	0	0	0	-2	2	-1	1	1	0	-3	3
737	0	0	2	4	-6	6	-2	2	0	-12	11	-1	0	0	-4	4	0	0	2	4	-6	6
738	0	0	1	5	-6	6	-2	2	0	-13	11	0	0	0	-4	4	0	0	3	4	-6	6
739	0	0	2	4	-6	6	-2	2	0	-12	9	0	0	0	-3	3	0	0	2	4	-7	7
740	0	0	2	0	-2	3	-1	1	0	-5	4	1	2	-2	-2	2	0	0	2	0	-1	1
741	0	0	1	0	-1	3	-1	1	0	-4	4	1	2	-2	-2	2	-1	1	1	0	0	0
742	0	0	-2	0	2	6	-2	2	0	-4	9	-1	0	0	-6	6	-4	4	-2	0	0	0
743	0	0	-3	1	2	6	-2	2	0	-5	9	0	0	0	-6	6	-4	4	-1	0	0	0
744	0	0	1	0	-1	4	0	0	0	-4	6	0	0	0	1	-1	-6	6	1	0	-1	1
745	0	0	0	1	-1	4	0	0	0	-5	6	1	0	0	1	-1	-6	6	2	0	-1	1
746	0	0	-1	0	1	4	0	0	0	-2	5	0	0	0	0	0	-6	6	-1	0	0	0
747	0	0	-1	0	1	6	-2	2	0	-5	7	-1	2	-2	-4	4	-3	3	-1	0	-1	1
748	0	0	-2	1	1	6	-2	2	0	-6	7	0	2	-2	-4	4	-3	3	0	0	-1	1
749	0	0	-3	0	3	6	-2	2	0	-3	6	-1	2	-2	-5	5	-3	3	-3	0	0	0
750	0	0	-4	0	4	6	-2	2	0	-2	5	-1	2	-2	-6	6	-2	2	-4	0	0	0
751	0	0	-3	0	3	6	-2	2	0	-3	6	0	1	-1	-6	6	-3	3	-3	0	0	0
752	0	0	1	0	-1	6	-2	2	0	-7	9	-1	2	-2	-4	4	-3	3	1	0	-1	1
753	0	0	0	1	-1	6	-2	2	0	-8	9	0	2	-2	-4	4	-3	3	2	0	-1	1
754	0	0	1	0	-1	6	-2	2	0	-7	7	0	3	-3	-4	4	-2	2	1	0	-1	1
755	0	0	-1	0	1	6	-2	2	0	-5	8	-1	2	-2	-5	5	-3	3	-1	0	0	0
756	0	0	-2	0	2	6	-2	2	0	-4	7	-1	2	-2	-6	6	-2	2	-2	0	0	0
757	0	0	0	0	0	6	-2	2	0	-6	10	-1	1	-1	-5	5	-4	4	0	0	0	0
758	0	0	0	0	0	1	0	0	0	-1	3	1	0	0	-2	2	0	0	0	0	0	0
759	0	0	-1	0	1	1	0	0	0	0	2	1	0	0	-2	2	0	0	-1	0	0	0
760	0	0	2	2	-4	6	-2	2	0	-12	15	-1	0	0	-4	4	-4	4	6	0	-2	2
761	0	0	0	3	-3	6	-2	2	0	-12	15	0	0	0	-4	4	-5	5	6	0	-1	1
762	0	0	0	1	-1	6	-2	2	0	-8	13	-1	0	0	-5	5	-5	5	2	0	0	0
763	0	0	1	2	-3	6	-2	2	0	-11	16	-1	0	0	-4	4	-6	6	5	0	0	0
764	0	0	-3	2	1	6	-2	2	0	-7	11	0	0	0	-5	5	-5	5	1	0	0	0
765	0	0	-1	3	-2	6	-2	2	0	-11	13	0	0	0	-4	4	-4	4	5	0	-2	2
766	0	0	-2	3	-1	6	-2	2	0	-10	14	0	0	0	-4	4	-6	6	4	0	0	0
767	0	0	2	0	-2	6	-2	2	0	-8	7	-1	4	-4	-4	4	0	0	2	0	-2	2
768	0	0	1	0	-1	6	-2	2	0	-7	6	0	4	-4	-4	4	-1	1	1	0	-1	1
769	0	0	-1	0	1	6	-2	2	0	-5	6	-1	4	-4	-5	5	-1	1	-1	0	0	0
770	0	0	-2	0	2	6	-2	2	0	-4	5	-1	4	-4	-6	6	0	0	-2	0	0	0
771	0	0	1	0	-1	6	-2	2	0	-7	8	-1	4	-4	-4	4	-2	2	1	0	0	0
772	0	0	2	0	-2	3	-1	1	0	-5	5	1	2	-2	-3	3	0	0	2	0	0	0
773	0	0	1	0	-1	4	0	0	0	-4	7	0	0	0	0	0	-6	6	1	0	0	0
774	0	0	0	1	-1	4	0	0	0	-5	7	1	0	0	0	0	-6	6	2	0	0	0
775	0	0	-1	0	1	6	-2	2	0	-5	8	-1	2	-2	-5	5	-3	3	-1	0	0	0
776	0	0	-2	1	1	6	-2	2	0	-6	8	0	2	-2	-5	5	-3	3	0	0	0	0
777	0	0	1	0	-1	6	-2	2	0	-7	10	-1	2	-2	-5	5	-3	3	1	0	0	0
778	0	0	0	1	-1	6	-2	2	0	-8	10	0	2	-2	-5	5	-3	3	2	0	0	0
779	0	0	1	0	-1	6	-2	2	0	-7	8	0	3	-3	-5	5	-2	2	1	0	0	0
780	0	0	2	2	-4	6	-2	2	0	-12	17	-1	0	0	-6	6	-4	4	6	0	0	0
781	0	0	0	3	-3	6	-2	2	0	-12	16	0	0	0	-5	5	-5	5	6	0	0	0
782	0	0	-1	3	-2	6	-2	2	0	-11	15	0	0	0	-6	6	-4	4	5	0	0	0
783	0	0	2	0	-2	6	-2	2	0	-8	9	-1	4	-4	-6	6	0	0	2	0	0	0
784	0	0	1	0	-1	6	-2	2	0	-7	7	0	4	-4	-5	5	-1	1	1	0	0	0
785	0	0	2	0	-2	3	-1	1	0	-5	6	1	0	0	-4	4	0	0	2	0	-1	1
786	0	0	1	0	-1	3	-1	1	0	-4	6	1	0	0	-4	4	-1	1	1	0	0	0
787	0	0	-1	0	1	6	-2	2	0	-5	9	-1	0	0	-6	6	-3	3	-1	0	-1	1
788	0	0	-2	1	1	6	-2	2	0	-6	9	0	0	0	-6	6	-3	3	0	0	-1	1
789	0	0	-3	0	3	6	-2	2	0	-3	8	-1	0	0	-7	7	-3	3	-3	0	0	0
790	0	0	-4	0	4	6	-2	2	0	-2	7	-1	0	0	-8	8	-2	2	-4	0	0	0
791	0	0	-3	0	3	6	-2	2	0	-3	7	0	0	0	-7	7	-3	3	-3	0	0	0
792	0	0	1	0	-1	6	-2	2	0	-7	11	-1	0	0	-6	6	-3	3	1	0	-1	1
793	0	0	0	1	-1	6	-2	2	0	-8	11	0	0	0	-6	6	-3	3	2	0	-1	1
794	0	0	1	0	-1	6	-2	2	0	-7	10	0	0	0	-7	7	-2	2	1	0	-1	1
795	0	0	-1	0	1	6	-2	2	0	-5	10	-1	0	0	-7	7	-3	3	-1	0	0	0
796	0	0	-2	0	2	6	-2	2	0	-4	9	-1	0	0	-8	8	-2	2	-2	0	0	0
797	0	0	0	0	0	6	-2	2	0	-6	11	-1	0	0	-6	6	-4	4	0	0	0	0
798	0	0	2	0	-2	6	-2	2	0	-8	11	-1	0	0	-8	8	0	0	2	0	-2	2
799	0	0	1	0	-1	6	-2	2	0	-7	10	0	0	0	-8	8	-1	1	1	0	-1	1
800	0	0	-1	0	1	6	-2	2	0	-5	10	-1	0	0	-9	9	-1	1	-1	0	0	0
801	0	0	-2	0	2	6	-2	2	0	-4	9	-1	0	0	-10	10	0	0	-2	0	0	0
802	0	0	1	0	-1	6	-2	2	0	-7	12	-1	0	0	-8	8	-2	2	1	0	0	0
803	0	0	2	0	-2	3	-1	1	0	-5	7	1	0	0	-5	5	0	0	2	0	0	0
804	0	0	-1	0	1	6	-2	2	0	-5	10	-1	0	0	-7	7	-3	3	-1	0	0	0
805	0	0	-2	1	1	6	-2	2	0	-6	10	0	0	0	-7	7	-3	3	0	0	0	0
806	0	0	1	0	-1	6	-2	2	0	-7	12	-1	0	0	-7	7	-3	3	1	0	0	0
807	0	0	0	1	-1	6	-2	2	0	-8	12	0	0	0	-7	7	-3	3	2	0	0	0
808	0	0	1	0	-1	6	-2	2	0	-7	11	0	0	0	-8	8	-2	2	1	0	0	0
809	0	0	2	0	-2	6	-2	2	0	-8	13	-1	0	0	-10	10	0	0	2	0	0	0
810	0	0	1	0	-1	6	-2	2	0	-7	11	0	0	0	-9	9	-1	1	1	0	0	0
811	0	0	2	0	-2	3	-1	1	0	-5	4	1	0	0	-2	2	0	0	2	0	-3	3
812	0	0	1	0	-1	3	-1	1	0	-4	4	1	0	0	-2	2	-1	1	1	0	-2	2
813	0	0	-1	0	1	6	-2	2	0	-5	7	-1	0	0	-4	4	-3	3	-1	0	-3	3
814	0	0	-2	1	1	6	-2	2	0	-6	7	0	0	0	-4	4	-3	3	0	0	-3	3
815	0	0	-3	0	3	6	-2	2	0	-3	6	-1	0	0	-5	5	-3	3	-3	0	-2	2
816	0	0	-4	0	4	6	-2	2	0	-2	5	-1	0	0	-6	6	-2	2	-4	0	-2	2
817	0	0	-3	0	3	6	-2	2	0	-3	6	0	0	0	-6	6	-3	3	-3	0	-1	1
818	0	0	1	0	-1	6	-2	2	0	-7	9	-1	0	0	-4	4	-3	3	1	0	-3	3
819	0	0	0	1	-1	6	-2	2	0	-8	9	0	0	0	-4	4	-3	3	2	0	-3	3
820	0	0	1	0	-1	6	-2	2	0	-7	7	0	0	0	-4	4	-2	2	1	0	-4	4
821	0	0	-1	0	1	6	-2	2	0	-5	8	-1	0	0	-5	5	-3	3	-1	0	-2	2
822	0	0	-2	0	2	6	-2	2	0	-4	7	-1	0	0	-6	6	-2	2	-2	0	-2	2
823	0	0	0	0	0	6	-2	2	0	-6	10	-1	0	0	-5	5	-4	4	0	0	-1	1
824	0	0	2	0	-2	6	-2	2	0	-8	7	-1	0	0	-4	4	0	0	2	0	-6	6
825	0	0	1	0	-1	6	-2	2	0	-7	6	0	0	0	-4	4	-1	1	1	0	-5	5
826	0	0	-1	0	1	6	-2	2	0	-5	6	-1	0	0	-5	5	-1	1	-1	0	-4	4
827	0	0	-2	0	2	6	-2	2	0	-4	5	-1	0	0	-6	6	0	0	-2	0	-4	4
828	0	0	1	0	-1	6	-2	2	0	-7	8	-1	0	0	-4	4	-2	2	1	0	-4	4
829	0	0	2	0	-2	3	-1	1	0	-5	5	1	0	0	-3	3	0	0	2	0	-2	2
830	0	0	-1	0	1	6	-2	2	0	-5	8	-1	0	0	-5	5	-3	3	-1	0	-2	2
831	0	0	-2	1	1	6	-2	2	0	-6	8	0	0	0	-5	5	-3	3	0	0	-2	2
832	0	0	1	0	-1	6	-2	2	0	-7	10	-1	0	0	-5	5	-3	3	1	0	-2	2
833	0	0	0	1	-1	6	-2	2	0	-8	10	0	0	0	-5	5	-3	3	2	0	-2	2
834	0	0	1	0	-1	6	-2	2	0	-7	8	0	0	0	-5	5	-2	2	1	0	-3	3
835	0	0	2	0	-2	6	-2	2	0	-8	9	-1	0	0	-6	6	0	0	2	0	-4	4
836	0	0	1	0	-1	6	-2	2	0	-7	7	0	0	0	-5	5	-1	1	1	0	-4	4
837	0	0	-2	0	2	6	-2	2	0	-4	9	-1	0	0	-8	8	-2	2	-2	0	0	0
838	0	0	-3	1	2	6	-2	2	0	-5	9	0	0	0	-8	8	-2	2	-1	0	0	0
839	0	0	-3	0	3	6	-2	2	0	-3	6	0	1	-1	-7	7	-2	2	-3	0	0	0
840	0	0	1	0	-1	6	-2	2	0	-7	9	-1	2	-2	-6	6	-1	1	1	0	-1	1
841	0	0	0	1	-1	6	-2	2	0	-8	9	0	2	-2	-6	6	-1	1	2	0	-1	1
842	0	0	1	0	-1	6	-2	2	0	-7	7	0	3	-3	-5	5	-1	1	1	0	-1	1
843	0	0	-1	0	1	6	-2	2	0	-5	8	-1	2	-2	-7	7	-1	1	-1	0	0	0
844	0	0	-2	0	2	6	-2	2	0	-4	7	-1	2	-2	-8	8	0	0	-2	0	0	0
845	0	0	0	0	0	6	-2	2	0	-6	10	-1	1	-1	-8	8	-1	1	0	0	0	0
846	0	0	2	2	-4	6	-2	2	0	-12	15	-1	0	0	-8	8	0	0	6	0	-2	2
847	0	0	0	3	-3	6	-2	2	0	-12	15	0	0	0	-8	8	-1	1	6	0	-1	1
848	0	0	0	1	-1	6	-2	2	0	-8	13	-1	0	0	-9	9	-1	1	2	0	0	0
849	0	0	1	2	-3	6	-2	2	0	-11	16	-1	0	0	-8	8	-2	2	5	0	0	0
850	0	0	-3	2	1	6	-2	2	0	-7	11	0	0	0	-7	7	-3	3	1	0	0	0
851	0	0	-1	3	-2	6	-2	2	0	-11	13	0	0	0	-6	6	-2	2	5	0	-2	2
852	0	0	-2	3	-1	6	-2	2	0	-10	14	0	0	0	-6	6	-4	4	4	0	0	0
853	0	0	1	0	-1	6	-2	2	0	-7	10	-1	2	-2	-7	7	-1	1	1	0	0	0
854	0	0	0	1	-1	6	-2	2	0	-8	10	0	2	-2	-7	7	-1	1	2	0	0	0
855	0	0	1	0	-1	6	-2	2	0	-7	8	0	3	-3	-6	6	-1	1	1	0	0	0
856	0	0	2	2	-4	6	-2	2	0	-12	17	-1	0	0	-10	10	0	0	6	0	0	0
857	0	0	0	3	-3	6	-2	2	0	-12	16	0	0	0	-9	9	-1	1	6	0	0	0
858	0	0	-1	3	-2	6	-2	2	0	-11	15	0	0	0	-8	8	-2	2	5	0	0	0
859	0	0	-3	0	3	6	-2	2	0	-3	7	0	0	0	-8	8	-2	2	-3	0	0	0
860	0	0	1	0	-1	6	-2	2	0	-7	11	-1	0	0	-8	8	-1	1	1	0	-1	1
861	0	0	0	1	-1	6	-2	2	0	-8	11	0	0	0	-8	8	-1	1	2	0	-1	1
862	0	0	1	0	-1	6	-2	2	0	-7	10	0	0	0	-8	8	-1	1	1	0	-1	1
863	0	0	-1	0	1	6	-2	2	0	-5	10	-1	0	0	-9	9	-1	1	-1	0	0	0
864	0	0	-2	0	2	6	-2	2	0	-4	9	-1	0	0	-10	10	0	0	-2	0	0	0
865	0	0	0	0	0	6	-2	2	0	-6	11	-1	0	0	-9	9	-1	1	0	0	0	0
866	0	0	1	0	-1	6	-2	2	0	-7	12	-1	0	0	-9	9	-1	1	1	0	0	0
867	0	0	0	1	-1	6	-2	2	0	-8	12	0	0	0	-9	9	-1	1	2	0	0	0
868	0	0	1	0	-1	6	-2	2	0	-7	11	0	0	0	-9	9	-1	1	1	0	0	0
869	0	0	-3	0	3	6	-2	2	0	-3	6	0	0	0	-7	7	-2	2	-3	0	-1	1
870	0	0	1	0	-1	6	-2	2	0	-7	9	-1	0	0	-6	6	-1	1	1	0	-3	3
871	0	0	0	1	-1	6	-2	2	0	-8	9	0	0	0	-6	6	-1	1	2	0	-3	3
872	0	0	1	0	-1	6	-2	2	0	-7	7	0	0	0	-5	5	-1	1	1	0	-4	4
873	0	0	-1	0	1	6	-2	2	0	-5	8	-1	0	0	-7	7	-1	1	-1	0	-2	2
874	0	0	-2	0	2	6	-2	2	0	-4	7	-1	0	0	-8	8	0	0	-2	0	-2	2
875	0	0	0	0	0	6	-2	2	0	-6	10	-1	0	0	-8	8	-1	1	0	0	-1	1
876	0	0	1	0	-1	6	-2	2	0	-7	10	-1	0	0	-7	7	-1	1	1	0	-2	2
877	0	0	0	1	-1	6	-2	2	0	-8	10	0	0	0	-7	7	-1	1	2	0	-2	2
878	0	0	1	0	-1	6	-2	2	0	-7	8	0	0	0	-6	6	-1	1	1	0	-3	3
879	0	0	2	2	-4	3	-1	1	0	-7	4	1	2	-2	0	0	0	0	2	2	-3	3
880	0	0	1	2	-3	3	-1	1	0	-6	4	1	2	-2	0	0	-1	1	1	2	-2	2
881	0	0	-2	2	0	6	-2	2	0	-6	9	-1	0	0	-4	4	-4	4	-2	2	-2	2
882	0	0	-3	3	0	6	-2	2	0	-7	9	0	0	0	-4	4	-4	4	-1	2	-2	2
883	0	0	4	0	-4	6	-2	2	0	-10	11	-1	0	0	-2	2	-4	4	4	0	-4	4
884	0	0	3	1	-4	6	-2	2	0	-11	11	0	0	0	-2	2	-4	4	5	0	-4	4
885	0	0	2	0	-2	2	-1	1	2	-6	4	1	2	-2	0	0	0	0	2	0	-3	3
886	0	0	2	2	-4	4	-1	1	0	-8	4	1	2	-2	0	0	0	0	2	2	-5	5
887	0	0	-1.6667	0	1.6667	2.6667	0	0	0	-1	3	0.66667	0	0	-1.6667	1.6667	-2	2	-1.6667	0	-1.6667	1.6667
888	0	0	-1	0	1	2	-1	1	2	-3	5	1	0	0	-2	2	-2	2	-1	0	-1	1
889	0	0	-1	2	-1	4	-1	1	0	-5	5	1	0	0	-2	2	-2	2	-1	2	-3	3
890	0	0	1	0	-1	2	-1	1	2	-5	5	1	2	-2	0	0	-2	2	1	0	-1	1
891	0	0	1	2	-3	4	-1	1	0	-7	5	1	2	-2	0	0	-2	2	1	2	-3	3
892	0	0	1.6667	0	-1.6667	1	0	0	1.6667	-2.6667	1.3333	0.66667	0	0	3.3333	-3.3333	-2	2	1.6667	0	-1.6667	1.6667
893	0	0	0.66667	1	-1.6667	1	0	0	1.6667	-3.6667	1.3333	1.6667	0	0	3.3333	-3.3333	-2	2	2.6667	0	-1.6667	1.6667
894	0	0	2	0	-2	1	-1	1	3	-5	2	1	2	-2	2	-2	0	0	2	0	-2	2
895	0	0	-1.6667	0	1.6667	1	0	0	1.6667	0.66667	-1.3333	1.6667	0	0	1.6667	-1.6667	-2	2	-1.6667	0	0	0
896	0	0	-1	0	1	1	-1	1	3	-2	3	1	0	0	0	0	-2	2	-1	0	0	0
897	0	0	1	0	-1	1	-1	1	3	-4	3	1	2	-2	2	-2	-2	2	1	0	0	0
898	0	0	-2	0	2	4	-2	2	2	-4	5	0	2	-2	-3	3	-2	2	-2	0	-1	1
899	0	0	1	0	-1	3	-2	2	3	-7	6	0	3	-3	-1	1	-1	1	1	0	-2	2
900	0	0	0	0	0	2	-1	1	1	-3	5	0	1	-1	-1	1	-2	2	0	0	0	0
901	0	0	-1	1	0	2	-1	1	1	-4	5	1	1	-1	-1	1	-2	2	1	0	0	0
902	0	0	-2	0	2	4	-2	2	2	-4	8	-1	1	-1	-3	3	-4	4	-2	0	0	0
903	0	0	0	0	0	3	-2	2	3	-6	7	0	3	-3	-1	1	-3	3	0	0	0	0
904	0	0	0	0	0	2	-2	2	4	-6	7	0	2	-2	-1	1	-2	2	0	0	-1	1
905	0	0	1	0	-1	1	-1	1	2	-4	6	0	1	-1	0	0	-2	2	1	0	0	0
906	0	0	0	1	-1	1	-1	1	2	-5	6	1	1	-1	0	0	-2	2	2	0	0	0
907	0	0	1	0	-1	3	0	0	1	-5	9	0	0	0	0	0	-6	6	1	0	-1	1
908	0	0	0	1	-1	3	0	0	1	-6	9	1	0	0	0	0	-6	6	2	0	-1	1
909	0	0	2	0	-2	1	-1	1	3	-6	5	1	2	-2	0	0	0	0	2	0	-2	2
910	0	0	-1	0	1	3	0	0	1	-3	8	0	0	0	-1	1	-6	6	-1	0	0	0
911	0	0	-1	0	1	1	-1	1	3	-3	6	1	0	0	-2	2	-2	2	-1	0	0	0
912	0	0	1	0	-1	1	-1	1	3	-5	6	1	2	-2	0	0	-2	2	1	0	0	0
913	0	0	0	0	0	3	0	0	1	-4	8	0	0	0	0	0	-6	6	0	0	-1	1
914	0	0	-1	1	0	3	0	0	1	-5	8	1	0	0	0	0	-6	6	1	0	-1	1
915	0	0	-2	0	2	3	0	0	1	-2	7	0	0	0	-1	1	-6	6	-2	0	0	0
916	0	0	1	2	-3	2	-2	2	4	-11	15	-1	0	0	0	0	-5	5	5	0	-1	1
917	0	0	0	2	-2	1	-1	1	2	-7	9	1	0	0	0	0	-3	3	4	0	0	0
918	0	0	0	2	-2	4	-2	2	2	-10	13	-1	0	0	-2	2	-4	4	4	0	-2	2
919	0	0	-2	3	-1	4	-2	2	2	-10	13	0	0	0	-2	2	-5	5	4	0	-1	1
920	0	0	-2	1	1	4	-2	2	2	-6	11	-1	0	0	-3	3	-5	5	0	0	0	0
921	0	0	-1	2	-1	4	-2	2	2	-9	14	-1	0	0	-2	2	-6	6	3	0	0	0
922	0	0	1	0	-1	2	-2	2	4	-7	7	-1	4	-4	0	0	-1	1	1	0	-1	1
923	0	0	1	1	-2	4	0	0	0	-5	6	0	0	0	2	-2	-6	6	1	1	-2	2
924	0	0	0	2	-2	4	0	0	0	-6	6	1	0	0	2	-2	-6	6	2	1	-2	2
925	0	0	-1	1	0	4	0	0	0	-3	5	0	0	0	1	-1	-6	6	-1	1	-1	1
926	0	0	-1	2	-1	6	-2	2	0	-7	7	-1	2	-2	-2	2	-3	3	-1	2	-3	3
927	0	0	-2	3	-1	6	-2	2	0	-8	7	0	2	-2	-2	2	-3	3	0	2	-3	3
928	0	0	-3	2	1	6	-2	2	0	-5	6	-1	2	-2	-3	3	-3	3	-3	2	-2	2
929	0	0	-4	2	2	6	-2	2	0	-4	5	-1	2	-2	-4	4	-2	2	-4	2	-2	2
930	0	0	-3	2	1	6	-2	2	0	-5	6	0	1	-1	-4	4	-3	3	-3	2	-2	2
931	0	0	1	4	-5	6	-2	2	0	-11	9	-1	2	-2	0	0	-3	3	1	4	-5	5
932	0	0	0	5	-5	6	-2	2	0	-12	9	0	2	-2	0	0	-3	3	2	4	-5	5
933	0	0	1	4	-5	6	-2	2	0	-11	7	0	3	-3	0	0	-2	2	1	4	-5	5
934	0	0	-1	4	-3	6	-2	2	0	-9	8	-1	2	-2	-1	1	-3	3	-1	4	-4	4
935	0	0	-2	4	-2	6	-2	2	0	-8	7	-1	2	-2	-2	2	-2	2	-2	4	-4	4
936	0	0	0	4	-4	6	-2	2	0	-10	10	-1	1	-1	-1	1	-4	4	0	4	-4	4
937	0	0	2	6	-8	6	-2	2	0	-16	15	-1	0	0	0	0	-4	4	6	4	-6	6
938	0	0	0	7	-7	6	-2	2	0	-16	15	0	0	0	0	0	-5	5	6	4	-5	5
939	0	0	0	5	-5	6	-2	2	0	-12	13	-1	0	0	-1	1	-5	5	2	4	-4	4
940	0	0	1	6	-7	6	-2	2	0	-15	16	-1	0	0	0	0	-6	6	5	4	-4	4
941	0	0	-3	4	-1	6	-2	2	0	-9	11	0	0	0	-3	3	-5	5	1	2	-2	2
942	0	0	-1	5	-4	6	-2	2	0	-13	13	0	0	0	-2	2	-4	4	5	2	-4	4
943	0	0	-2	5	-3	6	-2	2	0	-12	14	0	0	0	-2	2	-6	6	4	2	-2	2
944	0	0	2	4	-6	6	-2	2	0	-12	7	-1	4	-4	0	0	0	0	2	4	-6	6
945	0	0	1	4	-5	6	-2	2	0	-11	6	0	4	-4	0	0	-1	1	1	4	-5	5
946	0	0	-1	4	-3	6	-2	2	0	-9	6	-1	4	-4	-1	1	-1	1	-1	4	-4	4
947	0	0	-2	4	-2	6	-2	2	0	-8	5	-1	4	-4	-2	2	0	0	-2	4	-4	4
948	0	0	1	4	-5	6	-2	2	0	-11	8	-1	4	-4	0	0	-2	2	1	4	-4	4
949	0	0	1	0	-1	1	0	0	0	-1	0	1	0	0	1	-1	0	0	1	0	-1	1
950	0	0	2	0	-2	6	-2	2	0	-8	7	-1	2	-2	-2	2	-2	2	2	0	-4	4
951	0	0	1	1	-2	6	-2	2	0	-9	7	0	2	-2	-2	2	-2	2	3	0	-4	4
952	0	0	-2	0	2	6	-2	2	0	-4	4	0	2	-2	-4	4	-2	2	-2	0	-2	2
953	0	0	1	0	-1	6	-2	2	0	-7	8	-1	2	-2	-2	2	-4	4	1	0	-2	2
954	0	0	0	1	-1	6	-2	2	0	-8	8	0	2	-2	-2	2	-4	4	2	0	-2	2
955	0	0	6	0	-6	6	-2	2	0	-12	9	-1	2	-2	0	0	-2	2	6	0	-6	6
956	0	0	5	1	-6	6	-2	2	0	-13	9	0	2	-2	0	0	-2	2	7	0	-6	6
957	0	0	6	0	-6	6	-2	2	0	-12	7	0	3	-3	0	0	-1	1	6	0	-6	6
958	0	0	2	0	-2	6	-2	2	0	-8	6	0	2	-2	-2	2	-2	2	2	0	-4	4
959	0	0	3	0	-3	6	-2	2	0	-9	8	0	1	-1	-2	2	-3	3	3	0	-4	4
960	0	0	5	0	-5	6	-2	2	0	-11	10	-1	2	-2	0	0	-4	4	5	0	-4	4
961	0	0	4	1	-5	6	-2	2	0	-12	10	0	2	-2	0	0	-4	4	6	0	-4	4
962	0	0	5	0	-5	6	-2	2	0	-11	8	0	3	-3	0	0	-3	3	5	0	-4	4
963	0	0	3	2	-5	6	-2	2	0	-13	13	0	0	0	-1	1	-5	5	7	0	-4	4
964	0	0	5	3	-8	6	-2	2	0	-17	15	0	0	0	0	0	-4	4	11	0	-6	6
965	0	0	4	3	-7	6	-2	2	0	-16	16	0	0	0	0	0	-6	6	10	0	-4	4
966	0	0	3	0	-3	6	-2	2	0	-9	5	0	4	-4	-1	1	-1	1	3	0	-4	4
967	0	0	6	0	-6	6	-2	2	0	-12	6	0	4	-4	0	0	0	0	6	0	-6	6
968	0	0	2	0	-2	6	-2	2	0	-8	4	0	4	-4	-2	2	0	0	2	0	-4	4
969	0	0	5	0	-5	6	-2	2	0	-11	7	0	4	-4	0	0	-2	2	5	0	-4	4
970	0	0	2	2	-4	3	-1	1	0	-7	5	1	2	-2	-1	1	0	0	2	2	-2	2
971	0	0	2	0	-2	2	-1	1	2	-6	6	1	2	-2	-2	2	0	0	2	0	-1	1
972	0	0	2	2	-4	4	-1	1	0	-8	6	1	2	-2	-2	2	0	0	2	2	-3	3
973	0	0	1.6667	0	-1.6667	1	0	0	1.6667	-2.6667	3	0.66667	0	0	1.6667	-1.6667	-2	2	1.6667	0	0	0
974	0	0	0.66667	1	-1.6667	1	0	0	1.6667	-3.6667	3	1.6667	0	0	1.6667	-1.6667	-2	2	2.6667	0	0	0
975	0	0	2	0	-2	1	-1	1	3	-5	4	1	2	-2	0	0	0	0	2	0	0	0
976	0	0	-2	0	2	4	-2	2	2	-4	6	0	2	-2	-4	4	-2	2	-2	0	0	0
977	0	0	1	0	-1	3	-2	2	3	-7	8	0	3	-3	-3	3	-1	1	1	0	0	0
978	0	0	0	0	0	2	-2	2	4	-6	8	0	2	-2	-2	2	-2	2	0	0	0	0
979	0	0	1	0	-1	3	0	0	1	-5	10	0	0	0	-1	1	-6	6	1	0	0	0
980	0	0	0	1	-1	3	0	0	1	-6	10	1	0	0	-1	1	-6	6	2	0	0	0
981	0	0	2	0	-2	1	-1	1	3	-6	7	1	2	-2	-2	2	0	0	2	0	0	0
982	0	0	0	0	0	3	0	0	1	-4	9	0	0	0	-1	1	-6	6	0	0	0	0
983	0	0	-1	1	0	3	0	0	1	-5	9	1	0	0	-1	1	-6	6	1	0	0	0
984	0	0	1	2	-3	2	-2	2	4	-11	16	-1	0	0	-1	1	-5	5	5	0	0	0
985	0	0	0	2	-2	4	-2	2	2	-10	15	-1	0	0	-4	4	-4	4	4	0	0	0
986	0	0	-2	3	-1	4	-2	2	2	-10	14	0	0	0	-3	3	-5	5	4	0	0	0
987	0	0	1	0	-1	2	-2	2	4	-7	8	-1	4	-4	-1	1	-1	1	1	0	0	0
988	0	0	1	1	-2	4	0	0	0	-5	7	0	0	0	1	-1	-6	6	1	1	-1	1
989	0	0	0	2	-2	4	0	0	0	-6	7	1	0	0	1	-1	-6	6	2	1	-1	1
990	0	0	-1	2	-1	6	-2	2	0	-7	8	-1	2	-2	-3	3	-3	3	-1	2	-2	2
991	0	0	-2	3	-1	6	-2	2	0	-8	8	0	2	-2	-3	3	-3	3	0	2	-2	2
992	0	0	1	4	-5	6	-2	2	0	-11	10	-1	2	-2	-1	1	-3	3	1	4	-4	4
993	0	0	0	5	-5	6	-2	2	0	-12	10	0	2	-2	-1	1	-3	3	2	4	-4	4
994	0	0	1	4	-5	6	-2	2	0	-11	8	0	3	-3	-1	1	-2	2	1	4	-4	4
995	0	0	2	6	-8	6	-2	2	0	-16	17	-1	0	0	-2	2	-4	4	6	4	-4	4
996	0	0	0	7	-7	6	-2	2	0	-16	16	0	0	0	-1	1	-5	5	6	4	-4	4
997	0	0	-1	5	-4	6	-2	2	0	-13	15	0	0	0	-4	4	-4	4	5	2	-2	2
998	0	0	2	4	-6	6	-2	2	0	-12	9	-1	4	-4	-2	2	0	0	2	4	-4	4
999	0	0	1	4	-5	6	-2	2	0	-11	7	0	4	-4	-1	1	-1	1	1	4	-4	4
1000	0	0	2	0	-2	6	-2	2	0	-8	9	-1	2	-2	-4	4	-2	2	2	0	-2	2
1001	0	0	1	1	-2	6	-2	2	0	-9	9	0	2	-2	-4	4	-2	2	3	0	-2	2
1002	0	0	6	0	-6	6	-2	2	0	-12	11	-1	2	-2	-2	2	-2	2	6	0	-4	4
1003	0	0	5	1	-6	6	-2	2	0	-13	11	0	2	-2	-2	2	-2	2	7	0	-4	4
1004	0	0	6	0	-6	6	-2	2	0	-12	9	0	3	-3	-2	2	-1	1	6	0	-4	4
1005	0	0	5	3	-8	6	-2	2	0	-17	17	0	0	0	-2	2	-4	4	11	0	-4	4
1006	0	0	6	0	-6	6	-2	2	0	-12	8	0	4	-4	-2	2	0	0	6	0	-4	4
1007	0	0	2	2	-4	3	-1	1	0	-7	6	1	0	0	-2	2	0	0	2	2	-3	3
1008	0	0	1	2	-3	3	-1	1	0	-6	6	1	0	0	-2	2	-1	1	1	2	-2	2
1009	0	0	2	0	-2	2	-1	1	2	-6	6	1	0	0	-2	2	0	0	2	0	-3	3
1010	0	0	2	2	-4	4	-1	1	0	-8	6	1	0	0	-2	2	0	0	2	2	-5	5
1011	0	0	1	0	-1	2	-1	1	2	-5	7	1	0	0	-2	2	-2	2	1	0	-1	1
1012	0	0	1	2	-3	4	-1	1	0	-7	7	1	0	0	-2	2	-2	2	1	2	-3	3
1013	0	0	2	0	-2	1	-1	1	3	-5	4	1	0	0	0	0	0	0	2	0	-2	2
1014	0	0	1	0	-1	1	-1	1	3	-4	5	1	0	0	0	0	-2	2	1	0	0	0
1015	0	0	-2	0	2	4	-2	2	2	-4	7	0	0	0	-5	5	-2	2	-2	0	-1	1
1016	0	0	1	0	-1	3	-2	2	3	-7	9	0	0	0	-4	4	-1	1	1	0	-2	2
1017	0	0	0	0	0	2	-1	1	1	-3	6	0	0	0	-2	2	-2	2	0	0	0	0
1018	0	0	-1	1	0	2	-1	1	1	-4	6	1	0	0	-2	2	-2	2	1	0	0	0
1019	0	0	-2	0	2	4	-2	2	2	-4	9	-1	0	0	-4	4	-4	4	-2	0	0	0
1020	0	0	0	0	0	3	-2	2	3	-6	10	0	0	0	-4	4	-3	3	0	0	0	0
1021	0	0	0	0	0	2	-2	2	4	-6	9	0	0	0	-3	3	-2	2	0	0	-1	1
1022	0	0	1	0	-1	1	-1	1	2	-4	7	0	0	0	-1	1	-2	2	1	0	0	0
1023	0	0	0	1	-1	1	-1	1	2	-5	7	1	0	0	-1	1	-2	2	2	0	0	0
1024	0	0	2	0	-2	1	-1	1	3	-6	7	1	0	0	-2	2	0	0	2	0	-2	2
1025	0	0	1	0	-1	1	-1	1	3	-5	8	1	0	0	-2	2	-2	2	1	0	0	0
1026	0	0	1	0	-1	2	-2	2	4	-7	11	-1	0	0	-4	4	-1	1	1	0	-1	1
1027	0	0	-1	2	-1	6	-2	2	0	-7	9	-1	0	0	-4	4	-3	3	-1	2	-3	3
1028	0	0	-2	3	-1	6	-2	2	0	-8	9	0	0	0	-4	4	-3	3	0	2	-3	3
1029	0	0	-3	2	1	6	-2	2	0	-5	8	-1	0	0	-5	5	-3	3	-3	2	-2	2
1030	0	0	-4	2	2	6	-2	2	0	-4	7	-1	0	0	-6	6	-2	2	-4	2	-2	2
1031	0	0	-3	2	1	6	-2	2	0	-5	7	0	0	0	-5	5	-3	3	-3	2	-2	2
1032	0	0	1	4	-5	6	-2	2	0	-11	11	-1	0	0	-2	2	-3	3	1	4	-5	5
1033	0	0	0	5	-5	6	-2	2	0	-12	11	0	0	0	-2	2	-3	3	2	4	-5	5
1034	0	0	1	4	-5	6	-2	2	0	-11	10	0	0	0	-3	3	-2	2	1	4	-5	5
1035	0	0	-1	4	-3	6	-2	2	0	-9	10	-1	0	0	-3	3	-3	3	-1	4	-4	4
1036	0	0	-2	4	-2	6	-2	2	0	-8	9	-1	0	0	-4	4	-2	2	-2	4	-4	4
1037	0	0	0	4	-4	6	-2	2	0	-10	11	-1	0	0	-2	2	-4	4	0	4	-4	4
1038	0	0	2	4	-6	6	-2	2	0	-12	11	-1	0	0	-4	4	0	0	2	4	-6	6
1039	0	0	1	4	-5	6	-2	2	0	-11	10	0	0	0	-4	4	-1	1	1	4	-5	5
1040	0	0	-1	4	-3	6	-2	2	0	-9	10	-1	0	0	-5	5	-1	1	-1	4	-4	4
1041	0	0	-2	4	-2	6	-2	2	0	-8	9	-1	0	0	-6	6	0	0	-2	4	-4	4
1042	0	0	1	4	-5	6	-2	2	0	-11	12	-1	0	0	-4	4	-2	2	1	4	-4	4
1043	0	0	2	0	-2	6	-2	2	0	-8	9	-1	0	0	-4	4	-2	2	2	0	-4	4
1044	0	0	1	1	-2	6	-2	2	0	-9	9	0	0	0	-4	4	-2	2	3	0	-4	4
1045	0	0	-2	0	2	6	-2	2	0	-4	6	0	0	0	-6	6	-2	2	-2	0	-2	2
1046	0	0	1	0	-1	6	-2	2	0	-7	10	-1	0	0	-4	4	-4	4	1	0	-2	2
1047	0	0	0	1	-1	6	-2	2	0	-8	10	0	0	0	-4	4	-4	4	2	0	-2	2
1048	0	0	6	0	-6	6	-2	2	0	-12	11	-1	0	0	-2	2	-2	2	6	0	-6	6
1049	0	0	5	1	-6	6	-2	2	0	-13	11	0	0	0	-2	2	-2	2	7	0	-6	6
1050	0	0	6	0	-6	6	-2	2	0	-12	10	0	0	0	-3	3	-1	1	6	0	-6	6
1051	0	0	2	0	-2	6	-2	2	0	-8	8	0	0	0	-4	4	-2	2	2	0	-4	4
1052	0	0	3	0	-3	6	-2	2	0	-9	9	0	0	0	-3	3	-3	3	3	0	-4	4
1053	0	0	5	0	-5	6	-2	2	0	-11	12	-1	0	0	-2	2	-4	4	5	0	-4	4
1054	0	0	4	1	-5	6	-2	2	0	-12	12	0	0	0	-2	2	-4	4	6	0	-4	4
1055	0	0	5	0	-5	6	-2	2	0	-11	11	0	0	0	-3	3	-3	3	5	0	-4	4
1056	0	0	3	0	-3	6	-2	2	0	-9	9	0	0	0	-5	5	-1	1	3	0	-4	4
1057	0	0	6	0	-6	6	-2	2	0	-12	10	0	0	0	-4	4	0	0	6	0	-6	6
1058	0	0	2	0	-2	6	-2	2	0	-8	8	0	0	0	-6	6	0	0	2	0	-4	4
1059	0	0	5	0	-5	6	-2	2	0	-11	11	0	0	0	-4	4	-2	2	5	0	-4	4
1060	0	0	2	2	-4	3	-1	1	0	-7	7	1	0	0	-3	3	0	0	2	2	-2	2
1061	0	0	2	0	-2	2	-1	1	2	-6	8	1	0	0	-4	4	0	0	2	0	-1	1
1062	0	0	2	2	-4	4	-1	1	0	-8	8	1	0	0	-4	4	0	0	2	2	-3	3
1063	0	0	2	0	-2	1	-1	1	3	-5	6	1	0	0	-2	2	0	0	2	0	0	0
1064	0	0	-2	0	2	4	-2	2	2	-4	8	0	0	0	-6	6	-2	2	-2	0	0	0
1065	0	0	1	0	-1	3	-2	2	3	-7	11	0	0	0	-6	6	-1	1	1	0	0	0
1066	0	0	0	0	0	2	-2	2	4	-6	10	0	0	0	-4	4	-2	2	0	0	0	0
1067	0	0	2	0	-2	1	-1	1	3	-6	9	1	0	0	-4	4	0	0	2	0	0	0
1068	0	0	1	0	-1	2	-2	2	4	-7	12	-1	0	0	-5	5	-1	1	1	0	0	0
1069	0	0	-1	2	-1	6	-2	2	0	-7	10	-1	0	0	-5	5	-3	3	-1	2	-2	2
1070	0	0	-2	3	-1	6	-2	2	0	-8	10	0	0	0	-5	5	-3	3	0	2	-2	2
1071	0	0	1	4	-5	6	-2	2	0	-11	12	-1	0	0	-3	3	-3	3	1	4	-4	4
1072	0	0	0	5	-5	6	-2	2	0	-12	12	0	0	0	-3	3	-3	3	2	4	-4	4
1073	0	0	1	4	-5	6	-2	2	0	-11	11	0	0	0	-4	4	-2	2	1	4	-4	4
1074	0	0	2	4	-6	6	-2	2	0	-12	13	-1	0	0	-6	6	0	0	2	4	-4	4
1075	0	0	1	4	-5	6	-2	2	0	-11	11	0	0	0	-5	5	-1	1	1	4	-4	4
1076	0	0	2	0	-2	6	-2	2	0	-8	11	-1	0	0	-6	6	-2	2	2	0	-2	2
1077	0	0	1	1	-2	6	-2	2	0	-9	11	0	0	0	-6	6	-2	2	3	0	-2	2
1078	0	0	6	0	-6	6	-2	2	0	-12	13	-1	0	0	-4	4	-2	2	6	0	-4	4
1079	0	0	5	1	-6	6	-2	2	0	-13	13	0	0	0	-4	4	-2	2	7	0	-4	4
1080	0	0	6	0	-6	6	-2	2	0	-12	12	0	0	0	-5	5	-1	1	6	0	-4	4
1081	0	0	6	0	-6	6	-2	2	0	-12	12	0	0	0	-6	6	0	0	6	0	-4	4
1082	0	0	2	2	-4	3	-1	1	0	-7	4	1	0	0	0	0	0	0	2	2	-5	5
1083	0	0	1	2	-3	3	-1	1	0	-6	4	1	0	0	0	0	-1	1	1	2	-4	4
1084	0	0	2	0	-2	2	-1	1	2	-6	4	1	0	0	0	0	0	0	2	0	-5	5
1085	0	0	2	2	-4	4	-1	1	0	-8	4	1	0	0	0	0	0	0	2	2	-7	7
1086	0	0	1	0	-1	2	-1	1	2	-5	5	1	0	0	0	0	-2	2	1	0	-3	3
1087	0	0	1	2	-3	4	-1	1	0	-7	5	1	0	0	0	0	-2	2	1	2	-5	5
1088	0	0	2	0	-2	1	-1	1	3	-5	2	1	0	0	2	-2	0	0	2	0	-4	4
1089	0	0	1	0	-1	1	-1	1	3	-4	3	1	0	0	2	-2	-2	2	1	0	-2	2
1090	0	0	-2	0	2	4	-2	2	2	-4	5	0	0	0	-3	3	-2	2	-2	0	-3	3
1091	0	0	1	0	-1	3	-2	2	3	-7	6	0	0	0	-1	1	-1	1	1	0	-5	5
1092	0	0	0	0	0	2	-1	1	1	-3	5	0	0	0	-1	1	-2	2	0	0	-1	1
1093	0	0	-1	1	0	2	-1	1	1	-4	5	1	0	0	-1	1	-2	2	1	0	-1	1
1094	0	0	-2	0	2	4	-2	2	2	-4	8	-1	0	0	-3	3	-4	4	-2	0	-1	1
1095	0	0	0	0	0	3	-2	2	3	-6	7	0	0	0	-1	1	-3	3	0	0	-3	3
1096	0	0	0	0	0	2	-2	2	4	-6	7	0	0	0	-1	1	-2	2	0	0	-3	3
1097	0	0	1	0	-1	1	-1	1	2	-4	6	0	0	0	0	0	-2	2	1	0	-1	1
1098	0	0	0	1	-1	1	-1	1	2	-5	6	1	0	0	0	0	-2	2	2	0	-1	1
1099	0	0	2	0	-2	1	-1	1	3	-6	5	1	0	0	0	0	0	0	2	0	-4	4
1100	0	0	1	0	-1	1	-1	1	3	-5	6	1	0	0	0	0	-2	2	1	0	-2	2
1101	0	0	1	0	-1	2	-2	2	4	-7	7	-1	0	0	0	0	-1	1	1	0	-5	5
1102	0	0	-1	2	-1	6	-2	2	0	-7	7	-1	0	0	-2	2	-3	3	-1	2	-5	5
1103	0	0	-2	3	-1	6	-2	2	0	-8	7	0	0	0	-2	2	-3	3	0	2	-5	5
1104	0	0	-3	2	1	6	-2	2	0	-5	6	-1	0	0	-3	3	-3	3	-3	2	-4	4
1105	0	0	-4	2	2	6	-2	2	0	-4	5	-1	0	0	-4	4	-2	2	-4	2	-4	4
1106	0	0	-3	2	1	6	-2	2	0	-5	6	0	0	0	-4	4	-3	3	-3	2	-3	3
1107	0	0	1	4	-5	6	-2	2	0	-11	9	-1	0	0	0	0	-3	3	1	4	-7	7
1108	0	0	0	5	-5	6	-2	2	0	-12	9	0	0	0	0	0	-3	3	2	4	-7	7
1109	0	0	1	4	-5	6	-2	2	0	-11	7	0	0	0	0	0	-2	2	1	4	-8	8
1110	0	0	-1	4	-3	6	-2	2	0	-9	8	-1	0	0	-1	1	-3	3	-1	4	-6	6
1111	0	0	-2	4	-2	6	-2	2	0	-8	7	-1	0	0	-2	2	-2	2	-2	4	-6	6
1112	0	0	0	4	-4	6	-2	2	0	-10	10	-1	0	0	-1	1	-4	4	0	4	-5	5
1113	0	0	2	4	-6	6	-2	2	0	-12	7	-1	0	0	0	0	0	0	2	4	-10	10
1114	0	0	1	4	-5	6	-2	2	0	-11	6	0	0	0	0	0	-1	1	1	4	-9	9
1115	0	0	-1	4	-3	6	-2	2	0	-9	6	-1	0	0	-1	1	-1	1	-1	4	-8	8
1116	0	0	-2	4	-2	6	-2	2	0	-8	5	-1	0	0	-2	2	0	0	-2	4	-8	8
1117	0	0	1	4	-5	6	-2	2	0	-11	8	-1	0	0	0	0	-2	2	1	4	-8	8
1118	0	0	2	0	-2	6	-2	2	0	-8	7	-1	0	0	-2	2	-2	2	2	0	-6	6
1119	0	0	1	1	-2	6	-2	2	0	-9	7	0	0	0	-2	2	-2	2	3	0	-6	6
1120	0	0	-2	0	2	6	-2	2	0	-4	4	0	0	0	-4	4	-2	2	-2	0	-4	4
1121	0	0	1	0	-1	6	-2	2	0	-7	8	-1	0	0	-2	2	-4	4	1	0	-4	4
1122	0	0	0	1	-1	6	-2	2	0	-8	8	0	0	0	-2	2	-4	4	2	0	-4	4
1123	0	0	6	0	-6	6	-2	2	0	-12	9	-1	0	0	0	0	-2	2	6	0	-8	8
1124	0	0	5	1	-6	6	-2	2	0	-13	9	0	0	0	0	0	-2	2	7	0	-8	8
1125	0	0	6	0	-6	6	-2	2	0	-12	7	0	0	0	0	0	-1	1	6	0	-9	9
1126	0	0	2	0	-2	6	-2	2	0	-8	6	0	0	0	-2	2	-2	2	2	0	-6	6
1127	0	0	3	0	-3	6	-2	2	0	-9	8	0	0	0	-2	2	-3	3	3	0	-5	5
1128	0	0	5	0	-5	6	-2	2	0	-11	10	-1	0	0	0	0	-4	4	5	0	-6	6
1129	0	0	4	1	-5	6	-2	2	0	-12	10	0	0	0	0	0	-4	4	6	0	-6	6
1130	0	0	5	0	-5	6	-2	2	0	-11	8	0	0	0	0	0	-3	3	5	0	-7	7
1131	0	0	3	0	-3	6	-2	2	0	-9	5	0	0	0	-1	1	-1	1	3	0	-8	8
1132	0	0	6	0	-6	6	-2	2	0	-12	6	0	0	0	0	0	0	0	6	0	-10	10
1133	0	0	2	0	-2	6	-2	2	0	-8	4	0	0	0	-2	2	0	0	2	0	-8	8
1134	0	0	5	0	-5	6	-2	2	0	-11	7	0	0	0	0	0	-2	2	5	0	-8	8
1135	0	0	2	2	-4	3	-1	1	0	-7	5	1	0	0	-1	1	0	0	2	2	-4	4
1136	0	0	2	0	-2	2	-1	1	2	-6	6	1	0	0	-2	2	0	0	2	0	-3	3
1137	0	0	2	2	-4	4	-1	1	0	-8	6	1	0	0	-2	2	0	0	2	2	-5	5
1138	0	0	2	0	-2	1	-1	1	3	-5	4	1	0	0	0	0	0	0	2	0	-2	2
1139	0	0	-2	0	2	4	-2	2	2	-4	6	0	0	0	-4	4	-2	2	-2	0	-2	2
1140	0	0	1	0	-1	3	-2	2	3	-7	8	0	0	0	-3	3	-1	1	1	0	-3	3
1141	0	0	0	0	0	2	-2	2	4	-6	8	0	0	0	-2	2	-2	2	0	0	-2	2
1142	0	0	2	0	-2	1	-1	1	3	-6	7	1	0	0	-2	2	0	0	2	0	-2	2
1143	0	0	1	0	-1	2	-2	2	4	-7	8	-1	0	0	-1	1	-1	1	1	0	-4	4
1144	0	0	-1	2	-1	6	-2	2	0	-7	8	-1	0	0	-3	3	-3	3	-1	2	-4	4
1145	0	0	-2	3	-1	6	-2	2	0	-8	8	0	0	0	-3	3	-3	3	0	2	-4	4
1146	0	0	1	4	-5	6	-2	2	0	-11	10	-1	0	0	-1	1	-3	3	1	4	-6	6
1147	0	0	0	5	-5	6	-2	2	0	-12	10	0	0	0	-1	1	-3	3	2	4	-6	6
1148	0	0	1	4	-5	6	-2	2	0	-11	8	0	0	0	-1	1	-2	2	1	4	-7	7
1149	0	0	2	4	-6	6	-2	2	0	-12	9	-1	0	0	-2	2	0	0	2	4	-8	8
1150	0	0	1	4	-5	6	-2	2	0	-11	7	0	0	0	-1	1	-1	1	1	4	-8	8
1151	0	0	2	0	-2	6	-2	2	0	-8	9	-1	0	0	-4	4	-2	2	2	0	-4	4
1152	0	0	1	1	-2	6	-2	2	0	-9	9	0	0	0	-4	4	-2	2	3	0	-4	4
1153	0	0	6	0	-6	6	-2	2	0	-12	11	-1	0	0	-2	2	-2	2	6	0	-6	6
1154	0	0	5	1	-6	6	-2	2	0	-13	11	0	0	0	-2	2	-2	2	7	0	-6	6
1155	0	0	6	0	-6	6	-2	2	0	-12	9	0	0	0	-2	2	-1	1	6	0	-7	7
1156	0	0	6	0	-6	6	-2	2	0	-12	8	0	0	0	-2	2	0	0	6	0	-8	8
1157	0	0	-2	2	0	6	-2	2	0	-6	9	-1	0	0	-6	6	-2	2	-2	2	-2	2
1158	0	0	-3	3	0	6	-2	2	0	-7	9	0	0	0	-6	6	-2	2	-1	2	-2	2
1159	0	0	4	0	-4	6	-2	2	0	-10	11	-1	0	0	-6	6	0	0	4	0	-4	4
1160	0	0	3	1	-4	6	-2	2	0	-11	11	0	0	0	-6	6	0	0	5	0	-4	4
1161	0	0	-1	0	1	2	-1	1	2	-3	5	1	0	0	-4	4	0	0	-1	0	-1	1
1162	0	0	-1	2	-1	4	-1	1	0	-5	5	1	0	0	-4	4	0	0	-1	2	-3	3
1163	0	0	-1	0	1	1	-1	1	3	-2	3	1	0	0	-2	2	0	0	-1	0	0	0
1164	0	0	-2	0	2	4	-2	2	2	-4	8	-1	1	-1	-4	4	-3	3	-2	0	0	0
1165	0	0	0	0	0	2	-2	2	4	-6	7	0	2	-2	-3	3	0	0	0	0	-1	1
1166	0	0	1	0	-1	1	-1	1	2	-4	6	0	1	-1	-1	1	-1	1	1	0	0	0
1167	0	0	0	1	-1	1	-1	1	2	-5	6	1	1	-1	-1	1	-1	1	2	0	0	0
1168	0	0	-1	0	1	1	-1	1	3	-3	6	1	0	0	-4	4	0	0	-1	0	0	0
1169	0	0	1	2	-3	2	-2	2	4	-11	15	-1	0	0	-4	4	-1	1	5	0	-1	1
1170	0	0	0	2	-2	1	-1	1	2	-7	9	1	0	0	-2	2	-1	1	4	0	0	0
1171	0	0	0	2	-2	4	-2	2	2	-10	13	-1	0	0	-4	4	-2	2	4	0	-2	2
1172	0	0	-2	3	-1	4	-2	2	2	-10	13	0	0	0	-4	4	-3	3	4	0	-1	1
1173	0	0	-2	1	1	4	-2	2	2	-6	11	-1	0	0	-5	5	-3	3	0	0	0	0
1174	0	0	-1	2	-1	4	-2	2	2	-9	14	-1	0	0	-4	4	-4	4	3	0	0	0
1175	0	0	-3	2	1	6	-2	2	0	-5	6	0	1	-1	-5	5	-2	2	-3	2	-2	2
1176	0	0	1	4	-5	6	-2	2	0	-11	9	-1	2	-2	-2	2	-1	1	1	4	-5	5
1177	0	0	0	5	-5	6	-2	2	0	-12	9	0	2	-2	-2	2	-1	1	2	4	-5	5
1178	0	0	1	4	-5	6	-2	2	0	-11	7	0	3	-3	-1	1	-1	1	1	4	-5	5
1179	0	0	-1	4	-3	6	-2	2	0	-9	8	-1	2	-2	-3	3	-1	1	-1	4	-4	4
1180	0	0	-2	4	-2	6	-2	2	0	-8	7	-1	2	-2	-4	4	0	0	-2	4	-4	4
1181	0	0	0	4	-4	6	-2	2	0	-10	10	-1	1	-1	-4	4	-1	1	0	4	-4	4
1182	0	0	2	6	-8	6	-2	2	0	-16	15	-1	0	0	-4	4	0	0	6	4	-6	6
1183	0	0	0	7	-7	6	-2	2	0	-16	15	0	0	0	-4	4	-1	1	6	4	-5	5
1184	0	0	0	5	-5	6	-2	2	0	-12	13	-1	0	0	-5	5	-1	1	2	4	-4	4
1185	0	0	1	6	-7	6	-2	2	0	-15	16	-1	0	0	-4	4	-2	2	5	4	-4	4
1186	0	0	-3	4	-1	6	-2	2	0	-9	11	0	0	0	-5	5	-3	3	1	2	-2	2
1187	0	0	-1	5	-4	6	-2	2	0	-13	13	0	0	0	-4	4	-2	2	5	2	-4	4
1188	0	0	-2	5	-3	6	-2	2	0	-12	14	0	0	0	-4	4	-4	4	4	2	-2	2
1189	0	0	6	0	-6	6	-2	2	0	-12	9	-1	2	-2	-2	2	0	0	6	0	-6	6
1190	0	0	5	1	-6	6	-2	2	0	-13	9	0	2	-2	-2	2	0	0	7	0	-6	6
1191	0	0	6	0	-6	6	-2	2	0	-12	7	0	3	-3	-1	1	0	0	6	0	-6	6
1192	0	0	2	0	-2	6	-2	2	0	-8	6	0	2	-2	-4	4	0	0	2	0	-4	4
1193	0	0	3	0	-3	6	-2	2	0	-9	8	0	1	-1	-5	5	0	0	3	0	-4	4
1194	0	0	5	0	-5	6	-2	2	0	-11	10	-1	2	-2	-2	2	-2	2	5	0	-4	4
1195	0	0	4	1	-5	6	-2	2	0	-12	10	0	2	-2	-2	2	-2	2	6	0	-4	4
1196	0	0	5	0	-5	6	-2	2	0	-11	8	0	3	-3	-1	1	-2	2	5	0	-4	4
1197	0	0	3	2	-5	6	-2	2	0	-13	13	0	0	0	-5	5	-1	1	7	0	-4	4
1198	0	0	5	3	-8	6	-2	2	0	-17	15	0	0	0	-4	4	0	0	11	0	-6	6
1199	0	0	4	3	-7	6	-2	2	0	-16	16	0	0	0	-4	4	-2	2	10	0	-4	4
1200	0	0	0	0	0	2	-2	2	4	-6	8	0	2	-2	-4	4	0	0	0	0	0	0
1201	0	0	1	2	-3	2	-2	2	4	-11	16	-1	0	0	-5	5	-1	1	5	0	0	0
1202	0	0	0	2	-2	4	-2	2	2	-10	15	-1	0	0	-6	6	-2	2	4	0	0	0
1203	0	0	-2	3	-1	4	-2	2	2	-10	14	0	0	0	-5	5	-3	3	4	0	0	0
1204	0	0	1	4	-5	6	-2	2	0	-11	10	-1	2	-2	-3	3	-1	1	1	4	-4	4
1205	0	0	0	5	-5	6	-2	2	0	-12	10	0	2	-2	-3	3	-1	1	2	4	-4	4
1206	0	0	1	4	-5	6	-2	2	0	-11	8	0	3	-3	-2	2	-1	1	1	4	-4	4
1207	0	0	2	6	-8	6	-2	2	0	-16	17	-1	0	0	-6	6	0	0	6	4	-4	4
1208	0	0	0	7	-7	6	-2	2	0	-16	16	0	0	0	-5	5	-1	1	6	4	-4	4
1209	0	0	-1	5	-4	6	-2	2	0	-13	15	0	0	0	-6	6	-2	2	5	2	-2	2
1210	0	0	6	0	-6	6	-2	2	0	-12	11	-1	2	-2	-4	4	0	0	6	0	-4	4
1211	0	0	5	1	-6	6	-2	2	0	-13	11	0	2	-2	-4	4	0	0	7	0	-4	4
1212	0	0	6	0	-6	6	-2	2	0	-12	9	0	3	-3	-3	3	0	0	6	0	-4	4
1213	0	0	5	3	-8	6	-2	2	0	-17	17	0	0	0	-6	6	0	0	11	0	-4	4
1214	0	0	-2	0	2	4	-2	2	2	-4	9	-1	0	0	-5	5	-3	3	-2	0	0	0
1215	0	0	0	0	0	2	-2	2	4	-6	9	0	0	0	-5	5	0	0	0	0	-1	1
1216	0	0	1	0	-1	1	-1	1	2	-4	7	0	0	0	-2	2	-1	1	1	0	0	0
1217	0	0	0	1	-1	1	-1	1	2	-5	7	1	0	0	-2	2	-1	1	2	0	0	0
1218	0	0	-3	2	1	6	-2	2	0	-5	7	0	0	0	-6	6	-2	2	-3	2	-2	2
1219	0	0	1	4	-5	6	-2	2	0	-11	11	-1	0	0	-4	4	-1	1	1	4	-5	5
1220	0	0	0	5	-5	6	-2	2	0	-12	11	0	0	0	-4	4	-1	1	2	4	-5	5
1221	0	0	1	4	-5	6	-2	2	0	-11	10	0	0	0	-4	4	-1	1	1	4	-5	5
1222	0	0	-1	4	-3	6	-2	2	0	-9	10	-1	0	0	-5	5	-1	1	-1	4	-4	4
1223	0	0	-2	4	-2	6	-2	2	0	-8	9	-1	0	0	-6	6	0	0	-2	4	-4	4
1224	0	0	0	4	-4	6	-2	2	0	-10	11	-1	0	0	-5	5	-1	1	0	4	-4	4
1225	0	0	6	0	-6	6	-2	2	0	-12	11	-1	0	0	-4	4	0	0	6	0	-6	6
1226	0	0	5	1	-6	6	-2	2	0	-13	11	0	0	0	-4	4	0	0	7	0	-6	6
1227	0	0	6	0	-6	6	-2	2	0	-12	10	0	0	0	-4	4	0	0	6	0	-6	6
1228	0	0	2	0	-2	6	-2	2	0	-8	8	0	0	0	-6	6	0	0	2	0	-4	4
1229	0	0	3	0	-3	6	-2	2	0	-9	9	0	0	0	-6	6	0	0	3	0	-4	4
1230	0	0	5	0	-5	6	-2	2	0	-11	12	-1	0	0	-4	4	-2	2	5	0	-4	4
1231	0	0	4	1	-5	6	-2	2	0	-12	12	0	0	0	-4	4	-2	2	6	0	-4	4
1232	0	0	5	0	-5	6	-2	2	0	-11	11	0	0	0	-4	4	-2	2	5	0	-4	4
1233	0	0	0	0	0	2	-2	2	4	-6	10	0	0	0	-6	6	0	0	0	0	0	0
1234	0	0	1	4	-5	6	-2	2	0	-11	12	-1	0	0	-5	5	-1	1	1	4	-4	4
1235	0	0	0	5	-5	6	-2	2	0	-12	12	0	0	0	-5	5	-1	1	2	4	-4	4
1236	0	0	1	4	-5	6	-2	2	0	-11	11	0	0	0	-5	5	-1	1	1	4	-4	4
1237	0	0	6	0	-6	6	-2	2	0	-12	13	-1	0	0	-6	6	0	0	6	0	-4	4
1238	0	0	5	1	-6	6	-2	2	0	-13	13	0	0	0	-6	6	0	0	7	0	-4	4
1239	0	0	6	0	-6	6	-2	2	0	-12	12	0	0	0	-6	6	0	0	6	0	-4	4
1240	0	0	-2	0	2	4	-2	2	2	-4	8	-1	0	0	-4	4	-3	3	-2	0	-1	1
1241	0	0	0	0	0	2	-2	2	4	-6	7	0	0	0	-3	3	0	0	0	0	-3	3
1242	0	0	1	0	-1	1	-1	1	2	-4	6	0	0	0	-1	1	-1	1	1	0	-1	1
1243	0	0	0	1	-1	1	-1	1	2	-5	6	1	0	0	-1	1	-1	1	2	0	-1	1
1244	0	0	-3	2	1	6	-2	2	0	-5	6	0	0	0	-5	5	-2	2	-3	2	-3	3
1245	0	0	1	4	-5	6	-2	2	0	-11	9	-1	0	0	-2	2	-1	1	1	4	-7	7
1246	0	0	0	5	-5	6	-2	2	0	-12	9	0	0	0	-2	2	-1	1	2	4	-7	7
1247	0	0	1	4	-5	6	-2	2	0	-11	7	0	0	0	-1	1	-1	1	1	4	-8	8
1248	0	0	-1	4	-3	6	-2	2	0	-9	8	-1	0	0	-3	3	-1	1	-1	4	-6	6
1249	0	0	-2	4	-2	6	-2	2	0	-8	7	-1	0	0	-4	4	0	0	-2	4	-6	6
1250	0	0	0	4	-4	6	-2	2	0	-10	10	-1	0	0	-4	4	-1	1	0	4	-5	5
1251	0	0	6	0	-6	6	-2	2	0	-12	9	-1	0	0	-2	2	0	0	6	0	-8	8
1252	0	0	5	1	-6	6	-2	2	0	-13	9	0	0	0	-2	2	0	0	7	0	-8	8
1253	0	0	6	0	-6	6	-2	2	0	-12	7	0	0	0	-1	1	0	0	6	0	-9	9
1254	0	0	2	0	-2	6	-2	2	0	-8	6	0	0	0	-4	4	0	0	2	0	-6	6
1255	0	0	3	0	-3	6	-2	2	0	-9	8	0	0	0	-5	5	0	0	3	0	-5	5
1256	0	0	5	0	-5	6	-2	2	0	-11	10	-1	0	0	-2	2	-2	2	5	0	-6	6
1257	0	0	4	1	-5	6	-2	2	0	-12	10	0	0	0	-2	2	-2	2	6	0	-6	6
1258	0	0	5	0	-5	6	-2	2	0	-11	8	0	0	0	-1	1	-2	2	5	0	-7	7
1259	0	0	0	0	0	2	-2	2	4	-6	8	0	0	0	-4	4	0	0	0	0	-2	2
1260	0	0	1	4	-5	6	-2	2	0	-11	10	-1	0	0	-3	3	-1	1	1	4	-6	6
1261	0	0	0	5	-5	6	-2	2	0	-12	10	0	0	0	-3	3	-1	1	2	4	-6	6
1262	0	0	1	4	-5	6	-2	2	0	-11	8	0	0	0	-2	2	-1	1	1	4	-7	7
1263	0	0	6	0	-6	6	-2	2	0	-12	11	-1	0	0	-4	4	0	0	6	0	-6	6
1264	0	0	5	1	-6	6	-2	2	0	-13	11	0	0	0	-4	4	0	0	7	0	-6	6
1265	0	0	6	0	-6	6	-2	2	0	-12	9	0	0	0	-3	3	0	0	6	0	-7	7
1266	0	0	2	0	-2	4	-1	1	0	-6	4	1	2	-2	-2	2	0	0	2	0	-3	3
1267	0	0	-1	0	1	4	-1	1	0	-3	5	1	0	0	-4	4	-2	2	-1	0	-1	1
1268	0	0	1	0	-1	4	-1	1	0	-5	5	1	2	-2	-2	2	-2	2	1	0	-1	1
1269	0	0	1.6667	0	-1.6667	2.6667	0	0	0	-2.6667	1.3333	0.66667	0	0	1.6667	-1.6667	-2	2	1.6667	0	-1.6667	1.6667
1270	0	0	0.66667	1	-1.6667	2.6667	0	0	0	-3.6667	1.3333	1.6667	0	0	1.6667	-1.6667	-2	2	2.6667	0	-1.6667	1.6667
1271	0	0	2	0	-2	4	-1	1	0	-5	2	1	2	-2	-1	1	0	0	2	0	-2	2
1272	0	0	-1.6667	0	1.6667	2.6667	0	0	0	0.66667	-1.3333	1.6667	0	0	0	0	-2	2	-1.6667	0	0	0
1273	0	0	-1	0	1	4	-1	1	0	-2	3	1	0	0	-3	3	-2	2	-1	0	0	0
1274	0	0	1	0	-1	4	-1	1	0	-4	3	1	2	-2	-1	1	-2	2	1	0	0	0
1275	0	0	-2	0	2	6	-2	2	0	-4	5	0	2	-2	-5	5	-2	2	-2	0	-1	1
1276	0	0	1	0	-1	6	-2	2	0	-7	6	0	3	-3	-4	4	-1	1	1	0	-2	2
1277	0	0	0	0	0	3	-1	1	0	-3	5	0	1	-1	-2	2	-2	2	0	0	0	0
1278	0	0	-1	1	0	3	-1	1	0	-4	5	1	1	-1	-2	2	-2	2	1	0	0	0
1279	0	0	-2	0	2	6	-2	2	0	-4	8	-1	1	-1	-5	5	-4	4	-2	0	0	0
1280	0	0	0	0	0	6	-2	2	0	-6	7	0	3	-3	-4	4	-3	3	0	0	0	0
1281	0	0	0	0	0	6	-2	2	0	-6	7	0	2	-2	-5	5	-2	2	0	0	-1	1
1282	0	0	1	0	-1	3	-1	1	0	-4	6	0	1	-1	-2	2	-2	2	1	0	0	0
1283	0	0	0	1	-1	3	-1	1	0	-5	6	1	1	-1	-2	2	-2	2	2	0	0	0
1284	0	0	1	0	-1	4	0	0	0	-5	9	0	0	0	-1	1	-6	6	1	0	-1	1
1285	0	0	0	1	-1	4	0	0	0	-6	9	1	0	0	-1	1	-6	6	2	0	-1	1
1286	0	0	2	0	-2	4	-1	1	0	-6	5	1	2	-2	-3	3	0	0	2	0	-2	2
1287	0	0	-1	0	1	4	0	0	0	-3	8	0	0	0	-2	2	-6	6	-1	0	0	0
1288	0	0	-1	0	1	4	-1	1	0	-3	6	1	0	0	-5	5	-2	2	-1	0	0	0
1289	0	0	1	0	-1	4	-1	1	0	-5	6	1	2	-2	-3	3	-2	2	1	0	0	0
1290	0	0	0	0	0	4	0	0	0	-4	8	0	0	0	-1	1	-6	6	0	0	-1	1
1291	0	0	-1	1	0	4	0	0	0	-5	8	1	0	0	-1	1	-6	6	1	0	-1	1
1292	0	0	-2	0	2	4	0	0	0	-2	7	0	0	0	-2	2	-6	6	-2	0	0	0
1293	0	0	1	2	-3	6	-2	2	0	-11	15	-1	0	0	-4	4	-5	5	5	0	-1	1
1294	0	0	0	2	-2	3	-1	1	0	-7	9	1	0	0	-2	2	-3	3	4	0	0	0
1295	0	0	0	2	-2	6	-2	2	0	-10	13	-1	0	0	-4	4	-4	4	4	0	-2	2
1296	0	0	-2	3	-1	6	-2	2	0	-10	13	0	0	0	-4	4	-5	5	4	0	-1	1
1297	0	0	-2	1	1	6	-2	2	0	-6	11	-1	0	0	-5	5	-5	5	0	0	0	0
1298	0	0	-1	2	-1	6	-2	2	0	-9	14	-1	0	0	-4	4	-6	6	3	0	0	0
1299	0	0	1	0	-1	6	-2	2	0	-7	7	-1	4	-4	-4	4	-1	1	1	0	-1	1
1300	0	0	2	0	-2	4	-1	1	0	-6	6	1	2	-2	-4	4	0	0	2	0	-1	1
1301	0	0	1.6667	0	-1.6667	2.6667	0	0	0	-2.6667	3	0.66667	0	0	0	0	-2	2	1.6667	0	0	0
1302	0	0	0.66667	1	-1.6667	2.6667	0	0	0	-3.6667	3	1.6667	0	0	0	0	-2	2	2.6667	0	0	0
1303	0	0	2	0	-2	4	-1	1	0	-5	4	1	2	-2	-3	3	0	0	2	0	0	0
1304	0	0	-2	0	2	6	-2	2	0	-4	6	0	2	-2	-6	6	-2	2	-2	0	0	0
1305	0	0	1	0	-1	6	-2	2	0	-7	8	0	3	-3	-6	6	-1	1	1	0	0	0
1306	0	0	0	0	0	6	-2	2	0	-6	8	0	2	-2	-6	6	-2	2	0	0	0	0
1307	0	0	1	0	-1	4	0	0	0	-5	10	0	0	0	-2	2	-6	6	1	0	0	0
1308	0	0	0	1	-1	4	0	0	0	-6	10	1	0	0	-2	2	-6	6	2	0	0	0
1309	0	0	2	0	-2	4	-1	1	0	-6	7	1	2	-2	-5	5	0	0	2	0	0	0
1310	0	0	0	0	0	4	0	0	0	-4	9	0	0	0	-2	2	-6	6	0	0	0	0
1311	0	0	-1	1	0	4	0	0	0	-5	9	1	0	0	-2	2	-6	6	1	0	0	0
1312	0	0	1	2	-3	6	-2	2	0	-11	16	-1	0	0	-5	5	-5	5	5	0	0	0
1313	0	0	0	2	-2	6	-2	2	0	-10	15	-1	0	0	-6	6	-4	4	4	0	0	0
1314	0	0	-2	3	-1	6	-2	2	0	-10	14	0	0	0	-5	5	-5	5	4	0	0	0
1315	0	0	1	0	-1	6	-2	2	0	-7	8	-1	4	-4	-5	5	-1	1	1	0	0	0
1316	0	0	2	0	-2	4	-1	1	0	-6	6	1	0	0	-4	4	0	0	2	0	-3	3
1317	0	0	1	0	-1	4	-1	1	0	-5	7	1	0	0	-4	4	-2	2	1	0	-1	1
1318	0	0	2	0	-2	4	-1	1	0	-5	4	1	0	0	-3	3	0	0	2	0	-2	2
1319	0	0	1	0	-1	4	-1	1	0	-4	5	1	0	0	-3	3	-2	2	1	0	0	0
1320	0	0	-2	0	2	6	-2	2	0	-4	7	0	0	0	-7	7	-2	2	-2	0	-1	1
1321	0	0	1	0	-1	6	-2	2	0	-7	9	0	0	0	-7	7	-1	1	1	0	-2	2
1322	0	0	0	0	0	3	-1	1	0	-3	6	0	0	0	-3	3	-2	2	0	0	0	0
1323	0	0	-1	1	0	3	-1	1	0	-4	6	1	0	0	-3	3	-2	2	1	0	0	0
1324	0	0	-2	0	2	6	-2	2	0	-4	9	-1	0	0	-6	6	-4	4	-2	0	0	0
1325	0	0	0	0	0	6	-2	2	0	-6	10	0	0	0	-7	7	-3	3	0	0	0	0
1326	0	0	0	0	0	6	-2	2	0	-6	9	0	0	0	-7	7	-2	2	0	0	-1	1
1327	0	0	1	0	-1	3	-1	1	0	-4	7	0	0	0	-3	3	-2	2	1	0	0	0
1328	0	0	0	1	-1	3	-1	1	0	-5	7	1	0	0	-3	3	-2	2	2	0	0	0
1329	0	0	2	0	-2	4	-1	1	0	-6	7	1	0	0	-5	5	0	0	2	0	-2	2
1330	0	0	1	0	-1	4	-1	1	0	-5	8	1	0	0	-5	5	-2	2	1	0	0	0
1331	0	0	1	0	-1	6	-2	2	0	-7	11	-1	0	0	-8	8	-1	1	1	0	-1	1
1332	0	0	2	0	-2	4	-1	1	0	-6	8	1	0	0	-6	6	0	0	2	0	-1	1
1333	0	0	2	0	-2	4	-1	1	0	-5	6	1	0	0	-5	5	0	0	2	0	0	0
1334	0	0	-2	0	2	6	-2	2	0	-4	8	0	0	0	-8	8	-2	2	-2	0	0	0
1335	0	0	1	0	-1	6	-2	2	0	-7	11	0	0	0	-9	9	-1	1	1	0	0	0
1336	0	0	0	0	0	6	-2	2	0	-6	10	0	0	0	-8	8	-2	2	0	0	0	0
1337	0	0	2	0	-2	4	-1	1	0	-6	9	1	0	0	-7	7	0	0	2	0	0	0
1338	0	0	1	0	-1	6	-2	2	0	-7	12	-1	0	0	-9	9	-1	1	1	0	0	0
1339	0	0	2	0	-2	4	-1	1	0	-6	4	1	0	0	-2	2	0	0	2	0	-5	5
1340	0	0	1	0	-1	4	-1	1	0	-5	5	1	0	0	-2	2	-2	2	1	0	-3	3
1341	0	0	2	0	-2	4	-1	1	0	-5	2	1	0	0	-1	1	0	0	2	0	-4	4
1342	0	0	1	0	-1	4	-1	1	0	-4	3	1	0	0	-1	1	-2	2	1	0	-2	2
1343	0	0	-2	0	2	6	-2	2	0	-4	5	0	0	0	-5	5	-2	2	-2	0	-3	3
1344	0	0	1	0	-1	6	-2	2	0	-7	6	0	0	0	-4	4	-1	1	1	0	-5	5
1345	0	0	0	0	0	3	-1	1	0	-3	5	0	0	0	-2	2	-2	2	0	0	-1	1
1346	0	0	-1	1	0	3	-1	1	0	-4	5	1	0	0	-2	2	-2	2	1	0	-1	1
1347	0	0	-2	0	2	6	-2	2	0	-4	8	-1	0	0	-5	5	-4	4	-2	0	-1	1
1348	0	0	0	0	0	6	-2	2	0	-6	7	0	0	0	-4	4	-3	3	0	0	-3	3
1349	0	0	0	0	0	6	-2	2	0	-6	7	0	0	0	-5	5	-2	2	0	0	-3	3
1350	0	0	1	0	-1	3	-1	1	0	-4	6	0	0	0	-2	2	-2	2	1	0	-1	1
1351	0	0	0	1	-1	3	-1	1	0	-5	6	1	0	0	-2	2	-2	2	2	0	-1	1
1352	0	0	2	0	-2	4	-1	1	0	-6	5	1	0	0	-3	3	0	0	2	0	-4	4
1353	0	0	1	0	-1	4	-1	1	0	-5	6	1	0	0	-3	3	-2	2	1	0	-2	2
1354	0	0	1	0	-1	6	-2	2	0	-7	7	-1	0	0	-4	4	-1	1	1	0	-5	5
1355	0	0	2	0	-2	4	-1	1	0	-6	6	1	0	0	-4	4	0	0	2	0	-3	3
1356	0	0	2	0	-2	4	-1	1	0	-5	4	1	0	0	-3	3	0	0	2	0	-2	2
1357	0	0	-2	0	2	6	-2	2	0	-4	6	0	0	0	-6	6	-2	2	-2	0	-2	2
1358	0	0	1	0	-1	6	-2	2	0	-7	8	0	0	0	-6	6	-1	1	1	0	-3	3
1359	0	0	0	0	0	6	-2	2	0	-6	8	0	0	0	-6	6	-2	2	0	0	-2	2
1360	0	0	2	0	-2	4	-1	1	0	-6	7	1	0	0	-5	5	0	0	2	0	-2	2
1361	0	0	1	0	-1	6	-2	2	0	-7	8	-1	0	0	-5	5	-1	1	1	0	-4	4
1362	0	0	-1	0	1	4	-1	1	0	-3	5	1	0	0	-6	6	0	0	-1	0	-1	1
1363	0	0	-1	0	1	4	-1	1	0	-2	3	1	0	0	-5	5	0	0	-1	0	0	0
1364	0	0	-2	0	2	6	-2	2	0	-4	8	-1	1	-1	-6	6	-3	3	-2	0	0	0
1365	0	0	0	0	0	6	-2	2	0	-6	7	0	2	-2	-7	7	0	0	0	0	-1	1
1366	0	0	1	0	-1	3	-1	1	0	-4	6	0	1	-1	-3	3	-1	1	1	0	0	0
1367	0	0	0	1	-1	3	-1	1	0	-5	6	1	1	-1	-3	3	-1	1	2	0	0	0
1368	0	0	-1	0	1	4	-1	1	0	-3	6	1	0	0	-7	7	0	0	-1	0	0	0
1369	0	0	1	2	-3	6	-2	2	0	-11	15	-1	0	0	-8	8	-1	1	5	0	-1	1
1370	0	0	0	2	-2	3	-1	1	0	-7	9	1	0	0	-4	4	-1	1	4	0	0	0
1371	0	0	0	2	-2	6	-2	2	0	-10	13	-1	0	0	-6	6	-2	2	4	0	-2	2
1372	0	0	-2	3	-1	6	-2	2	0	-10	13	0	0	0	-6	6	-3	3	4	0	-1	1
1373	0	0	-2	1	1	6	-2	2	0	-6	11	-1	0	0	-7	7	-3	3	0	0	0	0
1374	0	0	-1	2	-1	6	-2	2	0	-9	14	-1	0	0	-6	6	-4	4	3	0	0	0
1375	0	0	0	0	0	6	-2	2	0	-6	8	0	2	-2	-8	8	0	0	0	0	0	0
1376	0	0	1	2	-3	6	-2	2	0	-11	16	-1	0	0	-9	9	-1	1	5	0	0	0
1377	0	0	0	2	-2	6	-2	2	0	-10	15	-1	0	0	-8	8	-2	2	4	0	0	0
1378	0	0	-2	3	-1	6	-2	2	0	-10	14	0	0	0	-7	7	-3	3	4	0	0	0
1379	0	0	-2	0	2	6	-2	2	0	-4	9	-1	0	0	-7	7	-3	3	-2	0	0	0
1380	0	0	0	0	0	6	-2	2	0	-6	9	0	0	0	-9	9	0	0	0	0	-1	1
1381	0	0	1	0	-1	3	-1	1	0	-4	7	0	0	0	-4	4	-1	1	1	0	0	0
1382	0	0	0	1	-1	3	-1	1	0	-5	7	1	0	0	-4	4	-1	1	2	0	0	0
1383	0	0	0	0	0	6	-2	2	0	-6	10	0	0	0	-10	10	0	0	0	0	0	0
1384	0	0	-2	0	2	6	-2	2	0	-4	8	-1	0	0	-6	6	-3	3	-2	0	-1	1
1385	0	0	0	0	0	6	-2	2	0	-6	7	0	0	0	-7	7	0	0	0	0	-3	3
1386	0	0	1	0	-1	3	-1	1	0	-4	6	0	0	0	-3	3	-1	1	1	0	-1	1
1387	0	0	0	1	-1	3	-1	1	0	-5	6	1	0	0	-3	3	-1	1	2	0	-1	1
1388	0	0	0	0	0	6	-2	2	0	-6	8	0	0	0	-8	8	0	0	0	0	-2	2
1389	0	0	4	0	-4	3	-1	1	0	-7	4	1	2	-2	0	0	0	0	4	0	-3	3
1390	0	0	3	0	-3	3	-1	1	0	-6	4	1	2	-2	0	0	-1	1	3	0	-2	2
1391	0	0	0	0	0	6	-2	2	0	-6	9	-1	0	0	-4	4	-4	4	0	0	-2	2
1392	0	0	-1	1	0	6	-2	2	0	-7	9	0	0	0	-4	4	-4	4	1	0	-2	2
1393	0	0	-0.33333	0	0.33333	2.6667	0	0	0	-2.3333	2.6667	1.6667	0	0	-1	1	-2	2	-0.33333	0	-2.3333	2.3333
1394	0	0	1	0	-1	2	-1	1	2	-5	4	1	2	-2	0	0	-1	1	1	0	-2	2
1395	0	0	1	2	-3	4	-1	1	0	-7	4	1	2	-2	0	0	-1	1	1	2	-4	4
1396	0	0	4	0	-4	4	-1	1	0	-8	4	1	2	-2	0	0	0	0	4	0	-5	5
1397	0	0	0	0	0	2	-1	1	2	-4	7	0	0	0	-1	1	-3	3	0	0	-1	1
1398	0	0	-2	0	2	3	-1	1	1	-2	4	1	0	0	-3	3	-2	2	-2	0	-1	1
1399	0	0	0	2	-2	4	-1	1	0	-6	7	0	0	0	-1	1	-3	3	0	2	-3	3
1400	0	0	-2	1	1	4	-1	1	0	-3	4	1	0	0	-3	3	-2	2	-2	1	-2	2
1401	0	0	1	0	-1	4	-1	1	0	-5	5	1	0	0	-2	2	-2	2	1	0	-3	3
1402	0	0	3	0	-3	4	-1	1	0	-7	5	1	2	-2	0	0	-2	2	3	0	-3	3
1403	0	0	1	0	-1	1	-1	1	3	-4	2	1	2	-2	2	-2	-1	1	1	0	-1	1
1404	0	0	-1.6667	0	1.6667	1	0	0	1.6667	0.66667	-0.33333	0.66667	0	0	1.6667	-1.6667	-2	2	-1.6667	0	0	0
1405	0	0	0	0	0	1	-1	1	3	-3	5	0	0	0	1	-1	-3	3	0	0	0	0
1406	0	0	-2	0	2	2	-1	1	2	-1	2	1	0	0	-1	1	-2	2	-2	0	0	0
1407	0	0	-1	0	1	2	-1	1	1	-2	3	1	1	-1	-2	2	-1	1	-1	0	0	0
1408	0	0	0	0	0	3	-2	2	3	-6	6	0	3	-3	-1	1	-2	2	0	0	-1	1
1409	0	0	0	0	0	1	-1	1	2	-3	4	1	1	-1	-1	1	-1	1	0	0	0	0
1410	0	0	1.6667	0	-1.6667	1	0	0	1.6667	-4.3333	6.3333	0.66667	0	0	0	0	-2	2	1.6667	0	-1.6667	1.6667
1411	0	0	0.66667	1	-1.6667	1	0	0	1.6667	-5.3333	6.3333	1.6667	0	0	0	0	-2	2	2.6667	0	-1.6667	1.6667
1412	0	0	1	0	-1	1	-1	1	3	-5	5	1	2	-2	0	0	-1	1	1	0	-1	1
1413	0	0	-1.6667	0	1.6667	1	0	0	1.6667	-1	3.6667	1.6667	0	0	-1.6667	1.6667	-2	2	-1.6667	0	0	0
1414	0	0	0	0	0	1	-1	1	3	-4	8	0	0	0	-1	1	-3	3	0	0	0	0
1415	0	0	-2	0	2	2	-1	1	2	-2	5	1	0	0	-3	3	-2	2	-2	0	0	0
1416	0	0	0	0	0	1	0	0	1.6667	-2.6667	4.6667	0.66667	0	0	0	0	-2	2	0	0	-1.6667	1.6667
1417	0	0	-1	1	0	1	0	0	1.6667	-3.6667	4.6667	1.6667	0	0	0	0	-2	2	1	0	-1.6667	1.6667
1418	0	0	1	0	-1	1	-1	1	3	-5	4	1	2	-2	0	0	0	0	1	0	-2	2
1419	0	0	-3.3333	0	3.3333	1	0	0	1.6667	0.66667	2	1.6667	0	0	-1.6667	1.6667	-2	2	-3.3333	0	0	0
1420	0	0	-2	0	2	1	-1	1	3	-2	5	1	0	0	-2	2	-2	2	-2	0	0	0
1421	0	0	0	0	0	1	-1	1	3	-4	5	1	2	-2	0	0	-2	2	0	0	0	0
1422	0	0	0	2	-2	2	-2	2	4	-10	13	0	0	0	-1	1	-4	4	4	0	-1	1
1423	0	0	1	1	-2	1	-1	1	2	-6	9	0	0	0	0	0	-3	3	3	0	0	0
1424	0	0	-1	2	-1	4	-2	2	2	-9	13	-1	0	0	-2	2	-5	5	3	0	-1	1
1425	0	0	-1	2	-1	2	-1	1	1	-6	8	1	0	0	-1	1	-3	3	3	0	0	0
1426	0	0	0	0	0	2	-2	2	4	-6	5	0	4	-4	-1	1	0	0	0	0	-1	1
1427	0	0	1	0	-1	1	-1	1	2	-4	5	0	2	-2	0	0	-1	1	1	0	0	0
1428	0	0	1.6667	1.6667	-3.3333	2.6667	0	0	0	-4.3333	1.3333	0.66667	0	0	3.3333	-3.3333	-2	2	1.6667	1.6667	-3.3333	3.3333
1429	0	0	0.66667	2.6667	-3.3333	2.6667	0	0	0	-5.3333	1.3333	1.6667	0	0	3.3333	-3.3333	-2	2	2.6667	1.6667	-3.3333	3.3333
1430	0	0	2	3	-5	4	-1	1	0	-8	2	1	2	-2	2	-2	0	0	2	3	-5	5
1431	0	0	-1.6667	1.6667	0	2.6667	0	0	0	-1	-1.3333	1.6667	0	0	1.6667	-1.6667	-2	2	-1.6667	1.6667	-1.6667	1.6667
1432	0	0	-1	3	-2	4	-1	1	0	-5	3	1	0	0	0	0	-2	2	-1	3	-3	3
1433	0	0	1	3	-4	4	-1	1	0	-7	3	1	2	-2	2	-2	-2	2	1	3	-3	3
1434	0	0	-2	2	0	6	-2	2	0	-6	5	0	2	-2	-3	3	-2	2	-2	2	-3	3
1435	0	0	1	3	-4	6	-2	2	0	-10	6	0	3	-3	-1	1	-1	1	1	3	-5	5
1436	0	0	0	1	-1	3	-1	1	0	-4	5	0	1	-1	-1	1	-2	2	0	1	-1	1
1437	0	0	-1	2	-1	3	-1	1	0	-5	5	1	1	-1	-1	1	-2	2	1	1	-1	1
1438	0	0	-2	2	0	6	-2	2	0	-6	8	-1	1	-1	-3	3	-4	4	-2	2	-2	2
1439	0	0	0	3	-3	6	-2	2	0	-9	7	0	3	-3	-1	1	-3	3	0	3	-3	3
1440	0	0	0	4	-4	6	-2	2	0	-10	7	0	2	-2	-1	1	-2	2	0	4	-5	5
1441	0	0	1	2	-3	3	-1	1	0	-6	6	0	1	-1	0	0	-2	2	1	2	-2	2
1442	0	0	0	3	-3	3	-1	1	0	-7	6	1	1	-1	0	0	-2	2	2	2	-2	2
1443	0	0	1	6	-7	6	-2	2	0	-15	15	-1	0	0	0	0	-5	5	5	4	-5	5
1444	0	0	0	4	-4	3	-1	1	0	-9	9	1	0	0	0	0	-3	3	4	2	-2	2
1445	0	0	0	4	-4	6	-2	2	0	-12	13	-1	0	0	-2	2	-4	4	4	2	-4	4
1446	0	0	-2	5	-3	6	-2	2	0	-12	13	0	0	0	-2	2	-5	5	4	2	-3	3
1447	0	0	-2	3	-1	6	-2	2	0	-8	11	-1	0	0	-3	3	-5	5	0	2	-2	2
1448	0	0	-1	4	-3	6	-2	2	0	-11	14	-1	0	0	-2	2	-6	6	3	2	-2	2
1449	0	0	1	4	-5	6	-2	2	0	-11	7	-1	4	-4	0	0	-1	1	1	4	-5	5
1450	0	0	2	0	-2	4	0	0	0	-5	6	0	0	0	2	-2	-6	6	2	0	-2	2
1451	0	0	1	1	-2	4	0	0	0	-6	6	1	0	0	2	-2	-6	6	3	0	-2	2
1452	0	0	0	0	0	4	0	0	0	-3	5	0	0	0	1	-1	-6	6	0	0	-1	1
1453	0	0	1	0	-1	6	-2	2	0	-7	7	-1	2	-2	-2	2	-3	3	1	0	-3	3
1454	0	0	0	1	-1	6	-2	2	0	-8	7	0	2	-2	-2	2	-3	3	2	0	-3	3
1455	0	0	-1	0	1	6	-2	2	0	-5	6	-1	2	-2	-3	3	-3	3	-1	0	-2	2
1456	0	0	-2	0	2	6	-2	2	0	-4	5	-1	2	-2	-4	4	-2	2	-2	0	-2	2
1457	0	0	-1	0	1	6	-2	2	0	-5	6	0	1	-1	-4	4	-3	3	-1	0	-2	2
1458	0	0	5	0	-5	6	-2	2	0	-11	9	-1	2	-2	0	0	-3	3	5	0	-5	5
1459	0	0	4	1	-5	6	-2	2	0	-12	9	0	2	-2	0	0	-3	3	6	0	-5	5
1460	0	0	5	0	-5	6	-2	2	0	-11	7	0	3	-3	0	0	-2	2	5	0	-5	5
1461	0	0	3	0	-3	6	-2	2	0	-9	8	-1	2	-2	-1	1	-3	3	3	0	-4	4
1462	0	0	2	0	-2	6	-2	2	0	-8	7	-1	2	-2	-2	2	-2	2	2	0	-4	4
1463	0	0	4	0	-4	6	-2	2	0	-10	10	-1	1	-1	-1	1	-4	4	4	0	-4	4
1464	0	0	6	2	-8	6	-2	2	0	-16	15	-1	0	0	0	0	-4	4	10	0	-6	6
1465	0	0	4	3	-7	6	-2	2	0	-16	15	0	0	0	0	0	-5	5	10	0	-5	5
1466	0	0	4	1	-5	6	-2	2	0	-12	13	-1	0	0	-1	1	-5	5	6	0	-4	4
1467	0	0	5	2	-7	6	-2	2	0	-15	16	-1	0	0	0	0	-6	6	9	0	-4	4
1468	0	0	-1	2	-1	6	-2	2	0	-9	11	0	0	0	-3	3	-5	5	3	0	-2	2
1469	0	0	1	3	-4	6	-2	2	0	-13	13	0	0	0	-2	2	-4	4	7	0	-4	4
1470	0	0	0	3	-3	6	-2	2	0	-12	14	0	0	0	-2	2	-6	6	6	0	-2	2
1471	0	0	6	0	-6	6	-2	2	0	-12	7	-1	4	-4	0	0	0	0	6	0	-6	6
1472	0	0	5	0	-5	6	-2	2	0	-11	6	0	4	-4	0	0	-1	1	5	0	-5	5
1473	0	0	3	0	-3	6	-2	2	0	-9	6	-1	4	-4	-1	1	-1	1	3	0	-4	4
1474	0	0	2	0	-2	6	-2	2	0	-8	5	-1	4	-4	-2	2	0	0	2	0	-4	4
1475	0	0	5	0	-5	6	-2	2	0	-11	8	-1	4	-4	0	0	-2	2	5	0	-4	4
1476	0	0	4	0	-4	2	-2	2	4	-10	7	0	4	-4	1	-1	0	0	4	0	-3	3
1477	0	0	3	0	-3	2	-2	2	4	-9	9	0	4	-4	1	-1	-3	3	3	0	0	0
1478	0	0	4	0	-4	3	-1	1	0	-7	5	1	2	-2	-1	1	0	0	4	0	-2	2
1479	0	0	-0.33333	0	0.33333	2.6667	0	0	0	-2.3333	3.3333	1.6667	0	0	-1.6667	1.6667	-2	2	-0.33333	0	-1.6667	1.6667
1480	0	0	1	0	-1	2	-1	1	2	-5	5	1	2	-2	-1	1	-1	1	1	0	-1	1
1481	0	0	1	2	-3	4	-1	1	0	-7	5	1	2	-2	-1	1	-1	1	1	2	-3	3
1482	0	0	4	0	-4	4	-1	1	0	-8	6	1	2	-2	-2	2	0	0	4	0	-3	3
1483	0	0	1	0	-1	1	-1	1	3	-4	3	1	2	-2	1	-1	-1	1	1	0	0	0
1484	0	0	0	0	0	3	-2	2	3	-6	7	0	3	-3	-2	2	-2	2	0	0	0	0
1485	0	0	1.6667	0	-1.6667	1	0	0	1.6667	-4.3333	8	0.66667	0	0	-1.6667	1.6667	-2	2	1.6667	0	0	0
1486	0	0	0.66667	1	-1.6667	1	0	0	1.6667	-5.3333	8	1.6667	0	0	-1.6667	1.6667	-2	2	2.6667	0	0	0
1487	0	0	1	0	-1	1	-1	1	3	-5	6	1	2	-2	-1	1	-1	1	1	0	0	0
1488	0	0	0	0	0	1	0	0	1.6667	-2.6667	6.3333	0.66667	0	0	-1.6667	1.6667	-2	2	0	0	0	0
1489	0	0	-1	1	0	1	0	0	1.6667	-3.6667	6.3333	1.6667	0	0	-1.6667	1.6667	-2	2	1	0	0	0
1490	0	0	1	0	-1	1	-1	1	3	-5	6	1	2	-2	-2	2	0	0	1	0	0	0
1491	0	0	0	2	-2	2	-2	2	4	-10	14	0	0	0	-2	2	-4	4	4	0	0	0
1492	0	0	-1	2	-1	4	-2	2	2	-9	14	-1	0	0	-3	3	-5	5	3	0	0	0
1493	0	0	0	0	0	2	-2	2	4	-6	6	0	4	-4	-2	2	0	0	0	0	0	0
1494	0	0	1.6667	1.6667	-3.3333	2.6667	0	0	0	-4.3333	3	0.66667	0	0	1.6667	-1.6667	-2	2	1.6667	1.6667	-1.6667	1.6667
1495	0	0	0.66667	2.6667	-3.3333	2.6667	0	0	0	-5.3333	3	1.6667	0	0	1.6667	-1.6667	-2	2	2.6667	1.6667	-1.6667	1.6667
1496	0	0	2	3	-5	4	-1	1	0	-8	4	1	2	-2	0	0	0	0	2	3	-3	3
1497	0	0	-2	2	0	6	-2	2	0	-6	6	0	2	-2	-4	4	-2	2	-2	2	-2	2
1498	0	0	1	3	-4	6	-2	2	0	-10	8	0	3	-3	-3	3	-1	1	1	3	-3	3
1499	0	0	0	4	-4	6	-2	2	0	-10	8	0	2	-2	-2	2	-2	2	0	4	-4	4
1500	0	0	1	6	-7	6	-2	2	0	-15	16	-1	0	0	-1	1	-5	5	5	4	-4	4
1501	0	0	0	4	-4	6	-2	2	0	-12	15	-1	0	0	-4	4	-4	4	4	2	-2	2
1502	0	0	-2	5	-3	6	-2	2	0	-12	14	0	0	0	-3	3	-5	5	4	2	-2	2
1503	0	0	1	4	-5	6	-2	2	0	-11	8	-1	4	-4	-1	1	-1	1	1	4	-4	4
1504	0	0	2	0	-2	4	0	0	0	-5	7	0	0	0	1	-1	-6	6	2	0	-1	1
1505	0	0	1	1	-2	4	0	0	0	-6	7	1	0	0	1	-1	-6	6	3	0	-1	1
1506	0	0	1	0	-1	6	-2	2	0	-7	8	-1	2	-2	-3	3	-3	3	1	0	-2	2
1507	0	0	0	1	-1	6	-2	2	0	-8	8	0	2	-2	-3	3	-3	3	2	0	-2	2
1508	0	0	5	0	-5	6	-2	2	0	-11	10	-1	2	-2	-1	1	-3	3	5	0	-4	4
1509	0	0	4	1	-5	6	-2	2	0	-12	10	0	2	-2	-1	1	-3	3	6	0	-4	4
1510	0	0	5	0	-5	6	-2	2	0	-11	8	0	3	-3	-1	1	-2	2	5	0	-4	4
1511	0	0	6	2	-8	6	-2	2	0	-16	17	-1	0	0	-2	2	-4	4	10	0	-4	4
1512	0	0	4	3	-7	6	-2	2	0	-16	16	0	0	0	-1	1	-5	5	10	0	-4	4
1513	0	0	1	3	-4	6	-2	2	0	-13	15	0	0	0	-4	4	-4	4	7	0	-2	2
1514	0	0	6	0	-6	6	-2	2	0	-12	9	-1	4	-4	-2	2	0	0	6	0	-4	4
1515	0	0	5	0	-5	6	-2	2	0	-11	7	0	4	-4	-1	1	-1	1	5	0	-4	4
1516	0	0	4	0	-4	2	-2	2	4	-10	10	0	4	-4	-2	2	0	0	4	0	0	0
1517	0	0	4	0	-4	3	-1	1	0	-7	6	1	0	0	-2	2	0	0	4	0	-3	3
1518	0	0	3	0	-3	3	-1	1	0	-6	6	1	0	0	-2	2	-1	1	3	0	-2	2
1519	0	0	1	0	-1	2	-1	1	2	-5	6	1	0	0	-2	2	-1	1	1	0	-2	2
1520	0	0	1	2	-3	4	-1	1	0	-7	6	1	0	0	-2	2	-1	1	1	2	-4	4
1521	0	0	4	0	-4	4	-1	1	0	-8	6	1	0	0	-2	2	0	0	4	0	-5	5
1522	0	0	3	0	-3	4	-1	1	0	-7	7	1	0	0	-2	2	-2	2	3	0	-3	3
1523	0	0	1	0	-1	1	-1	1	3	-4	4	1	0	0	0	0	-1	1	1	0	-1	1
1524	0	0	-1	0	1	2	-1	1	1	-2	4	1	0	0	-3	3	-1	1	-1	0	0	0
1525	0	0	0	0	0	3	-2	2	3	-6	9	0	0	0	-4	4	-2	2	0	0	-1	1
1526	0	0	0	0	0	1	-1	1	2	-3	5	1	0	0	-2	2	-1	1	0	0	0	0
1527	0	0	1	0	-1	1	-1	1	3	-5	7	1	0	0	-2	2	-1	1	1	0	-1	1
1528	0	0	1	0	-1	1	-1	1	3	-5	6	1	0	0	-2	2	0	0	1	0	-2	2
1529	0	0	0	0	0	1	-1	1	3	-4	7	1	0	0	-2	2	-2	2	0	0	0	0
1530	0	0	0	0	0	2	-2	2	4	-6	9	0	0	0	-5	5	0	0	0	0	-1	1
1531	0	0	1	0	-1	1	-1	1	2	-4	7	0	0	0	-2	2	-1	1	1	0	0	0
1532	0	0	2	3	-5	4	-1	1	0	-8	4	1	0	0	0	0	0	0	2	3	-5	5
1533	0	0	1	3	-4	4	-1	1	0	-7	5	1	0	0	0	0	-2	2	1	3	-3	3
1534	0	0	-2	2	0	6	-2	2	0	-6	7	0	0	0	-5	5	-2	2	-2	2	-3	3
1535	0	0	1	3	-4	6	-2	2	0	-10	9	0	0	0	-4	4	-1	1	1	3	-5	5
1536	0	0	0	1	-1	3	-1	1	0	-4	6	0	0	0	-2	2	-2	2	0	1	-1	1
1537	0	0	-1	2	-1	3	-1	1	0	-5	6	1	0	0	-2	2	-2	2	1	1	-1	1
1538	0	0	-2	2	0	6	-2	2	0	-6	9	-1	0	0	-4	4	-4	4	-2	2	-2	2
1539	0	0	0	3	-3	6	-2	2	0	-9	10	0	0	0	-4	4	-3	3	0	3	-3	3
1540	0	0	0	4	-4	6	-2	2	0	-10	9	0	0	0	-3	3	-2	2	0	4	-5	5
1541	0	0	1	2	-3	3	-1	1	0	-6	7	0	0	0	-1	1	-2	2	1	2	-2	2
1542	0	0	0	3	-3	3	-1	1	0	-7	7	1	0	0	-1	1	-2	2	2	2	-2	2
1543	0	0	1	4	-5	6	-2	2	0	-11	11	-1	0	0	-4	4	-1	1	1	4	-5	5
1544	0	0	1	0	-1	6	-2	2	0	-7	9	-1	0	0	-4	4	-3	3	1	0	-3	3
1545	0	0	0	1	-1	6	-2	2	0	-8	9	0	0	0	-4	4	-3	3	2	0	-3	3
1546	0	0	-1	0	1	6	-2	2	0	-5	8	-1	0	0	-5	5	-3	3	-1	0	-2	2
1547	0	0	-2	0	2	6	-2	2	0	-4	7	-1	0	0	-6	6	-2	2	-2	0	-2	2
1548	0	0	-1	0	1	6	-2	2	0	-5	7	0	0	0	-5	5	-3	3	-1	0	-2	2
1549	0	0	5	0	-5	6	-2	2	0	-11	11	-1	0	0	-2	2	-3	3	5	0	-5	5
1550	0	0	4	1	-5	6	-2	2	0	-12	11	0	0	0	-2	2	-3	3	6	0	-5	5
1551	0	0	5	0	-5	6	-2	2	0	-11	10	0	0	0	-3	3	-2	2	5	0	-5	5
1552	0	0	3	0	-3	6	-2	2	0	-9	10	-1	0	0	-3	3	-3	3	3	0	-4	4
1553	0	0	2	0	-2	6	-2	2	0	-8	9	-1	0	0	-4	4	-2	2	2	0	-4	4
1554	0	0	4	0	-4	6	-2	2	0	-10	11	-1	0	0	-2	2	-4	4	4	0	-4	4
1555	0	0	6	0	-6	6	-2	2	0	-12	11	-1	0	0	-4	4	0	0	6	0	-6	6
1556	0	0	5	0	-5	6	-2	2	0	-11	10	0	0	0	-4	4	-1	1	5	0	-5	5
1557	0	0	3	0	-3	6	-2	2	0	-9	10	-1	0	0	-5	5	-1	1	3	0	-4	4
1558	0	0	2	0	-2	6	-2	2	0	-8	9	-1	0	0	-6	6	0	0	2	0	-4	4
1559	0	0	5	0	-5	6	-2	2	0	-11	12	-1	0	0	-4	4	-2	2	5	0	-4	4
1560	0	0	4	0	-4	2	-2	2	4	-10	11	0	0	0	-3	3	0	0	4	0	-3	3
1561	0	0	3	0	-3	2	-2	2	4	-9	13	0	0	0	-3	3	-3	3	3	0	0	0
1562	0	0	4	0	-4	3	-1	1	0	-7	7	1	0	0	-3	3	0	0	4	0	-2	2
1563	0	0	1	0	-1	2	-1	1	2	-5	7	1	0	0	-3	3	-1	1	1	0	-1	1
1564	0	0	1	2	-3	4	-1	1	0	-7	7	1	0	0	-3	3	-1	1	1	2	-3	3
1565	0	0	4	0	-4	4	-1	1	0	-8	8	1	0	0	-4	4	0	0	4	0	-3	3
1566	0	0	1	0	-1	1	-1	1	3	-4	5	1	0	0	-1	1	-1	1	1	0	0	0
1567	0	0	0	0	0	3	-2	2	3	-6	10	0	0	0	-5	5	-2	2	0	0	0	0
1568	0	0	1	0	-1	1	-1	1	3	-5	8	1	0	0	-3	3	-1	1	1	0	0	0
1569	0	0	1	0	-1	1	-1	1	3	-5	8	1	0	0	-4	4	0	0	1	0	0	0
1570	0	0	0	0	0	2	-2	2	4	-6	10	0	0	0	-6	6	0	0	0	0	0	0
1571	0	0	2	3	-5	4	-1	1	0	-8	6	1	0	0	-2	2	0	0	2	3	-3	3
1572	0	0	-2	2	0	6	-2	2	0	-6	8	0	0	0	-6	6	-2	2	-2	2	-2	2
1573	0	0	1	3	-4	6	-2	2	0	-10	11	0	0	0	-6	6	-1	1	1	3	-3	3
1574	0	0	0	4	-4	6	-2	2	0	-10	10	0	0	0	-4	4	-2	2	0	4	-4	4
1575	0	0	1	4	-5	6	-2	2	0	-11	12	-1	0	0	-5	5	-1	1	1	4	-4	4
1576	0	0	1	0	-1	6	-2	2	0	-7	10	-1	0	0	-5	5	-3	3	1	0	-2	2
1577	0	0	0	1	-1	6	-2	2	0	-8	10	0	0	0	-5	5	-3	3	2	0	-2	2
1578	0	0	5	0	-5	6	-2	2	0	-11	12	-1	0	0	-3	3	-3	3	5	0	-4	4
1579	0	0	4	1	-5	6	-2	2	0	-12	12	0	0	0	-3	3	-3	3	6	0	-4	4
1580	0	0	5	0	-5	6	-2	2	0	-11	11	0	0	0	-4	4	-2	2	5	0	-4	4
1581	0	0	6	0	-6	6	-2	2	0	-12	13	-1	0	0	-6	6	0	0	6	0	-4	4
1582	0	0	5	0	-5	6	-2	2	0	-11	11	0	0	0	-5	5	-1	1	5	0	-4	4
1583	0	0	4	0	-4	2	-2	2	4	-10	14	0	0	0	-6	6	0	0	4	0	0	0
1584	0	0	4	0	-4	3	-1	1	0	-7	4	1	0	0	0	0	0	0	4	0	-5	5
1585	0	0	3	0	-3	3	-1	1	0	-6	4	1	0	0	0	0	-1	1	3	0	-4	4
1586	0	0	1	0	-1	2	-1	1	2	-5	4	1	0	0	0	0	-1	1	1	0	-4	4
1587	0	0	1	2	-3	4	-1	1	0	-7	4	1	0	0	0	0	-1	1	1	2	-6	6
1588	0	0	4	0	-4	4	-1	1	0	-8	4	1	0	0	0	0	0	0	4	0	-7	7
1589	0	0	3	0	-3	4	-1	1	0	-7	5	1	0	0	0	0	-2	2	3	0	-5	5
1590	0	0	1	0	-1	1	-1	1	3	-4	2	1	0	0	2	-2	-1	1	1	0	-3	3
1591	0	0	-1	0	1	2	-1	1	1	-2	3	1	0	0	-2	2	-1	1	-1	0	-1	1
1592	0	0	0	0	0	3	-2	2	3	-6	6	0	0	0	-1	1	-2	2	0	0	-4	4
1593	0	0	0	0	0	1	-1	1	2	-3	4	1	0	0	-1	1	-1	1	0	0	-1	1
1594	0	0	1	0	-1	1	-1	1	3	-5	5	1	0	0	0	0	-1	1	1	0	-3	3
1595	0	0	1	0	-1	1	-1	1	3	-5	4	1	0	0	0	0	0	0	1	0	-4	4
1596	0	0	0	0	0	1	-1	1	3	-4	5	1	0	0	0	0	-2	2	0	0	-2	2
1597	0	0	0	0	0	2	-2	2	4	-6	5	0	0	0	-1	1	0	0	0	0	-5	5
1598	0	0	1	0	-1	1	-1	1	2	-4	5	0	0	0	0	0	-1	1	1	0	-2	2
1599	0	0	2	3	-5	4	-1	1	0	-8	2	1	0	0	2	-2	0	0	2	3	-7	7
1600	0	0	1	3	-4	4	-1	1	0	-7	3	1	0	0	2	-2	-2	2	1	3	-5	5
1601	0	0	-2	2	0	6	-2	2	0	-6	5	0	0	0	-3	3	-2	2	-2	2	-5	5
1602	0	0	1	3	-4	6	-2	2	0	-10	6	0	0	0	-1	1	-1	1	1	3	-8	8
1603	0	0	0	1	-1	3	-1	1	0	-4	5	0	0	0	-1	1	-2	2	0	1	-2	2
1604	0	0	-1	2	-1	3	-1	1	0	-5	5	1	0	0	-1	1	-2	2	1	1	-2	2
1605	0	0	-2	2	0	6	-2	2	0	-6	8	-1	0	0	-3	3	-4	4	-2	2	-3	3
1606	0	0	0	3	-3	6	-2	2	0	-9	7	0	0	0	-1	1	-3	3	0	3	-6	6
1607	0	0	0	4	-4	6	-2	2	0	-10	7	0	0	0	-1	1	-2	2	0	4	-7	7
1608	0	0	1	2	-3	3	-1	1	0	-6	6	0	0	0	0	0	-2	2	1	2	-3	3
1609	0	0	0	3	-3	3	-1	1	0	-7	6	1	0	0	0	0	-2	2	2	2	-3	3
1610	0	0	1	4	-5	6	-2	2	0	-11	7	-1	0	0	0	0	-1	1	1	4	-9	9
1611	0	0	1	0	-1	6	-2	2	0	-7	7	-1	0	0	-2	2	-3	3	1	0	-5	5
1612	0	0	0	1	-1	6	-2	2	0	-8	7	0	0	0	-2	2	-3	3	2	0	-5	5
1613	0	0	-1	0	1	6	-2	2	0	-5	6	-1	0	0	-3	3	-3	3	-1	0	-4	4
1614	0	0	-2	0	2	6	-2	2	0	-4	5	-1	0	0	-4	4	-2	2	-2	0	-4	4
1615	0	0	-1	0	1	6	-2	2	0	-5	6	0	0	0	-4	4	-3	3	-1	0	-3	3
1616	0	0	5	0	-5	6	-2	2	0	-11	9	-1	0	0	0	0	-3	3	5	0	-7	7
1617	0	0	4	1	-5	6	-2	2	0	-12	9	0	0	0	0	0	-3	3	6	0	-7	7
1618	0	0	5	0	-5	6	-2	2	0	-11	7	0	0	0	0	0	-2	2	5	0	-8	8
1619	0	0	3	0	-3	6	-2	2	0	-9	8	-1	0	0	-1	1	-3	3	3	0	-6	6
1620	0	0	2	0	-2	6	-2	2	0	-8	7	-1	0	0	-2	2	-2	2	2	0	-6	6
1621	0	0	4	0	-4	6	-2	2	0	-10	10	-1	0	0	-1	1	-4	4	4	0	-5	5
1622	0	0	6	0	-6	6	-2	2	0	-12	7	-1	0	0	0	0	0	0	6	0	-10	10
1623	0	0	5	0	-5	6	-2	2	0	-11	6	0	0	0	0	0	-1	1	5	0	-9	9
1624	0	0	3	0	-3	6	-2	2	0	-9	6	-1	0	0	-1	1	-1	1	3	0	-8	8
1625	0	0	2	0	-2	6	-2	2	0	-8	5	-1	0	0	-2	2	0	0	2	0	-8	8
1626	0	0	5	0	-5	6	-2	2	0	-11	8	-1	0	0	0	0	-2	2	5	0	-8	8
1627	0	0	4	0	-4	2	-2	2	4	-10	7	0	0	0	1	-1	0	0	4	0	-7	7
1628	0	0	3	0	-3	2	-2	2	4	-9	9	0	0	0	1	-1	-3	3	3	0	-4	4
1629	0	0	4	0	-4	3	-1	1	0	-7	5	1	0	0	-1	1	0	0	4	0	-4	4
1630	0	0	1	0	-1	2	-1	1	2	-5	5	1	0	0	-1	1	-1	1	1	0	-3	3
1631	0	0	1	2	-3	4	-1	1	0	-7	5	1	0	0	-1	1	-1	1	1	2	-5	5
1632	0	0	4	0	-4	4	-1	1	0	-8	6	1	0	0	-2	2	0	0	4	0	-5	5
1633	0	0	1	0	-1	1	-1	1	3	-4	3	1	0	0	1	-1	-1	1	1	0	-2	2
1634	0	0	0	0	0	3	-2	2	3	-6	7	0	0	0	-2	2	-2	2	0	0	-3	3
1635	0	0	1	0	-1	1	-1	1	3	-5	6	1	0	0	-1	1	-1	1	1	0	-2	2
1636	0	0	1	0	-1	1	-1	1	3	-5	6	1	0	0	-2	2	0	0	1	0	-2	2
1637	0	0	0	0	0	2	-2	2	4	-6	6	0	0	0	-2	2	0	0	0	0	-4	4
1638	0	0	2	3	-5	4	-1	1	0	-8	4	1	0	0	0	0	0	0	2	3	-5	5
1639	0	0	-2	2	0	6	-2	2	0	-6	6	0	0	0	-4	4	-2	2	-2	2	-4	4
1640	0	0	1	3	-4	6	-2	2	0	-10	8	0	0	0	-3	3	-1	1	1	3	-6	6
1641	0	0	0	4	-4	6	-2	2	0	-10	8	0	0	0	-2	2	-2	2	0	4	-6	6
1642	0	0	1	4	-5	6	-2	2	0	-11	8	-1	0	0	-1	1	-1	1	1	4	-8	8
1643	0	0	1	0	-1	6	-2	2	0	-7	8	-1	0	0	-3	3	-3	3	1	0	-4	4
1644	0	0	0	1	-1	6	-2	2	0	-8	8	0	0	0	-3	3	-3	3	2	0	-4	4
1645	0	0	5	0	-5	6	-2	2	0	-11	10	-1	0	0	-1	1	-3	3	5	0	-6	6
1646	0	0	4	1	-5	6	-2	2	0	-12	10	0	0	0	-1	1	-3	3	6	0	-6	6
1647	0	0	5	0	-5	6	-2	2	0	-11	8	0	0	0	-1	1	-2	2	5	0	-7	7
1648	0	0	6	0	-6	6	-2	2	0	-12	9	-1	0	0	-2	2	0	0	6	0	-8	8
1649	0	0	5	0	-5	6	-2	2	0	-11	7	0	0	0	-1	1	-1	1	5	0	-8	8
1650	0	0	4	0	-4	2	-2	2	4	-10	10	0	0	0	-2	2	0	0	4	0	-4	4
1651	0	0	0	0	0	6	-2	2	0	-6	9	-1	0	0	-6	6	-2	2	0	0	-2	2
1652	0	0	-1	1	0	6	-2	2	0	-7	9	0	0	0	-6	6	-2	2	1	0	-2	2
1653	0	0	0	0	0	2	-1	1	2	-4	7	0	0	0	-3	3	-1	1	0	0	-1	1
1654	0	0	-2	0	2	3	-1	1	1	-2	4	1	0	0	-4	4	-1	1	-2	0	-1	1
1655	0	0	0	2	-2	4	-1	1	0	-6	7	0	0	0	-3	3	-1	1	0	2	-3	3
1656	0	0	-2	1	1	4	-1	1	0	-3	4	1	0	0	-4	4	-1	1	-2	1	-2	2
1657	0	0	1	0	-1	4	-1	1	0	-5	5	1	0	0	-4	4	0	0	1	0	-3	3
1658	0	0	0	0	0	1	-1	1	3	-3	5	0	0	0	-1	1	-1	1	0	0	0	0
1659	0	0	-2	0	2	2	-1	1	2	-1	2	1	0	0	-2	2	-1	1	-2	0	0	0
1660	0	0	0	0	0	1	-1	1	2	-3	4	1	1	-1	-2	2	0	0	0	0	0	0
1661	0	0	0	0	0	1	-1	1	3	-4	8	0	0	0	-3	3	-1	1	0	0	0	0
1662	0	0	-2	0	2	2	-1	1	2	-2	5	1	0	0	-4	4	-1	1	-2	0	0	0
1663	0	0	-2	0	2	1	-1	1	3	-2	5	1	0	0	-4	4	0	0	-2	0	0	0
1664	0	0	0	2	-2	2	-2	2	4	-10	13	0	0	0	-5	5	0	0	4	0	-1	1
1665	0	0	1	1	-2	1	-1	1	2	-6	9	0	0	0	-2	2	-1	1	3	0	0	0
1666	0	0	-1	2	-1	4	-2	2	2	-9	13	-1	0	0	-4	4	-3	3	3	0	-1	1
1667	0	0	-1	2	-1	2	-1	1	1	-6	8	1	0	0	-2	2	-2	2	3	0	0	0
1668	0	0	-1	3	-2	4	-1	1	0	-5	3	1	0	0	-2	2	0	0	-1	3	-3	3
1669	0	0	-2	2	0	6	-2	2	0	-6	8	-1	1	-1	-4	4	-3	3	-2	2	-2	2
1670	0	0	0	4	-4	6	-2	2	0	-10	7	0	2	-2	-3	3	0	0	0	4	-5	5
1671	0	0	1	2	-3	3	-1	1	0	-6	6	0	1	-1	-1	1	-1	1	1	2	-2	2
1672	0	0	0	3	-3	3	-1	1	0	-7	6	1	1	-1	-1	1	-1	1	2	2	-2	2
1673	0	0	1	6	-7	6	-2	2	0	-15	15	-1	0	0	-4	4	-1	1	5	4	-5	5
1674	0	0	0	4	-4	3	-1	1	0	-9	9	1	0	0	-2	2	-1	1	4	2	-2	2
1675	0	0	0	4	-4	6	-2	2	0	-12	13	-1	0	0	-4	4	-2	2	4	2	-4	4
1676	0	0	-2	5	-3	6	-2	2	0	-12	13	0	0	0	-4	4	-3	3	4	2	-3	3
1677	0	0	-2	3	-1	6	-2	2	0	-8	11	-1	0	0	-5	5	-3	3	0	2	-2	2
1678	0	0	-1	4	-3	6	-2	2	0	-11	14	-1	0	0	-4	4	-4	4	3	2	-2	2
1679	0	0	-1	0	1	6	-2	2	0	-5	6	0	1	-1	-5	5	-2	2	-1	0	-2	2
1680	0	0	5	0	-5	6	-2	2	0	-11	9	-1	2	-2	-2	2	-1	1	5	0	-5	5
1681	0	0	4	1	-5	6	-2	2	0	-12	9	0	2	-2	-2	2	-1	1	6	0	-5	5
1682	0	0	5	0	-5	6	-2	2	0	-11	7	0	3	-3	-1	1	-1	1	5	0	-5	5
1683	0	0	3	0	-3	6	-2	2	0	-9	8	-1	2	-2	-3	3	-1	1	3	0	-4	4
1684	0	0	2	0	-2	6	-2	2	0	-8	7	-1	2	-2	-4	4	0	0	2	0	-4	4
1685	0	0	4	0	-4	6	-2	2	0	-10	10	-1	1	-1	-4	4	-1	1	4	0	-4	4
1686	0	0	6	2	-8	6	-2	2	0	-16	15	-1	0	0	-4	4	0	0	10	0	-6	6
1687	0	0	4	3	-7	6	-2	2	0	-16	15	0	0	0	-4	4	-1	1	10	0	-5	5
1688	0	0	4	1	-5	6	-2	2	0	-12	13	-1	0	0	-5	5	-1	1	6	0	-4	4
1689	0	0	5	2	-7	6	-2	2	0	-15	16	-1	0	0	-4	4	-2	2	9	0	-4	4
1690	0	0	-1	2	-1	6	-2	2	0	-9	11	0	0	0	-5	5	-3	3	3	0	-2	2
1691	0	0	1	3	-4	6	-2	2	0	-13	13	0	0	0	-4	4	-2	2	7	0	-4	4
1692	0	0	0	3	-3	6	-2	2	0	-12	14	0	0	0	-4	4	-4	4	6	0	-2	2
1693	0	0	0	2	-2	2	-2	2	4	-10	14	0	0	0	-6	6	0	0	4	0	0	0
1694	0	0	-1	2	-1	4	-2	2	2	-9	14	-1	0	0	-5	5	-3	3	3	0	0	0
1695	0	0	0	4	-4	6	-2	2	0	-10	8	0	2	-2	-4	4	0	0	0	4	-4	4
1696	0	0	1	6	-7	6	-2	2	0	-15	16	-1	0	0	-5	5	-1	1	5	4	-4	4
1697	0	0	0	4	-4	6	-2	2	0	-12	15	-1	0	0	-6	6	-2	2	4	2	-2	2
1698	0	0	-2	5	-3	6	-2	2	0	-12	14	0	0	0	-5	5	-3	3	4	2	-2	2
1699	0	0	5	0	-5	6	-2	2	0	-11	10	-1	2	-2	-3	3	-1	1	5	0	-4	4
1700	0	0	4	1	-5	6	-2	2	0	-12	10	0	2	-2	-3	3	-1	1	6	0	-4	4
1701	0	0	5	0	-5	6	-2	2	0	-11	8	0	3	-3	-2	2	-1	1	5	0	-4	4
1702	0	0	6	2	-8	6	-2	2	0	-16	17	-1	0	0	-6	6	0	0	10	0	-4	4
1703	0	0	4	3	-7	6	-2	2	0	-16	16	0	0	0	-5	5	-1	1	10	0	-4	4
1704	0	0	1	3	-4	6	-2	2	0	-13	15	0	0	0	-6	6	-2	2	7	0	-2	2
1705	0	0	0	0	0	1	-1	1	2	-3	5	1	0	0	-3	3	0	0	0	0	0	0
1706	0	0	-2	2	0	6	-2	2	0	-6	9	-1	0	0	-5	5	-3	3	-2	2	-2	2
1707	0	0	0	4	-4	6	-2	2	0	-10	9	0	0	0	-5	5	0	0	0	4	-5	5
1708	0	0	1	2	-3	3	-1	1	0	-6	7	0	0	0	-2	2	-1	1	1	2	-2	2
1709	0	0	0	3	-3	3	-1	1	0	-7	7	1	0	0	-2	2	-1	1	2	2	-2	2
1710	0	0	-1	0	1	6	-2	2	0	-5	7	0	0	0	-6	6	-2	2	-1	0	-2	2
1711	0	0	5	0	-5	6	-2	2	0	-11	11	-1	0	0	-4	4	-1	1	5	0	-5	5
1712	0	0	4	1	-5	6	-2	2	0	-12	11	0	0	0	-4	4	-1	1	6	0	-5	5
1713	0	0	5	0	-5	6	-2	2	0	-11	10	0	0	0	-4	4	-1	1	5	0	-5	5
1714	0	0	3	0	-3	6	-2	2	0	-9	10	-1	0	0	-5	5	-1	1	3	0	-4	4
1715	0	0	2	0	-2	6	-2	2	0	-8	9	-1	0	0	-6	6	0	0	2	0	-4	4
1716	0	0	4	0	-4	6	-2	2	0	-10	11	-1	0	0	-5	5	-1	1	4	0	-4	4
1717	0	0	0	4	-4	6	-2	2	0	-10	10	0	0	0	-6	6	0	0	0	4	-4	4
1718	0	0	5	0	-5	6	-2	2	0	-11	12	-1	0	0	-5	5	-1	1	5	0	-4	4
1719	0	0	4	1	-5	6	-2	2	0	-12	12	0	0	0	-5	5	-1	1	6	0	-4	4
1720	0	0	5	0	-5	6	-2	2	0	-11	11	0	0	0	-5	5	-1	1	5	0	-4	4
1721	0	0	0	0	0	1	-1	1	2	-3	4	1	0	0	-2	2	0	0	0	0	-1	1
1722	0	0	-2	2	0	6	-2	2	0	-6	8	-1	0	0	-4	4	-3	3	-2	2	-3	3
1723	0	0	0	4	-4	6	-2	2	0	-10	7	0	0	0	-3	3	0	0	0	4	-7	7
1724	0	0	1	2	-3	3	-1	1	0	-6	6	0	0	0	-1	1	-1	1	1	2	-3	3
1725	0	0	0	3	-3	3	-1	1	0	-7	6	1	0	0	-1	1	-1	1	2	2	-3	3
1726	0	0	-1	0	1	6	-2	2	0	-5	6	0	0	0	-5	5	-2	2	-1	0	-3	3
1727	0	0	5	0	-5	6	-2	2	0	-11	9	-1	0	0	-2	2	-1	1	5	0	-7	7
1728	0	0	4	1	-5	6	-2	2	0	-12	9	0	0	0	-2	2	-1	1	6	0	-7	7
1729	0	0	5	0	-5	6	-2	2	0	-11	7	0	0	0	-1	1	-1	1	5	0	-8	8
1730	0	0	3	0	-3	6	-2	2	0	-9	8	-1	0	0	-3	3	-1	1	3	0	-6	6
1731	0	0	2	0	-2	6	-2	2	0	-8	7	-1	0	0	-4	4	0	0	2	0	-6	6
1732	0	0	4	0	-4	6	-2	2	0	-10	10	-1	0	0	-4	4	-1	1	4	0	-5	5
1733	0	0	0	4	-4	6	-2	2	0	-10	8	0	0	0	-4	4	0	0	0	4	-6	6
1734	0	0	5	0	-5	6	-2	2	0	-11	10	-1	0	0	-3	3	-1	1	5	0	-6	6
1735	0	0	4	1	-5	6	-2	2	0	-12	10	0	0	0	-3	3	-1	1	6	0	-6	6
1736	0	0	5	0	-5	6	-2	2	0	-11	8	0	0	0	-2	2	-1	1	5	0	-7	7
1737	0	0	1	0	-1	4	-1	1	0	-5	4	1	2	-2	-2	2	-1	1	1	0	-2	2
1738	0	0	0	0	0	4	-1	1	0	-4	7	0	0	0	-3	3	-3	3	0	0	-1	1
1739	0	0	-2	0	2	4	-1	1	0	-2	4	1	0	0	-4	4	-2	2	-2	0	-1	1
1740	0	0	1	0	-1	4	-1	1	0	-4	2	1	2	-2	-1	1	-1	1	1	0	-1	1
1741	0	0	-1.6667	0	1.6667	2.6667	0	0	0	0.66667	-0.33333	0.66667	0	0	0	0	-2	2	-1.6667	0	0	0
1742	0	0	0	0	0	4	-1	1	0	-3	5	0	0	0	-2	2	-3	3	0	0	0	0
1743	0	0	-2	0	2	4	-1	1	0	-1	2	1	0	0	-3	3	-2	2	-2	0	0	0
1744	0	0	-1	0	1	3	-1	1	0	-2	3	1	1	-1	-3	3	-1	1	-1	0	0	0
1745	0	0	0	0	0	6	-2	2	0	-6	6	0	3	-3	-4	4	-2	2	0	0	-1	1
1746	0	0	0	0	0	3	-1	1	0	-3	4	1	1	-1	-3	3	-1	1	0	0	0	0
1747	0	0	1.6667	0	-1.6667	2.6667	0	0	0	-4.3333	6.3333	0.66667	0	0	-1.6667	1.6667	-2	2	1.6667	0	-1.6667	1.6667
1748	0	0	0.66667	1	-1.6667	2.6667	0	0	0	-5.3333	6.3333	1.6667	0	0	-1.6667	1.6667	-2	2	2.6667	0	-1.6667	1.6667
1749	0	0	1	0	-1	4	-1	1	0	-5	5	1	2	-2	-3	3	-1	1	1	0	-1	1
1750	0	0	-1.6667	0	1.6667	2.6667	0	0	0	-1	3.6667	1.6667	0	0	-3.3333	3.3333	-2	2	-1.6667	0	0	0
1751	0	0	0	0	0	4	-1	1	0	-4	8	0	0	0	-4	4	-3	3	0	0	0	0
1752	0	0	-2	0	2	4	-1	1	0	-2	5	1	0	0	-5	5	-2	2	-2	0	0	0
1753	0	0	0	0	0	2.6667	0	0	0	-2.6667	4.6667	0.66667	0	0	-1.6667	1.6667	-2	2	0	0	-1.6667	1.6667
1754	0	0	-1	1	0	2.6667	0	0	0	-3.6667	4.6667	1.6667	0	0	-1.6667	1.6667	-2	2	1	0	-1.6667	1.6667
1755	0	0	1	0	-1	4	-1	1	0	-5	4	1	2	-2	-3	3	0	0	1	0	-2	2
1756	0	0	-3.3333	0	3.3333	2.6667	0	0	0	0.66667	2	1.6667	0	0	-3.3333	3.3333	-2	2	-3.3333	0	0	0
1757	0	0	-2	0	2	4	-1	1	0	-2	5	1	0	0	-5	5	-2	2	-2	0	0	0
1758	0	0	0	0	0	4	-1	1	0	-4	5	1	2	-2	-3	3	-2	2	0	0	0	0
1759	0	0	0	2	-2	6	-2	2	0	-10	13	0	0	0	-5	5	-4	4	4	0	-1	1
1760	0	0	1	1	-2	3	-1	1	0	-6	9	0	0	0	-2	2	-3	3	3	0	0	0
1761	0	0	-1	2	-1	6	-2	2	0	-9	13	-1	0	0	-4	4	-5	5	3	0	-1	1
1762	0	0	-1	2	-1	3	-1	1	0	-6	8	1	0	0	-2	2	-3	3	3	0	0	0
1763	0	0	0	0	0	6	-2	2	0	-6	5	0	4	-4	-5	5	0	0	0	0	-1	1
1764	0	0	1	0	-1	3	-1	1	0	-4	5	0	2	-2	-2	2	-1	1	1	0	0	0
1765	0	0	4	0	-4	6	-2	2	0	-10	7	0	4	-4	-3	3	0	0	4	0	-3	3
1766	0	0	3	0	-3	6	-2	2	0	-9	9	0	4	-4	-3	3	-3	3	3	0	0	0
1767	0	0	1	0	-1	4	-1	1	0	-5	5	1	2	-2	-3	3	-1	1	1	0	-1	1
1768	0	0	1	0	-1	4	-1	1	0	-4	3	1	2	-2	-2	2	-1	1	1	0	0	0
1769	0	0	0	0	0	6	-2	2	0	-6	7	0	3	-3	-5	5	-2	2	0	0	0	0
1770	0	0	1.6667	0	-1.6667	2.6667	0	0	0	-4.3333	8	0.66667	0	0	-3.3333	3.3333	-2	2	1.6667	0	0	0
1771	0	0	0.66667	1	-1.6667	2.6667	0	0	0	-5.3333	8	1.6667	0	0	-3.3333	3.3333	-2	2	2.6667	0	0	0
1772	0	0	1	0	-1	4	-1	1	0	-5	6	1	2	-2	-4	4	-1	1	1	0	0	0
1773	0	0	0	0	0	2.6667	0	0	0	-2.6667	6.3333	0.66667	0	0	-3.3333	3.3333	-2	2	0	0	0	0
1774	0	0	-1	1	0	2.6667	0	0	0	-3.6667	6.3333	1.6667	0	0	-3.3333	3.3333	-2	2	1	0	0	0
1775	0	0	1	0	-1	4	-1	1	0	-5	6	1	2	-2	-5	5	0	0	1	0	0	0
1776	0	0	0	2	-2	6	-2	2	0	-10	14	0	0	0	-6	6	-4	4	4	0	0	0
1777	0	0	-1	2	-1	6	-2	2	0	-9	14	-1	0	0	-5	5	-5	5	3	0	0	0
1778	0	0	0	0	0	6	-2	2	0	-6	6	0	4	-4	-6	6	0	0	0	0	0	0
1779	0	0	4	0	-4	6	-2	2	0	-10	10	0	4	-4	-6	6	0	0	4	0	0	0
1780	0	0	1	0	-1	4	-1	1	0	-5	6	1	0	0	-4	4	-1	1	1	0	-2	2
1781	0	0	1	0	-1	4	-1	1	0	-4	4	1	0	0	-3	3	-1	1	1	0	-1	1
1782	0	0	-1	0	1	3	-1	1	0	-2	4	1	0	0	-4	4	-1	1	-1	0	0	0
1783	0	0	0	0	0	6	-2	2	0	-6	9	0	0	0	-7	7	-2	2	0	0	-1	1
1784	0	0	0	0	0	3	-1	1	0	-3	5	1	0	0	-4	4	-1	1	0	0	0	0
1785	0	0	1	0	-1	4	-1	1	0	-5	7	1	0	0	-5	5	-1	1	1	0	-1	1
1786	0	0	1	0	-1	4	-1	1	0	-5	6	1	0	0	-5	5	0	0	1	0	-2	2
1787	0	0	0	0	0	4	-1	1	0	-4	7	1	0	0	-5	5	-2	2	0	0	0	0
1788	0	0	0	0	0	6	-2	2	0	-6	9	0	0	0	-9	9	0	0	0	0	-1	1
1789	0	0	1	0	-1	3	-1	1	0	-4	7	0	0	0	-4	4	-1	1	1	0	0	0
1790	0	0	4	0	-4	6	-2	2	0	-10	11	0	0	0	-7	7	0	0	4	0	-3	3
1791	0	0	3	0	-3	6	-2	2	0	-9	13	0	0	0	-7	7	-3	3	3	0	0	0
1792	0	0	1	0	-1	4	-1	1	0	-5	7	1	0	0	-5	5	-1	1	1	0	-1	1
1793	0	0	1	0	-1	4	-1	1	0	-4	5	1	0	0	-4	4	-1	1	1	0	0	0
1794	0	0	0	0	0	6	-2	2	0	-6	10	0	0	0	-8	8	-2	2	0	0	0	0
1795	0	0	1	0	-1	4	-1	1	0	-5	8	1	0	0	-6	6	-1	1	1	0	0	0
1796	0	0	1	0	-1	4	-1	1	0	-5	8	1	0	0	-7	7	0	0	1	0	0	0
1797	0	0	0	0	0	6	-2	2	0	-6	10	0	0	0	-10	10	0	0	0	0	0	0
1798	0	0	4	0	-4	6	-2	2	0	-10	14	0	0	0	-10	10	0	0	4	0	0	0
1799	0	0	1	0	-1	4	-1	1	0	-5	4	1	0	0	-2	2	-1	1	1	0	-4	4
1800	0	0	1	0	-1	4	-1	1	0	-4	2	1	0	0	-1	1	-1	1	1	0	-3	3
1801	0	0	-1	0	1	3	-1	1	0	-2	3	1	0	0	-3	3	-1	1	-1	0	-1	1
1802	0	0	0	0	0	6	-2	2	0	-6	6	0	0	0	-4	4	-2	2	0	0	-4	4
1803	0	0	0	0	0	3	-1	1	0	-3	4	1	0	0	-3	3	-1	1	0	0	-1	1
1804	0	0	1	0	-1	4	-1	1	0	-5	5	1	0	0	-3	3	-1	1	1	0	-3	3
1805	0	0	1	0	-1	4	-1	1	0	-5	4	1	0	0	-3	3	0	0	1	0	-4	4
1806	0	0	0	0	0	4	-1	1	0	-4	5	1	0	0	-3	3	-2	2	0	0	-2	2
1807	0	0	0	0	0	6	-2	2	0	-6	5	0	0	0	-5	5	0	0	0	0	-5	5
1808	0	0	1	0	-1	3	-1	1	0	-4	5	0	0	0	-2	2	-1	1	1	0	-2	2
1809	0	0	4	0	-4	6	-2	2	0	-10	7	0	0	0	-3	3	0	0	4	0	-7	7
1810	0	0	3	0	-3	6	-2	2	0	-9	9	0	0	0	-3	3	-3	3	3	0	-4	4
1811	0	0	1	0	-1	4	-1	1	0	-5	5	1	0	0	-3	3	-1	1	1	0	-3	3
1812	0	0	1	0	-1	4	-1	1	0	-4	3	1	0	0	-2	2	-1	1	1	0	-2	2
1813	0	0	0	0	0	6	-2	2	0	-6	7	0	0	0	-5	5	-2	2	0	0	-3	3
1814	0	0	1	0	-1	4	-1	1	0	-5	6	1	0	0	-4	4	-1	1	1	0	-2	2
1815	0	0	1	0	-1	4	-1	1	0	-5	6	1	0	0	-5	5	0	0	1	0	-2	2
1816	0	0	0	0	0	6	-2	2	0	-6	6	0	0	0	-6	6	0	0	0	0	-4	4
1817	0	0	4	0	-4	6	-2	2	0	-10	10	0	0	0	-6	6	0	0	4	0	-4	4
1818	0	0	0	0	0	4	-1	1	0	-4	7	0	0	0	-5	5	-1	1	0	0	-1	1
1819	0	0	-2	0	2	4	-1	1	0	-2	4	1	0	0	-5	5	-1	1	-2	0	-1	1
1820	0	0	0	0	0	4	-1	1	0	-3	5	0	0	0	-4	4	-1	1	0	0	0	0
1821	0	0	-2	0	2	4	-1	1	0	-1	2	1	0	0	-4	4	-1	1	-2	0	0	0
1822	0	0	0	0	0	3	-1	1	0	-3	4	1	1	-1	-4	4	0	0	0	0	0	0
1823	0	0	0	0	0	4	-1	1	0	-4	8	0	0	0	-6	6	-1	1	0	0	0	0
1824	0	0	-2	0	2	4	-1	1	0	-2	5	1	0	0	-6	6	-1	1	-2	0	0	0
1825	0	0	-2	0	2	4	-1	1	0	-2	5	1	0	0	-7	7	0	0	-2	0	0	0
1826	0	0	0	2	-2	6	-2	2	0	-10	13	0	0	0	-9	9	0	0	4	0	-1	1
1827	0	0	1	1	-2	3	-1	1	0	-6	9	0	0	0	-4	4	-1	1	3	0	0	0
1828	0	0	-1	2	-1	6	-2	2	0	-9	13	-1	0	0	-6	6	-3	3	3	0	-1	1
1829	0	0	-1	2	-1	3	-1	1	0	-6	8	1	0	0	-3	3	-2	2	3	0	0	0
1830	0	0	0	2	-2	6	-2	2	0	-10	14	0	0	0	-10	10	0	0	4	0	0	0
1831	0	0	-1	2	-1	6	-2	2	0	-9	14	-1	0	0	-7	7	-3	3	3	0	0	0
1832	0	0	0	0	0	3	-1	1	0	-3	5	1	0	0	-5	5	0	0	0	0	0	0
1833	0	0	0	0	0	3	-1	1	0	-3	4	1	0	0	-4	4	0	0	0	0	-1	1
1834	0	0	0	0	0	1	-1	1	2	-3	3	1	2	-2	-1	1	0	0	0	0	0	0
1835	0	0	1	0	-1	1	-1	1	2	-4	7	0	0	0	-1	1	-2	2	1	0	0	0
1836	0	0	0	1	-1	1	-1	1	2	-5	7	1	0	0	-1	1	-2	2	2	0	0	0
1837	0	0	-0.33333	0	0.33333	2	0	0	0	-1.6667	2.6667	1.6667	0	0	-1	1	-2	2	-0.33333	0	-1	1
1838	0	0	3	0	-3	4	-1	1	0	-7	4	1	2	-2	0	0	-1	1	3	0	-4	4
1839	0	0	-1	0	1	3	-1	1	1	-3	6	0	0	0	-2	2	-3	3	-1	0	-1	1
1840	0	0	-1	1	0	4	-1	1	0	-4	6	0	0	0	-2	2	-3	3	-1	1	-2	2
1841	0	0	2	0	-2	4	-1	1	0	-6	7	0	0	0	-1	1	-3	3	2	0	-3	3
1842	0	0	-1	0	1	4	-1	1	0	-3	4	1	0	0	-3	3	-2	2	-1	0	-2	2
1843	0	0	-0.33333	0	0.33333	1	0	0	1.6667	-0.66667	-0.66667	1.6667	0	0	2.3333	-2.3333	-2	2	-0.33333	0	-0.66667	0.66667
1844	0	0	-1	0	1	2	-1	1	2	-2	4	0	0	0	0	0	-3	3	-1	0	0	0
1845	0	0	-2	0	2	5	-1	1	1	-4	8	0	1	-1	-2	2	-7	7	-2	0	0	0
1846	0	0	-2	0	2	4	-2	2	2	-4	6	-1	2	-2	-3	3	-2	2	-2	0	-1	1
1847	0	0	-1	0	1	4	-1	1	2	-5	9	0	1	-1	-1	1	-7	7	-1	0	0	0
1848	0	0	0	0	0	2	-2	2	4	-6	8	-1	2	-2	-1	1	-2	2	0	0	-1	1
1849	0	0	1	0	-1	2	-2	2	4	-7	10	-1	1	-1	-1	1	-3	3	1	0	-1	1
1850	0	0	-1.6667	0	1.6667	1	0	0	1.6667	-1	4.6667	0.66667	0	0	-1.6667	1.6667	-2	2	-1.6667	0	0	0
1851	0	0	-1	0	1	2	-1	1	2	-3	7	0	0	0	-2	2	-3	3	-1	0	0	0
1852	0	0	0	0	0	1	-1	1	3	-4	4	1	2	-2	0	0	-1	1	0	0	-1	1
1853	0	0	-3.3333	0	3.3333	1	0	0	1.6667	0.66667	3	0.66667	0	0	-1.6667	1.6667	-2	2	-3.3333	0	0	0
1854	0	0	-1	0	1	1	-1	1	3	-3	7	0	0	0	-1	1	-3	3	-1	0	0	0
1855	0	0	-3	0	3	2	-1	1	2	-1	4	1	0	0	-3	3	-2	2	-3	0	0	0
1856	0	0	1	1	-2	2	-2	2	4	-9	13	-1	0	0	-1	1	-4	4	3	0	-1	1
1857	0	0	-2	2	0	4	-2	2	2	-8	11	0	0	0	-3	3	-4	4	2	0	-1	1
1858	0	0	0	1	-1	2	-1	1	1	-5	8	0	0	0	-1	1	-3	3	2	0	0	0
1859	0	0	0	0	0	2	-2	2	4	-6	6	-1	4	-4	-1	1	0	0	0	0	-1	1
1860	0	0	1	3	-4	4	-1	1	0	-7	2	1	2	-2	2	-2	-1	1	1	3	-4	4
1861	0	0	-1.6667	1.6667	0	2.6667	0	0	0	-1	-0.33333	0.66667	0	0	1.6667	-1.6667	-2	2	-1.6667	1.6667	-1.6667	1.6667
1862	0	0	0	3	-3	4	-1	1	0	-6	5	0	0	0	1	-1	-3	3	0	3	-3	3
1863	0	0	-2	2	0	4	-1	1	0	-3	2	1	0	0	-1	1	-2	2	-2	2	-2	2
1864	0	0	-1	1	0	3	-1	1	0	-3	3	1	1	-1	-2	2	-1	1	-1	1	-1	1
1865	0	0	0	3	-3	6	-2	2	0	-9	6	0	3	-3	-1	1	-2	2	0	3	-4	4
1866	0	0	0	2	-2	3	-1	1	0	-5	4	1	1	-1	-1	1	-1	1	0	2	-2	2
1867	0	0	0	6	-6	6	-2	2	0	-14	13	0	0	0	-1	1	-4	4	4	4	-5	5
1868	0	0	1	3	-4	3	-1	1	0	-8	9	0	0	0	0	0	-3	3	3	2	-2	2
1869	0	0	-1	4	-3	6	-2	2	0	-11	13	-1	0	0	-2	2	-5	5	3	2	-3	3
1870	0	0	-1	3	-2	3	-1	1	0	-7	8	1	0	0	-1	1	-3	3	3	1	-1	1
1871	0	0	0	4	-4	6	-2	2	0	-10	5	0	4	-4	-1	1	0	0	0	4	-5	5
1872	0	0	1	2	-3	3	-1	1	0	-6	5	0	2	-2	0	0	-1	1	1	2	-2	2
1873	0	0	3.3333	0	-3.3333	2.6667	0	0	0	-4.3333	1.3333	0.66667	0	0	3.3333	-3.3333	-2	2	3.3333	0	-3.3333	3.3333
1874	0	0	2.3333	1	-3.3333	2.6667	0	0	0	-5.3333	1.3333	1.6667	0	0	3.3333	-3.3333	-2	2	4.3333	0	-3.3333	3.3333
1875	0	0	5	0	-5	4	-1	1	0	-8	2	1	2	-2	2	-2	0	0	5	0	-5	5
1876	0	0	0	0	0	2.6667	0	0	0	-1	-1.3333	1.6667	0	0	1.6667	-1.6667	-2	2	0	0	-1.6667	1.6667
1877	0	0	2	0	-2	4	-1	1	0	-5	3	1	0	0	0	0	-2	2	2	0	-3	3
1878	0	0	4	0	-4	4	-1	1	0	-7	3	1	2	-2	2	-2	-2	2	4	0	-3	3
1879	0	0	0	0	0	6	-2	2	0	-6	5	0	2	-2	-3	3	-2	2	0	0	-3	3
1880	0	0	4	0	-4	6	-2	2	0	-10	6	0	3	-3	-1	1	-1	1	4	0	-5	5
1881	0	0	1	0	-1	3	-1	1	0	-4	5	0	1	-1	-1	1	-2	2	1	0	-1	1
1882	0	0	0	1	-1	3	-1	1	0	-5	5	1	1	-1	-1	1	-2	2	2	0	-1	1
1883	0	0	0	0	0	6	-2	2	0	-6	8	-1	1	-1	-3	3	-4	4	0	0	-2	2
1884	0	0	3	0	-3	6	-2	2	0	-9	7	0	3	-3	-1	1	-3	3	3	0	-3	3
1885	0	0	4	0	-4	6	-2	2	0	-10	7	0	2	-2	-1	1	-2	2	4	0	-5	5
1886	0	0	3	0	-3	3	-1	1	0	-6	6	0	1	-1	0	0	-2	2	3	0	-2	2
1887	0	0	2	1	-3	3	-1	1	0	-7	6	1	1	-1	0	0	-2	2	4	0	-2	2
1888	0	0	5	2	-7	6	-2	2	0	-15	15	-1	0	0	0	0	-5	5	9	0	-5	5
1889	0	0	2	2	-4	3	-1	1	0	-9	9	1	0	0	0	0	-3	3	6	0	-2	2
1890	0	0	2	2	-4	6	-2	2	0	-12	13	-1	0	0	-2	2	-4	4	6	0	-4	4
1891	0	0	0	3	-3	6	-2	2	0	-12	13	0	0	0	-2	2	-5	5	6	0	-3	3
1892	0	0	0	1	-1	6	-2	2	0	-8	11	-1	0	0	-3	3	-5	5	2	0	-2	2
1893	0	0	1	2	-3	6	-2	2	0	-11	14	-1	0	0	-2	2	-6	6	5	0	-2	2
1894	0	0	5	0	-5	6	-2	2	0	-11	7	-1	4	-4	0	0	-1	1	5	0	-5	5
1895	0	0	6	0	-6	2	-2	2	4	-12	9	-1	4	-4	2	-2	0	0	6	0	-4	4
1896	0	0	3	0	-3	2	-2	2	4	-9	7	0	4	-4	1	-1	-1	1	3	0	-2	2
1897	0	0	4	4	-8	6	-2	2	0	-14	7	0	4	-4	1	-1	0	0	4	4	-7	7
1898	0	0	1	0	-1	0.5	-0.5	0.5	1	-2.5	2.5	1.5	1	-1	-0.5	0.5	0	0	1	0	0	0
1899	0	0	5	0	-5	2	-2	2	4	-11	12	-1	4	-4	2	-2	-4	4	5	0	0	0
1900	0	0	3	4	-7	6	-2	2	0	-13	9	0	4	-4	1	-1	-3	3	3	4	-4	4
1901	0	0	3	0	-3	4	-1	1	0	-7	5	1	2	-2	-1	1	-1	1	3	0	-3	3
1902	0	0	-0.33333	0	0.33333	1	0	0	1.6667	-0.66667	0	1.6667	0	0	1.6667	-1.6667	-2	2	-0.33333	0	0	0
1903	0	0	-2	0	2	4	-2	2	2	-4	7	-1	2	-2	-4	4	-2	2	-2	0	0	0
1904	0	0	0	0	0	2	-2	2	4	-6	9	-1	2	-2	-2	2	-2	2	0	0	0	0
1905	0	0	1	0	-1	2	-2	2	4	-7	11	-1	1	-1	-2	2	-3	3	1	0	0	0
1906	0	0	0	0	0	1	-1	1	3	-4	5	1	2	-2	-1	1	-1	1	0	0	0	0
1907	0	0	1	1	-2	2	-2	2	4	-9	14	-1	0	0	-2	2	-4	4	3	0	0	0
1908	0	0	-2	2	0	4	-2	2	2	-8	12	0	0	0	-4	4	-4	4	2	0	0	0
1909	0	0	0	0	0	2	-2	2	4	-6	7	-1	4	-4	-2	2	0	0	0	0	0	0
1910	0	0	1	3	-4	4	-1	1	0	-7	3	1	2	-2	1	-1	-1	1	1	3	-3	3
1911	0	0	0	3	-3	6	-2	2	0	-9	7	0	3	-3	-2	2	-2	2	0	3	-3	3
1912	0	0	0	6	-6	6	-2	2	0	-14	14	0	0	0	-2	2	-4	4	4	4	-4	4
1913	0	0	-1	4	-3	6	-2	2	0	-11	14	-1	0	0	-3	3	-5	5	3	2	-2	2
1914	0	0	0	4	-4	6	-2	2	0	-10	6	0	4	-4	-2	2	0	0	0	4	-4	4
1915	0	0	3.3333	0	-3.3333	2.6667	0	0	0	-4.3333	3	0.66667	0	0	1.6667	-1.6667	-2	2	3.3333	0	-1.6667	1.6667
1916	0	0	2.3333	1	-3.3333	2.6667	0	0	0	-5.3333	3	1.6667	0	0	1.6667	-1.6667	-2	2	4.3333	0	-1.6667	1.6667
1917	0	0	5	0	-5	4	-1	1	0	-8	4	1	2	-2	0	0	0	0	5	0	-3	3
1918	0	0	0	0	0	6	-2	2	0	-6	6	0	2	-2	-4	4	-2	2	0	0	-2	2
1919	0	0	4	0	-4	6	-2	2	0	-10	8	0	3	-3	-3	3	-1	1	4	0	-3	3
1920	0	0	4	0	-4	6	-2	2	0	-10	8	0	2	-2	-2	2	-2	2	4	0	-4	4
1921	0	0	5	2	-7	6	-2	2	0	-15	16	-1	0	0	-1	1	-5	5	9	0	-4	4
1922	0	0	2	2	-4	6	-2	2	0	-12	15	-1	0	0	-4	4	-4	4	6	0	-2	2
1923	0	0	0	3	-3	6	-2	2	0	-12	14	0	0	0	-3	3	-5	5	6	0	-2	2
1924	0	0	5	0	-5	6	-2	2	0	-11	8	-1	4	-4	-1	1	-1	1	5	0	-4	4
1925	0	0	6	0	-6	2	-2	2	4	-12	13	-1	4	-4	-2	2	0	0	6	0	0	0
1926	0	0	3	0	-3	2	-2	2	4	-9	9	0	4	-4	-1	1	-1	1	3	0	0	0
1927	0	0	4	4	-8	6	-2	2	0	-14	10	0	4	-4	-2	2	0	0	4	4	-4	4
1928	0	0	0	0	0	1	-1	1	2	-3	5	1	0	0	-3	3	0	0	0	0	0	0
1929	0	0	3	0	-3	4	-1	1	0	-7	6	1	0	0	-2	2	-1	1	3	0	-4	4
1930	0	0	-2	0	2	5	-1	1	1	-4	9	0	0	0	-3	3	-7	7	-2	0	0	0
1931	0	0	-2	0	2	4	-2	2	2	-4	8	-1	0	0	-5	5	-2	2	-2	0	-1	1
1932	0	0	-1	0	1	4	-1	1	2	-5	10	0	0	0	-2	2	-7	7	-1	0	0	0
1933	0	0	0	0	0	2	-2	2	4	-6	10	-1	0	0	-3	3	-2	2	0	0	-1	1
1934	0	0	1	0	-1	2	-2	2	4	-7	11	-1	0	0	-2	2	-3	3	1	0	-1	1
1935	0	0	0	0	0	1	-1	1	3	-4	6	1	0	0	-2	2	-1	1	0	0	-1	1
1936	0	0	0	0	0	2	-2	2	4	-6	10	-1	0	0	-5	5	0	0	0	0	-1	1
1937	0	0	1	3	-4	4	-1	1	0	-7	4	1	0	0	0	0	-1	1	1	3	-4	4
1938	0	0	-1	1	0	3	-1	1	0	-3	4	1	0	0	-3	3	-1	1	-1	1	-1	1
1939	0	0	0	3	-3	6	-2	2	0	-9	9	0	0	0	-4	4	-2	2	0	3	-4	4
1940	0	0	0	2	-2	3	-1	1	0	-5	5	1	0	0	-2	2	-1	1	0	2	-2	2
1941	0	0	0	4	-4	6	-2	2	0	-10	9	0	0	0	-5	5	0	0	0	4	-5	5
1942	0	0	1	2	-3	3	-1	1	0	-6	7	0	0	0	-2	2	-1	1	1	2	-2	2
1943	0	0	5	0	-5	4	-1	1	0	-8	4	1	0	0	0	0	0	0	5	0	-5	5
1944	0	0	4	0	-4	4	-1	1	0	-7	5	1	0	0	0	0	-2	2	4	0	-3	3
1945	0	0	0	0	0	6	-2	2	0	-6	7	0	0	0	-5	5	-2	2	0	0	-3	3
1946	0	0	4	0	-4	6	-2	2	0	-10	9	0	0	0	-4	4	-1	1	4	0	-5	5
1947	0	0	1	0	-1	3	-1	1	0	-4	6	0	0	0	-2	2	-2	2	1	0	-1	1
1948	0	0	0	1	-1	3	-1	1	0	-5	6	1	0	0	-2	2	-2	2	2	0	-1	1
1949	0	0	0	0	0	6	-2	2	0	-6	9	-1	0	0	-4	4	-4	4	0	0	-2	2
1950	0	0	3	0	-3	6	-2	2	0	-9	10	0	0	0	-4	4	-3	3	3	0	-3	3
1951	0	0	4	0	-4	6	-2	2	0	-10	9	0	0	0	-3	3	-2	2	4	0	-5	5
1952	0	0	3	0	-3	3	-1	1	0	-6	7	0	0	0	-1	1	-2	2	3	0	-2	2
1953	0	0	2	1	-3	3	-1	1	0	-7	7	1	0	0	-1	1	-2	2	4	0	-2	2
1954	0	0	5	0	-5	6	-2	2	0	-11	11	-1	0	0	-4	4	-1	1	5	0	-5	5
1955	0	0	6	0	-6	2	-2	2	4	-12	13	-1	0	0	-2	2	0	0	6	0	-4	4
1956	0	0	3	0	-3	2	-2	2	4	-9	11	0	0	0	-3	3	-1	1	3	0	-2	2
1957	0	0	4	4	-8	6	-2	2	0	-14	11	0	0	0	-3	3	0	0	4	4	-7	7
1958	0	0	1	0	-1	0.5	-0.5	0.5	1	-2.5	3.5	1.5	0	0	-1.5	1.5	0	0	1	0	0	0
1959	0	0	5	0	-5	2	-2	2	4	-11	16	-1	0	0	-2	2	-4	4	5	0	0	0
1960	0	0	3	4	-7	6	-2	2	0	-13	13	0	0	0	-3	3	-3	3	3	4	-4	4
1961	0	0	3	0	-3	4	-1	1	0	-7	7	1	0	0	-3	3	-1	1	3	0	-3	3
1962	0	0	-2	0	2	4	-2	2	2	-4	9	-1	0	0	-6	6	-2	2	-2	0	0	0
1963	0	0	0	0	0	2	-2	2	4	-6	11	-1	0	0	-4	4	-2	2	0	0	0	0
1964	0	0	1	0	-1	2	-2	2	4	-7	12	-1	0	0	-3	3	-3	3	1	0	0	0
1965	0	0	0	0	0	1	-1	1	3	-4	7	1	0	0	-3	3	-1	1	0	0	0	0
1966	0	0	0	0	0	2	-2	2	4	-6	11	-1	0	0	-6	6	0	0	0	0	0	0
1967	0	0	1	3	-4	4	-1	1	0	-7	5	1	0	0	-1	1	-1	1	1	3	-3	3
1968	0	0	0	3	-3	6	-2	2	0	-9	10	0	0	0	-5	5	-2	2	0	3	-3	3
1969	0	0	0	4	-4	6	-2	2	0	-10	10	0	0	0	-6	6	0	0	0	4	-4	4
1970	0	0	5	0	-5	4	-1	1	0	-8	6	1	0	0	-2	2	0	0	5	0	-3	3
1971	0	0	0	0	0	6	-2	2	0	-6	8	0	0	0	-6	6	-2	2	0	0	-2	2
1972	0	0	4	0	-4	6	-2	2	0	-10	11	0	0	0	-6	6	-1	1	4	0	-3	3
1973	0	0	4	0	-4	6	-2	2	0	-10	10	0	0	0	-4	4	-2	2	4	0	-4	4
1974	0	0	5	0	-5	6	-2	2	0	-11	12	-1	0	0	-5	5	-1	1	5	0	-4	4
1975	0	0	6	0	-6	2	-2	2	4	-12	17	-1	0	0	-6	6	0	0	6	0	0	0
1976	0	0	3	0	-3	2	-2	2	4	-9	13	0	0	0	-5	5	-1	1	3	0	0	0
1977	0	0	4	4	-8	6	-2	2	0	-14	14	0	0	0	-6	6	0	0	4	4	-4	4
1978	0	0	0	0	0	1	-1	1	2	-3	3	1	0	0	-1	1	0	0	0	0	-2	2
1979	0	0	3	0	-3	4	-1	1	0	-7	4	1	0	0	0	0	-1	1	3	0	-6	6
1980	0	0	-2	0	2	5	-1	1	1	-4	8	0	0	0	-2	2	-7	7	-2	0	-1	1
1981	0	0	-2	0	2	4	-2	2	2	-4	6	-1	0	0	-3	3	-2	2	-2	0	-3	3
1982	0	0	-1	0	1	4	-1	1	2	-5	9	0	0	0	-1	1	-7	7	-1	0	-1	1
1983	0	0	0	0	0	2	-2	2	4	-6	8	-1	0	0	-1	1	-2	2	0	0	-3	3
1984	0	0	1	0	-1	2	-2	2	4	-7	10	-1	0	0	-1	1	-3	3	1	0	-2	2
1985	0	0	0	0	0	1	-1	1	3	-4	4	1	0	0	0	0	-1	1	0	0	-3	3
1986	0	0	0	0	0	2	-2	2	4	-6	6	-1	0	0	-1	1	0	0	0	0	-5	5
1987	0	0	1	3	-4	4	-1	1	0	-7	2	1	0	0	2	-2	-1	1	1	3	-6	6
1988	0	0	-1	1	0	3	-1	1	0	-3	3	1	0	0	-2	2	-1	1	-1	1	-2	2
1989	0	0	0	3	-3	6	-2	2	0	-9	6	0	0	0	-1	1	-2	2	0	3	-7	7
1990	0	0	0	2	-2	3	-1	1	0	-5	4	1	0	0	-1	1	-1	1	0	2	-3	3
1991	0	0	0	4	-4	6	-2	2	0	-10	5	0	0	0	-1	1	0	0	0	4	-9	9
1992	0	0	1	2	-3	3	-1	1	0	-6	5	0	0	0	0	0	-1	1	1	2	-4	4
1993	0	0	5	0	-5	4	-1	1	0	-8	2	1	0	0	2	-2	0	0	5	0	-7	7
1994	0	0	4	0	-4	4	-1	1	0	-7	3	1	0	0	2	-2	-2	2	4	0	-5	5
1995	0	0	0	0	0	6	-2	2	0	-6	5	0	0	0	-3	3	-2	2	0	0	-5	5
1996	0	0	4	0	-4	6	-2	2	0	-10	6	0	0	0	-1	1	-1	1	4	0	-8	8
1997	0	0	1	0	-1	3	-1	1	0	-4	5	0	0	0	-1	1	-2	2	1	0	-2	2
1998	0	0	0	1	-1	3	-1	1	0	-5	5	1	0	0	-1	1	-2	2	2	0	-2	2
1999	0	0	0	0	0	6	-2	2	0	-6	8	-1	0	0	-3	3	-4	4	0	0	-3	3
[truncated: 2,419 more rows]

## Sheet: 1pt Fundamental Pathways
number	ACALD	ACALDt	ACKr	ACONTa	ACONTb	ACt2r	AKGDH	AKGt2r	ALCD2x	CS	D_LACt2	ENO	ETOHt2r	EX_etoh(e)	EX_glc(e)	EX_nh4(e)	FBA	FBP	FORt2	FORti	FRD7	FRUpts2	FUM	FUMt2_2	G6PDH2r	GAPD	GLCpts	GLNS	GLNabc	GLUDy	GLUN	GLUSy	GLUt2r	GND	ICDHyr	ICL	LDH_D	MALS	MALt2_2	MDH	ME1	ME2	NH4t	PDH	PFK	PFL	PGI	PGK	PGL
1	0	0	0	0	0	0	0	0	0	0	0	0	0	0	0	0	0	0	1	1	0	0	0	0	0	0	0	0	0	0	0	0	0	0	0	0	0	0	0	0	0	0	0	0	0	0	0	0	0
2	0	0	0	0	0	0	0	0	0	0	0	0	0	0	0	0	0	0	0	0	0	0	0	0	0	0	0	0	0	0	0	0	0	0	0	0	0	0	0	0	0	0	0	0	0	0	0	0	0
3	0	0	0	0	0	0	0	0	0	0	0	0	0	0	0	0	0	0	0	0	0	0	0	0	0	0	0	1	0	0	1	0	0	0	0	0	0	0	0	0	0	0	0	0	0	0	0	0	0
4	0	0	0	0	0	0	0	0	0	0	0	0	0	0	0	0	0	0	0	0	1	0	0	0	0	0	0	0	0	0	0	0	0	0	0	0	0	0	0	0	0	0	0	0	0	0	0	0	0
5	0	0	0	0	0	0	0	0	0	0	0	0	0	0	0	0	0	1	0	0	0	0	0	0	0	0	0	0	0	0	0	0	0	0	0	0	0	0	0	0	0	0	0	0	1	0	0	0	0
6	0	0	0	0	0	0	0	0	0	0	0	0	0	0	0	0	0	0	0	0	0	0	0	0	0	0	0	0	0	0	0	0	0	0	0	0	0	0	0	0	0	0	0	0	0	0	0	0	0
7	0	0	0	0	0	0	0	0	0	0	0	0	0	0	0	0	0	0	0	0	0	0	0	0	0	0	0	0	0	0	0	0	0	0	0	0	0	0	0	0	0	0	0	0	0	0	0	0	0
8	0	0	0	0	0	0	0	0	0	0	0	0	0	0	0	0	0	0	0	0	0	0	0	0	0	0	0	1	0	1	0	1	0	0	0	0	0	0	0	0	0	0	0	0	0	0	0	0	0
9	0	0	0	0	0	0	0	0	0	0	0	0	0	0	0	0	0	0	0	0	0	0	0	0	0	0	0	0	0	0	0	0	0	0	0	0	0	0	0	-1	0	1	0	0	0	0	0	0	0
10	0	0	0	0	0	0	0	0	0	0	0	0	0	0	0	0	0	0	0	0	0	0	0	0	0	0	0	0	0	0	0	0	0	0	0	0	0	0	0	-1	1	0	0	0	0	0	0	0	0
11	0	0	0	0	0	0	0	0	0	0	0	0	0	0	-1	0	-1	1	0	0	0	0	0	0	6	0	1	0	0	0	0	0	0	6	0	0	0	0	0	0	0	0	0	0	0	0	-5	0	6
12	-2	0	0	0	0	0	0	0	-2	0	0	2	-2	2	-1	0	1	0	0	0	0	0	0	0	0	2	1	0	0	0	0	0	0	0	0	0	0	0	0	0	0	0	0	2	1	0	1	-2	0
13	-2	0	0	0	0	0	0	0	-2	0	0	2	-2	2	-1	0	1	0	0	0	0	0	0	0	0	2	1	0	0	0	0	0	0	0	0	0	0	0	0	-1	0	1	0	2	1	0	1	-2	0
14	-2	0	0	0	0	0	0	0	-2	0	0	2	-2	2	-1	0	1	0	0	0	0	0	0	0	0	2	1	0	0	0	0	0	0	0	0	0	0	0	0	-1	1	0	0	2	1	0	1	-2	0
15	-1	0	0	0	0	0	0	0	-1	0	0	1	-1	1	-1	0	0	0	0	0	0	0	0	0	3	1	1	0	0	0	0	0	0	3	0	0	0	0	0	0	0	0	0	1	0	0	-2	-1	3
16	0	0	0	2	2	0	2	0	0	2	0	2	0	0	-1	0	1	0	0	0	0	0	2	0	0	2	1	0	0	0	0	0	0	0	2	0	0	0	0	2	0	0	0	2	1	0	1	-2	0
17	0	0	0	2	2	0	0	0	0	2	0	2	0	0	-1	0	1	0	0	0	0	0	2	0	0	2	1	0	0	0	0	0	0	0	0	2	0	2	0	2	0	2	0	4	1	0	1	-2	0
18	0	0	0	2	2	0	0	0	0	2	0	2	0	0	-1	0	1	0	0	0	0	0	2	0	0	2	1	0	0	0	0	0	0	0	0	2	0	2	0	1	0	3	0	4	1	0	1	-2	0
19	0	0	0	2	2	0	0	0	0	2	0	2	0	0	-1	0	1	0	0	0	0	0	2	0	0	2	1	0	0	0	0	0	0	0	0	2	0	2	0	0	0	4	0	4	1	0	1	-2	0
20	0	0	0	2	2	0	0	0	0	2	0	2	0	0	-1	0	1	0	0	0	0	0	2	0	0	2	1	0	0	0	0	0	0	0	0	2	0	2	0	4	0	0	0	4	1	0	1	-2	0
21	0	0	0	2	2	0	0	0	0	2	0	2	0	0	-1	0	1	0	0	0	0	0	2	0	0	2	1	0	0	0	0	0	0	0	0	2	0	2	0	2	2	0	0	4	1	0	1	-2	0
22	0	0	0	2	2	0	0	0	0	2	0	2	0	0	-1	0	1	0	0	0	0	0	2	0	0	2	1	0	0	0	0	0	0	0	0	2	0	2	0	1	3	0	0	4	1	0	1	-2	0
23	0	0	0	2	2	0	0	0	0	2	0	2	0	0	-1	0	1	0	0	0	0	0	2	0	0	2	1	0	0	0	0	0	0	0	0	2	0	2	0	0	4	0	0	4	1	0	1	-2	0
24	0	0	0	2	2	0	2	0	0	2	0	2	0	0	-1	0	1	0	0	0	0	0	2	0	0	2	1	0	0	0	0	0	0	0	2	0	0	0	0	1	0	1	0	2	1	0	1	-2	0
25	0	0	0	2	2	0	2	0	0	2	0	2	0	0	-1	0	1	0	0	0	0	0	2	0	0	2	1	0	0	0	0	0	0	0	2	0	0	0	0	0	0	2	0	2	1	0	1	-2	0
26	0	0	0	2	2	0	2	0	0	2	0	2	0	0	-1	0	1	0	0	0	0	0	2	0	0	2	1	0	0	0	0	0	0	0	2	0	0	0	0	1	1	0	0	2	1	0	1	-2	0
27	0	0	0	2	2	0	2	0	0	2	0	2	0	0	-1	0	1	0	0	0	0	0	2	0	0	2	1	0	0	0	0	0	0	0	2	0	0	0	0	0	2	0	0	2	1	0	1	-2	0
28	-1.6667	0	0	0	0	0	0	0	-1.6667	0	0	1.6667	-1.6667	1.6667	-1	0	0.66667	0	0	0	0	0	0	0	1	1.6667	1	0	0	0	0	0	0	1	0	0	0	0	0	0	0	0	0	1.6667	0.66667	0	0	-1.6667	1
29	-1	0	0	1	1	0	0	0	-1	1	0	2	-1	1	-1	0	1	0	0	0	0	0	1	0	0	2	1	0	0	0	0	0	0	0	0	1	0	1	0	0	0	2	0	3	1	0	1	-2	0
30	-1	0	0	1	1	0	0	0	-1	1	0	2	-1	1	-1	0	1	0	0	0	0	0	1	0	0	2	1	0	0	0	0	0	0	0	0	1	0	1	0	0	2	0	0	3	1	0	1	-2	0
31	-1	0	0	1	1	0	1	0	-1	1	0	2	-1	1	-1	0	1	0	0	0	0	0	1	0	0	2	1	0	0	0	0	0	0	0	1	0	0	0	0	0	0	1	0	2	1	0	1	-2	0
32	-1.6667	0	0	0	0	0	0	0	-1.6667	0	0	1.6667	-1.6667	1.6667	-1	0	0.66667	0	0	0	0	0	0	0	1	1.6667	1	0	0	0	0	0	0	1	0	0	0	0	0	-0.66667	0	0.66667	0	1.6667	0.66667	0	0	-1.6667	1
33	0	0	0	1	1	0	1	0	0	1	0	1	0	0	-1	0	0	0	0	0	0	0	1	0	3	1	1	0	0	0	0	0	0	3	1	0	0	0	0	1	0	0	0	1	0	0	-2	-1	3
34	0	0	0	1	1	0	0	0	0	1	0	1	0	0	-1	0	0	0	0	0	0	0	1	0	3	1	1	0	0	0	0	0	0	3	0	1	0	1	0	1	0	1	0	2	0	0	-2	-1	3
35	-1	0	0	1	1	0	1	0	-1	1	0	2	-1	1	-1	0	1	0	0	0	0	0	1	0	0	2	1	0	0	0	0	0	0	0	1	0	0	0	0	0	1	0	0	2	1	0	1	-2	0
36	-1.6667	0	0	0	0	0	0	0	-1.6667	0	0	1.6667	-1.6667	1.6667	-1	0	0.66667	0	0	0	0	0	0	0	1	1.6667	1	0	0	0	0	0	0	1	0	0	0	0	0	-0.66667	0.66667	0	0	1.6667	0.66667	0	0	-1.6667	1
37	0	0	0	1	1	0	0	0	0	1	0	1	0	0	-1	0	0	0	0	0	0	0	1	0	3	1	1	0	0	0	0	0	0	3	0	1	0	1	0	1	1	0	0	2	0	0	-2	-1	3
38	0	0	0	1	1	0	0	0	0	1	0	1	0	0	-1	0	0	0	0	0	0	0	1	0	3	1	1	0	0	0	0	0	0	3	0	1	0	1	0	0	0	2	0	2	0	0	-2	-1	3
39	0	0	0	1	1	0	0	0	0	1	0	1	0	0	-1	0	0	0	0	0	0	0	1	0	3	1	1	0	0	0	0	0	0	3	0	1	0	1	0	2	0	0	0	2	0	0	-2	-1	3
40	0	0	0	1	1	0	0	0	0	1	0	1	0	0	-1	0	0	0	0	0	0	0	1	0	3	1	1	0	0	0	0	0	0	3	0	1	0	1	0	0	2	0	0	2	0	0	-2	-1	3
41	0	0	0	1	1	0	1	0	0	1	0	1	0	0	-1	0	0	0	0	0	0	0	1	0	3	1	1	0	0	0	0	0	0	3	1	0	0	0	0	0	0	1	0	1	0	0	-2	-1	3
42	0	0	0	1	1	0	1	0	0	1	0	1	0	0	-1	0	0	0	0	0	0	0	1	0	3	1	1	0	0	0	0	0	0	3	1	0	0	0	0	0	1	0	0	1	0	0	-2	-1	3
43	0	0	0	1.6667	1.6667	0	1.6667	0	0	1.6667	0	1.6667	0	0	-1	0	0.66667	0	0	0	0	0	1.6667	0	1	1.6667	1	0	0	0	0	0	0	1	1.6667	0	0	0	0	1.6667	0	0	0	1.6667	0.66667	0	0	-1.6667	1
44	0	0	0	1.6667	1.6667	0	0	0	0	1.6667	0	1.6667	0	0	-1	0	0.66667	0	0	0	0	0	1.6667	0	1	1.6667	1	0	0	0	0	0	0	1	0	1.6667	0	1.6667	0	1.6667	0	1.6667	0	3.3333	0.66667	0	0	-1.6667	1
45	0	0	0	1.6667	1.6667	0	0	0	0	1.6667	0	1.6667	0	0	-1	0	0.66667	0	0	0	0	0	1.6667	0	1	1.6667	1	0	0	0	0	0	0	1	0	1.6667	0	1.6667	0	1	0	2.3333	0	3.3333	0.66667	0	0	-1.6667	1
46	0	0	0	1.6667	1.6667	0	0	0	0	1.6667	0	1.6667	0	0	-1	0	0.66667	0	0	0	0	0	1.6667	0	1	1.6667	1	0	0	0	0	0	0	1	0	1.6667	0	1.6667	0	0	0	3.3333	0	3.3333	0.66667	0	0	-1.6667	1
47	0	0	0	1.6667	1.6667	0	0	0	0	1.6667	0	1.6667	0	0	-1	0	0.66667	0	0	0	0	0	1.6667	0	1	1.6667	1	0	0	0	0	0	0	1	0	1.6667	0	1.6667	0	3.3333	0	0	0	3.3333	0.66667	0	0	-1.6667	1
48	0	0	0	0.5	0.5	0	0	0	0	0.5	0	0.5	0	0	-1	0	-0.5	0.5	0	0	0	0	0.5	0	4.5	0.5	1	0	0	0	0	0	0	4.5	0	0.5	0	0.5	0	1	0	0	0	1	0	0	-3.5	-0.5	4.5
49	0	0	0	1.6667	1.6667	0	0	0	0	1.6667	0	1.6667	0	0	-1	0	0.66667	0	0	0	0	0	1.6667	0	1	1.6667	1	0	0	0	0	0	0	1	0	1.6667	0	1.6667	0	1.6667	1.6667	0	0	3.3333	0.66667	0	0	-1.6667	1
50	0	0	0	1.6667	1.6667	0	0	0	0	1.6667	0	1.6667	0	0	-1	0	0.66667	0	0	0	0	0	1.6667	0	1	1.6667	1	0	0	0	0	0	0	1	0	1.6667	0	1.6667	0	1	2.3333	0	0	3.3333	0.66667	0	0	-1.6667	1
51	0	0	0	1.6667	1.6667	0	0	0	0	1.6667	0	1.6667	0	0	-1	0	0.66667	0	0	0	0	0	1.6667	0	1	1.6667	1	0	0	0	0	0	0	1	0	1.6667	0	1.6667	0	0	3.3333	0	0	3.3333	0.66667	0	0	-1.6667	1
52	0	0	0	1.6667	1.6667	0	1.6667	0	0	1.6667	0	1.6667	0	0	-1	0	0.66667	0	0	0	0	0	1.6667	0	1	1.6667	1	0	0	0	0	0	0	1	1.6667	0	0	0	0	1	0	0.66667	0	1.6667	0.66667	0	0	-1.6667	1
53	0	0	0	1.6667	1.6667	0	1.6667	0	0	1.6667	0	1.6667	0	0	-1	0	0.66667	0	0	0	0	0	1.6667	0	1	1.6667	1	0	0	0	0	0	0	1	1.6667	0	0	0	0	0	0	1.6667	0	1.6667	0.66667	0	0	-1.6667	1
54	0	0	0	1.6667	1.6667	0	1.6667	0	0	1.6667	0	1.6667	0	0	-1	0	0.66667	0	0	0	0	0	1.6667	0	1	1.6667	1	0	0	0	0	0	0	1	1.6667	0	0	0	0	1	0.66667	0	0	1.6667	0.66667	0	0	-1.6667	1
55	0	0	0	1.6667	1.6667	0	1.6667	0	0	1.6667	0	1.6667	0	0	-1	0	0.66667	0	0	0	0	0	1.6667	0	1	1.6667	1	0	0	0	0	0	0	1	1.6667	0	0	0	0	0	1.6667	0	0	1.6667	0.66667	0	0	-1.6667	1
56	-1	0	0	0.66667	0.66667	0	0	0	-1	0.66667	0	1.6667	-1	1	-1	0	0.66667	0	0	0	0	0	0.66667	0	1	1.6667	1	0	0	0	0	0	0	1	0	0.66667	0	0.66667	0	0	0	1.3333	0	2.3333	0.66667	0	0	-1.6667	1
57	-1	0	0	0.66667	0.66667	0	0	0	-1	0.66667	0	1.6667	-1	1	-1	0	0.66667	0	0	0	0	0	0.66667	0	1	1.6667	1	0	0	0	0	0	0	1	0	0.66667	0	0.66667	0	0	1.3333	0	0	2.3333	0.66667	0	0	-1.6667	1
58	-1	0	0	0.66667	0.66667	0	0.66667	0	-1	0.66667	0	1.6667	-1	1	-1	0	0.66667	0	0	0	0	0	0.66667	0	1	1.6667	1	0	0	0	0	0	0	1	0.66667	0	0	0	0	0	0	0.66667	0	1.6667	0.66667	0	0	-1.6667	1
59	-1	0	0	0.66667	0.66667	0	0.66667	0	-1	0.66667	0	1.6667	-1	1	-1	0	0.66667	0	0	0	0	0	0.66667	0	1	1.6667	1	0	0	0	0	0	0	1	0.66667	0	0	0	0	0	0.66667	0	0	1.6667	0.66667	0	0	-1.6667	1
[truncated: 17 more columns]

## Sheet: 1pt Extreme Pathways
Recvered From	Number	ACALD	ACALDt	ACKr	ACONTa	ACONTb	ACt2r	ADK1	AKGDH	AKGt2r	ALCD2x	ATPM	ATPS4r	CO2t	CS	CYTBD	D_LACt2	ENO	ETOHt2r	EX_co2(e)	EX_etoh(e)	EX_glc(e)	EX_h(e)	EX_h2o(e)	EX_nh4(e)	EX_o2(e)	EX_pi(e)	FBA	FBP	FORt2	FORti	FRD7	FRUpts2	FUM	FUMt2_2	G6PDH2r	GAPD	GLCpts	GLNS	GLNabc	GLUDy	GLUN	GLUSy	GLUt2r	GND	H2Ot	ICDHyr	ICL	LDH_D
12	1	-2	0	0	0	0	0	0	0	0	-2	2.5	0.5	-2	0	0	0	2	-2	2	2	-1	0	0	0	0	0	1	0	0	0	0	0	0	0	0	2	1	0	0	0	0	0	0	0	0	0	0	0
12	2	-2	0	0	0	0	0	0	0	0	-2	0	0.5	-2	0	0	0	2	-2	2	2	-1	0	0	0	0	0	1	2.5	0	0	0	0	0	0	0	2	1	0	0	0	0	0	0	0	0	0	0	0
12	3	-2	0	0	0	0	0	0	0	0	-2	2	0	-2	0	0	0	2	-2	2	2	-1	0	0	0	0	0	1	0	2	2	0	0	0	0	0	2	1	0	0	0	0	0	0	0	0	0	0	0
12	4	-2	0	0	0	0	0	0	0	0	-2	0	-2	-2	0	0	0	2	-2	2	2	-1	0	0	0	0	0	1	0	10	10	0	0	0	0	0	2	1	0	0	0	0	0	0	0	0	0	0	0
12	5	-2	0	0	0	0	0	0	0	0	-2	0	0	-2	0	0	0	2	-2	2	2	-1	0	0	0	0	0	1	2	2	2	0	0	0	0	0	2	1	0	0	0	0	0	0	0	0	0	0	0
12	6	-2	0	0	0	0	0	0	0	0	-2	2	0	-2	0	0	0	2	-2	2	2	-1	0	0	0	0	0	1	0	0	0	0	0	0	0	0	2	1	0	0	0	0	0	0	0	0	0	0	0
12	7	-2	0	0	0	0	0	0	0	0	-2	0	-2	-2	0	0	0	2	-2	2	2	-1	0	0	0	0	0	1	0	0	0	0	0	0	0	0	2	1	0	0	0	0	0	0	0	0	0	0	0
12	8	-2	0	0	0	0	0	0	0	0	-2	0	0	-2	0	0	0	2	-2	2	2	-1	0	0	0	0	0	1	2	0	0	0	0	0	0	0	2	1	0	0	0	0	0	0	0	0	0	0	0
12	9	-2	0	0	0	0	0	0	0	0	-2	2	0	-2	0	0	0	2	-2	2	2	-1	0	0	0	0	0	1	0	0	0	0	0	0	0	0	2	1	0	0	0	0	0	0	0	0	0	0	0
12	10	-2	0	0	0	0	0	0	0	0	-2	0	-2	-2	0	0	0	2	-2	2	2	-1	0	0	0	0	0	1	0	0	0	0	0	0	0	0	2	1	0	0	0	0	0	0	0	0	0	0	0
12	11	-2	0	0	0	0	0	0	0	0	-2	0	0	-2	0	0	0	2	-2	2	2	-1	0	0	0	0	0	1	2	0	0	0	0	0	0	0	2	1	0	0	0	0	0	0	0	0	0	0	0
12	12	-2	0	0	0	0	0	0	0	0	-2	0	0.5	-2	0	0	0	2	-2	2	2	-1	0	0	0	0	0	1	0	0	0	0	0	0	0	0	2	1	2.5	0	0	2.5	0	0	0	0	0	0	0
12	13	-2	0	0	0	0	0	0	0	0	-2	0	0.5	-2	0	0	0	2	-2	2	2	-1	0	0	0	0	0	1	0	0	0	0	0	0	0	0	2	1	0	0	0	0	0	0	0	0	0	0	0
12	14	-2	0	0	0	0	0	2.5	0	0	-2	0	0.5	-2	0	0	0	2	-2	2	2	-1	0	0	0	0	0	1	0	0	0	0	0	0	0	0	2	1	0	0	0	0	0	0	0	0	0	0	0
12	15	-2	0	0	0	0	0	0	0	0	-2	0	0	-2	0	0	0	2	-2	2	2	-1	0	0	0	0	0	1	0	2	2	0	0	0	0	0	2	1	2	0	0	2	0	0	0	0	0	0	0
12	16	-2	0	0	0	0	0	0	0	0	-2	0	0	-2	0	0	0	2	-2	2	2	-1	0	0	0	0	0	1	0	2	2	0	0	0	0	0	2	1	0	0	0	0	0	0	0	0	0	0	0
12	17	-2	0	0	0	0	0	2	0	0	-2	0	0	-2	0	0	0	2	-2	2	2	-1	0	0	0	0	0	1	0	2	2	0	0	0	0	0	2	1	0	0	0	0	0	0	0	0	0	0	0
12	18	-2	0	0	0	0	0	0	0	0	-2	0	0	-2	0	0	0	2	-2	2	2	-1	0	0	0	0	0	1	0	0	0	0	0	0	0	0	2	1	2	0	0	2	0	0	0	0	0	0	0
12	19	-2	0	0	0	0	0	0	0	0	-2	0	0	-2	0	0	0	2	-2	2	2	-1	0	0	0	0	0	1	0	0	0	0	0	0	0	0	2	1	0	0	0	0	0	0	0	0	0	0	0
12	20	-2	0	0	0	0	0	2	0	0	-2	0	0	-2	0	0	0	2	-2	2	2	-1	0	0	0	0	0	1	0	0	0	0	0	0	0	0	2	1	0	0	0	0	0	0	0	0	0	0	0
12	21	-2	0	0	0	0	0	0	0	0	-2	0	0	-2	0	0	0	2	-2	2	2	-1	0	0	0	0	0	1	0	0	0	0	0	0	0	0	2	1	2	0	0	2	0	0	0	0	0	0	0
12	22	-2	0	0	0	0	0	0	0	0	-2	0	0	-2	0	0	0	2	-2	2	2	-1	0	0	0	0	0	1	0	0	0	0	0	0	0	0	2	1	0	0	0	0	0	0	0	0	0	0	0
12	23	-2	0	0	0	0	0	2	0	0	-2	0	0	-2	0	0	0	2	-2	2	2	-1	0	0	0	0	0	1	0	0	0	0	0	0	0	0	2	1	0	0	0	0	0	0	0	0	0	0	0
14	24	-2	0	0	0	0	0	0	0	0	-2	1.5	0.5	-2	0	0	0	2	-2	2	2	-1	0	0	0	0	0	1	0	0	0	0	0	0	0	0	2	1	0	0	0	0	0	0	0	0	0	0	0
12	25	-2	0	0	0	0	0	0	0	0	-2	0	0.5	-2	0	0	0	2	-2	2	2	-1	0	0	0	0	0	1	0	0	0	0	0	0	0	0	2	1	2.5	0	2.5	0	2.5	0	0	0	0	0	0
14	26	-2	0	0	0	0	0	0	0	0	-2	0	0.5	-2	0	0	0	2	-2	2	2	-1	0	0	0	0	0	1	1.5	0	0	0	0	0	0	0	2	1	0	0	0	0	0	0	0	0	0	0	0
14	27	-2	0	0	0	0	0	0	0	0	-2	0	0.5	-2	0	0	0	2	-2	2	2	-1	0	0	0	0	0	1	0	0	0	0	0	0	0	0	2	1	0	0	0	0	0	0	0	0	0	0	0
14	28	-2	0	0	0	0	0	0	0	0	-2	1	0	-2	0	0	0	2	-2	2	2	-1	0	0	0	0	0	1	0	2	2	0	0	0	0	0	2	1	0	0	0	0	0	0	0	0	0	0	0
14	29	-2	0	0	0	0	0	0	0	0	-2	0	-1	-2	0	0	0	2	-2	2	2	-1	0	0	0	0	0	1	0	6	6	0	0	0	0	0	2	1	0	0	0	0	0	0	0	0	0	0	0
12	30	-2	0	0	0	0	0	0	0	0	-2	0	0	-2	0	0	0	2	-2	2	2	-1	0	0	0	0	0	1	0	2	2	0	0	0	0	0	2	1	2	0	2	0	2	0	0	0	0	0	0
14	31	-2	0	0	0	0	0	0	0	0	-2	0	0	-2	0	0	0	2	-2	2	2	-1	0	0	0	0	0	1	1	2	2	0	0	0	0	0	2	1	0	0	0	0	0	0	0	0	0	0	0
14	32	-2	0	0	0	0	0	0	0	0	-2	0	0	-2	0	0	0	2	-2	2	2	-1	0	0	0	0	0	1	0	2	2	0	0	0	0	0	2	1	0	0	0	0	0	0	0	0	0	0	0
14	33	-2	0	0	0	0	0	0	0	0	-2	1	0	-2	0	0	0	2	-2	2	2	-1	0	0	0	0	0	1	0	0	0	0	0	0	0	0	2	1	0	0	0	0	0	0	0	0	0	0	0
14	34	-2	0	0	0	0	0	0	0	0	-2	0	-1	-2	0	0	0	2	-2	2	2	-1	0	0	0	0	0	1	0	0	0	0	0	0	0	0	2	1	0	0	0	0	0	0	0	0	0	0	0
12	35	-2	0	0	0	0	0	0	0	0	-2	0	0	-2	0	0	0	2	-2	2	2	-1	0	0	0	0	0	1	0	0	0	0	0	0	0	0	2	1	2	0	2	0	2	0	0	0	0	0	0
14	36	-2	0	0	0	0	0	0	0	0	-2	0	0	-2	0	0	0	2	-2	2	2	-1	0	0	0	0	0	1	1	0	0	0	0	0	0	0	2	1	0	0	0	0	0	0	0	0	0	0	0
14	37	-2	0	0	0	0	0	0	0	0	-2	0	0	-2	0	0	0	2	-2	2	2	-1	0	0	0	0	0	1	0	0	0	0	0	0	0	0	2	1	0	0	0	0	0	0	0	0	0	0	0
14	38	-2	0	0	0	0	0	0	0	0	-2	1	0	-2	0	0	0	2	-2	2	2	-1	0	0	0	0	0	1	0	0	0	0	0	0	0	0	2	1	0	0	0	0	0	0	0	0	0	0	0
13	39	-2	0	0	0	0	0	0	0	0	-2	1	0	-2	0	0	0	2	-2	2	2	-1	0	0	0	0	0	1	0	0	0	0	0	0	0	0	2	1	0	0	0	0	0	0	0	0	0	0	0
14	40	-2	0	0	0	0	0	0	0	0	-2	0	-1	-2	0	0	0	2	-2	2	2	-1	0	0	0	0	0	1	0	0	0	0	0	0	0	0	2	1	0	0	0	0	0	0	0	0	0	0	0
13	41	-2	0	0	0	0	0	0	0	0	-2	0	-1	-2	0	0	0	2	-2	2	2	-1	0	0	0	0	0	1	0	0	0	0	0	0	0	0	2	1	0	0	0	0	0	0	0	0	0	0	0
12	42	-2	0	0	0	0	0	0	0	0	-2	0	0	-2	0	0	0	2	-2	2	2	-1	0	0	0	0	0	1	0	0	0	0	0	0	0	0	2	1	2	0	2	0	2	0	0	0	0	0	0
14	43	-2	0	0	0	0	0	0	0	0	-2	0	0	-2	0	0	0	2	-2	2	2	-1	0	0	0	0	0	1	1	0	0	0	0	0	0	0	2	1	0	0	0	0	0	0	0	0	0	0	0
13	44	-2	0	0	0	0	0	0	0	0	-2	0	0	-2	0	0	0	2	-2	2	2	-1	0	0	0	0	0	1	1	0	0	0	0	0	0	0	2	1	0	0	0	0	0	0	0	0	0	0	0
14	45	-2	0	0	0	0	0	0	0	0	-2	0	0	-2	0	0	0	2	-2	2	2	-1	0	0	0	0	0	1	0	0	0	0	0	0	0	0	2	1	0	0	0	0	0	0	0	0	0	0	0
13	46	-2	0	0	0	0	0	0	0	0	-2	0	0	-2	0	0	0	2	-2	2	2	-1	0	0	0	0	0	1	0	0	0	0	0	0	0	0	2	1	0	0	0	0	0	0	0	0	0	0	0
13	47	-2	0	0	0	0	0	0	0	0	-2	1.5	0.5	-2	0	0	0	2	-2	2	2	-1	0	0	0	0	0	1	0	0	0	0	0	0	0	0	2	1	0	0	0	0	0	0	0	0	0	0	0
14	48	-2	0	0	0	0	0	0	0	0	-2	0	0.5	-2	0	0	0	2	-2	2	2	-1	0	0	0	0	0	1	0	0	0	0	0	0	0	0	2	1	1.5	0	0	1.5	0	0	0	0	0	0	0
13	49	-2	0	0	0	0	0	0	0	0	-2	0	0.5	-2	0	0	0	2	-2	2	2	-1	0	0	0	0	0	1	1.5	0	0	0	0	0	0	0	2	1	0	0	0	0	0	0	0	0	0	0	0
13	50	-2	0	0	0	0	0	0	0	0	-2	0	0.5	-2	0	0	0	2	-2	2	2	-1	0	0	0	0	0	1	0	0	0	0	0	0	0	0	2	1	0	0	0	0	0	0	0	0	0	0	0
14	51	-2	0	0	0	0	0	0.75	0	0	-2	0	0.5	-2	0	0	0	2	-2	2	2	-1	0	0	0	0	0	1	0	0	0	0	0	0	0	0	2	1	0	0	0	0	0	0	0	0	0	0	0
13	52	-2	0	0	0	0	0	0	0	0	-2	1	0	-2	0	0	0	2	-2	2	2	-1	0	0	0	0	0	1	0	2	2	0	0	0	0	0	2	1	0	0	0	0	0	0	0	0	0	0	0
13	53	-2	0	0	0	0	0	0	0	0	-2	0	-1	-2	0	0	0	2	-2	2	2	-1	0	0	0	0	0	1	0	6	6	0	0	0	0	0	2	1	0	0	0	0	0	0	0	0	0	0	0
14	54	-2	0	0	0	0	0	0	0	0	-2	0	0	-2	0	0	0	2	-2	2	2	-1	0	0	0	0	0	1	0	2	2	0	0	0	0	0	2	1	1	0	0	1	0	0	0	0	0	0	0
13	55	-2	0	0	0	0	0	0	0	0	-2	0	0	-2	0	0	0	2	-2	2	2	-1	0	0	0	0	0	1	1	2	2	0	0	0	0	0	2	1	0	0	0	0	0	0	0	0	0	0	0
13	56	-2	0	0	0	0	0	0	0	0	-2	0	0	-2	0	0	0	2	-2	2	2	-1	0	0	0	0	0	1	0	2	2	0	0	0	0	0	2	1	0	0	0	0	0	0	0	0	0	0	0
14	57	-2	0	0	0	0	0	0.5	0	0	-2	0	0	-2	0	0	0	2	-2	2	2	-1	0	0	0	0	0	1	0	2	2	0	0	0	0	0	2	1	0	0	0	0	0	0	0	0	0	0	0
13	58	-2	0	0	0	0	0	0	0	0	-2	1	0	-2	0	0	0	2	-2	2	2	-1	0	0	0	0	0	1	0	0	0	0	0	0	0	0	2	1	0	0	0	0	0	0	0	0	0	0	0
13	59	-2	0	0	0	0	0	0	0	0	-2	0	-1	-2	0	0	0	2	-2	2	2	-1	0	0	0	0	0	1	0	0	0	0	0	0	0	0	2	1	0	0	0	0	0	0	0	0	0	0	0
14	60	-2	0	0	0	0	0	0	0	0	-2	0	0	-2	0	0	0	2	-2	2	2	-1	0	0	0	0	0	1	0	0	0	0	0	0	0	0	2	1	1	0	0	1	0	0	0	0	0	0	0
13	61	-2	0	0	0	0	0	0	0	0	-2	0	0	-2	0	0	0	2	-2	2	2	-1	0	0	0	0	0	1	1	0	0	0	0	0	0	0	2	1	0	0	0	0	0	0	0	0	0	0	0
13	62	-2	0	0	0	0	0	0	0	0	-2	0	0	-2	0	0	0	2	-2	2	2	-1	0	0	0	0	0	1	0	0	0	0	0	0	0	0	2	1	0	0	0	0	0	0	0	0	0	0	0
14	63	-2	0	0	0	0	0	0.5	0	0	-2	0	0	-2	0	0	0	2	-2	2	2	-1	0	0	0	0	0	1	0	0	0	0	0	0	0	0	2	1	0	0	0	0	0	0	0	0	0	0	0
14	64	-2	0	0	0	0	0	0	0	0	-2	0	0	-2	0	0	0	2	-2	2	2	-1	0	0	0	0	0	1	0	0	0	0	0	0	0	0	2	1	1	0	0	1	0	0	0	0	0	0	0
13	65	-2	0	0	0	0	0	0	0	0	-2	0	0	-2	0	0	0	2	-2	2	2	-1	0	0	0	0	0	1	0	0	0	0	0	0	0	0	2	1	1	0	0	1	0	0	0	0	0	0	0
14	66	-2	0	0	0	0	0	0.5	0	0	-2	0	0	-2	0	0	0	2	-2	2	2	-1	0	0	0	0	0	1	0	0	0	0	0	0	0	0	2	1	0	0	0	0	0	0	0	0	0	0	0
13	67	-2	0	0	0	0	0	0.5	0	0	-2	0	0	-2	0	0	0	2	-2	2	2	-1	0	0	0	0	0	1	0	0	0	0	0	0	0	0	2	1	0	0	0	0	0	0	0	0	0	0	0
13	68	-2	0	0	0	0	0	0	0	0	-2	0	0.5	-2	0	0	0	2	-2	2	2	-1	0	0	0	0	0	1	0	0	0	0	0	0	0	0	2	1	1.5	0	0	1.5	0	0	0	0	0	0	0
14	69	-2	0	0	0	0	0	0	0	0	-2	0	0.5	-2	0	0	0	2	-2	2	2	-1	0	0	0	0	0	1	0	0	0	0	0	0	0	0	2	1	1.5	0	1.5	0	1.5	0	0	0	0	0	0
13	70	-2	0	0	0	0	0	0.75	0	0	-2	0	0.5	-2	0	0	0	2	-2	2	2	-1	0	0	0	0	0	1	0	0	0	0	0	0	0	0	2	1	0	0	0	0	0	0	0	0	0	0	0
13	71	-2	0	0	0	0	0	0	0	0	-2	0	0	-2	0	0	0	2	-2	2	2	-1	0	0	0	0	0	1	0	2	2	0	0	0	0	0	2	1	1	0	0	1	0	0	0	0	0	0	0
14	72	-2	0	0	0	0	0	0	0	0	-2	0	0	-2	0	0	0	2	-2	2	2	-1	0	0	0	0	0	1	0	2	2	0	0	0	0	0	2	1	1	0	1	0	1	0	0	0	0	0	0
13	73	-2	0	0	0	0	0	0.5	0	0	-2	0	0	-2	0	0	0	2	-2	2	2	-1	0	0	0	0	0	1	0	2	2	0	0	0	0	0	2	1	0	0	0	0	0	0	0	0	0	0	0
13	74	-2	0	0	0	0	0	0	0	0	-2	0	0	-2	0	0	0	2	-2	2	2	-1	0	0	0	0	0	1	0	0	0	0	0	0	0	0	2	1	1	0	0	1	0	0	0	0	0	0	0
14	75	-2	0	0	0	0	0	0	0	0	-2	0	0	-2	0	0	0	2	-2	2	2	-1	0	0	0	0	0	1	0	0	0	0	0	0	0	0	2	1	1	0	1	0	1	0	0	0	0	0	0
13	76	-2	0	0	0	0	0	0.5	0	0	-2	0	0	-2	0	0	0	2	-2	2	2	-1	0	0	0	0	0	1	0	0	0	0	0	0	0	0	2	1	0	0	0	0	0	0	0	0	0	0	0
14	77	-2	0	0	0	0	0	0	0	0	-2	0	0	-2	0	0	0	2	-2	2	2	-1	0	0	0	0	0	1	0	0	0	0	0	0	0	0	2	1	1	0	1	0	1	0	0	0	0	0	0
13	78	-2	0	0	0	0	0	0	0	0	-2	0	0	-2	0	0	0	2	-2	2	2	-1	0	0	0	0	0	1	0	0	0	0	0	0	0	0	2	1	1	0	1	0	1	0	0	0	0	0	0
13	79	-2	0	0	0	0	0	0	0	0	-2	0	0.5	-2	0	0	0	2	-2	2	2	-1	0	0	0	0	0	1	0	0	0	0	0	0	0	0	2	1	1.5	0	1.5	0	1.5	0	0	0	0	0	0
13	80	-2	0	0	0	0	0	0	0	0	-2	0	0	-2	0	0	0	2	-2	2	2	-1	0	0	0	0	0	1	0	2	2	0	0	0	0	0	2	1	1	0	1	0	1	0	0	0	0	0	0
13	81	-2	0	0	0	0	0	0	0	0	-2	0	0	-2	0	0	0	2	-2	2	2	-1	0	0	0	0	0	1	0	0	0	0	0	0	0	0	2	1	1	0	1	0	1	0	0	0	0	0	0
11	82	0	0	0	0	0	0	1	0	0	0	-2	0	-6	0	12	0	0	0	6	0	-1	0	6	0	-6	0	-1	1	0	0	0	0	0	0	6	0	1	0	0	0	0	0	0	6	-6	0	0	0
11	83	0	0	0	0	0	0	1	0	0	0	0	2	-6	0	12	0	0	0	6	0	-1	0	6	0	-6	0	-1	1	0	0	0	0	0	0	6	0	1	0	0	0	0	0	0	6	-6	0	0	0
11	84	0	0	0	0	0	0	1	0	0	0	13	15	-6	0	12	0	0	0	6	0	-1	0	6	0	-6	0	-1	1	0	0	0	0	0	0	6	0	1	0	0	0	0	0	0	6	-6	0	0	0
11	85	0	0	0	0	0	0	1	0	0	0	0	15	-6	0	12	0	0	0	6	0	-1	0	6	0	-6	0	-1	14	0	0	0	0	0	0	6	0	1	0	0	0	0	0	0	6	-6	0	0	0
11	86	0	0	0	0	0	0	14	0	0	0	0	15	-6	0	12	0	0	0	6	0	-1	0	6	0	-6	0	-1	1	0	0	0	0	0	0	6	0	1	0	0	0	0	0	0	6	-6	0	0	0
11	87	0	0	0	0	0	0	1	0	0	0	-2	0	-6	0	12	0	0	0	6	0	-1	0	6	0	-6	0	-1	1	60	60	0	0	0	0	6	0	1	0	0	0	0	0	0	6	-6	0	0	0
11	88	0	0	0	0	0	0	1	0	0	0	-2	0	-6	0	12	0	0	0	6	0	-1	0	6	0	-6	0	-1	1	0	0	0	0	0	0	6	0	1	0	0	0	0	0	0	6	-6	0	0	0
11	89	0	0	0	0	0	0	1	0	0	0	0	2	-6	0	12	0	0	0	6	0	-1	0	6	0	-6	0	-1	1	52	52	0	0	0	0	6	0	1	0	0	0	0	0	0	6	-6	0	0	0
11	90	0	0	0	0	0	0	1	0	0	0	0	2	-6	0	12	0	0	0	6	0	-1	0	6	0	-6	0	-1	1	0	0	0	0	0	0	6	0	1	0	0	0	0	0	0	6	-6	0	0	0
11	91	0	0	0	0	0	0	1	0	0	0	0	15	-6	0	12	0	0	0	6	0	-1	0	6	0	-6	0	-1	1	0	0	0	0	0	0	6	0	1	13	0	0	13	0	0	6	-6	0	0	0
11	92	0	0	0	0	0	0	1	0	0	0	0	15	-6	0	12	0	0	0	6	0	-1	0	6	0	-6	0	-1	1	0	0	0	0	0	0	6	0	1	0	0	0	0	0	0	6	-6	0	0	0
11	93	0	0	0	0	0	0	1	0	0	0	0	15	-6	0	12	0	0	0	6	0	-1	0	6	0	-6	0	-1	1	0	0	0	0	0	0	6	0	1	13	0	13	0	13	0	6	-6	0	0	0
11	94	0	0	0	0	0	0	7.5	0	0	0	0	15	-6	0	12	0	0	0	6	0	-1	0	6	0	-6	0	-1	1	0	0	0	0	0	0	6	0	1	0	0	0	0	0	0	6	-6	0	0	0
11	95	0	0	0	0	0	0	7.5	0	0	0	0	15	-6	0	12	0	0	0	6	0	-1	0	6	0	-6	0	-1	1	0	0	0	0	0	0	6	0	1	0	0	0	0	0	0	6	-6	0	0	0
15	96	-1	0	0	0	0	0	0	0	0	-1	1	0	-4	0	6	0	1	-1	4	1	-1	0	3	0	-3	0	0	0	0	0	0	0	0	0	3	1	1	0	0	0	0	0	0	3	-3	0	0	0
15	97	-1	0	0	0	0	0	0	0	0	-1	0	-1	-4	0	6	0	1	-1	4	1	-1	0	3	0	-3	0	0	0	0	0	0	0	0	0	3	1	1	0	0	0	0	0	0	3	-3	0	0	0
15	98	-1	0	0	0	0	0	0	0	0	-1	8.75	7.75	-4	0	6	0	1	-1	4	1	-1	0	3	0	-3	0	0	0	0	0	0	0	0	0	3	1	1	0	0	0	0	0	0	3	-3	0	0	0
21	99	0	0	0	2	2	0	0	0	0	0	15.5	13.5	-6	2	12	0	2	0	6	0	-1	0	6	0	-6	0	1	0	0	0	0	0	2	0	0	2	1	0	0	0	0	0	0	0	-6	0	2	0
21	100	0	0	0	2	2	0	0	0	0	0	0	13.5	-6	2	12	0	2	0	6	0	-1	0	6	0	-6	0	1	15.5	0	0	0	0	2	0	0	2	1	0	0	0	0	0	0	0	-6	0	2	0
20	101	0	0	0	2	2	0	0	0	0	0	15.5	13.5	-6	2	12	0	2	0	6	0	-1	0	6	0	-6	0	1	0	0	0	0	0	2	0	0	2	1	0	0	0	0	0	0	0	-6	0	2	0
20	102	0	0	0	2	2	0	0	0	0	0	0	13.5	-6	2	12	0	2	0	6	0	-1	0	6	0	-6	0	1	15.5	0	0	0	0	2	0	0	2	1	0	0	0	0	0	0	0	-6	0	2	0
20	103	0	0	0	2	2	0	0	0	0	0	0	13.5	-6	2	12	0	2	0	6	0	-1	0	6	0	-6	0	1	0	0	0	0	0	2	0	0	2	1	0	0	0	0	0	0	0	-6	0	2	0
22	104	0	0	0	2	2	0	0	0	0	0	14.5	13.5	-6	2	12	0	2	0	6	0	-1	0	6	0	-6	0	1	0	0	0	0	0	2	0	0	2	1	0	0	0	0	0	0	0	-6	0	2	0
22	105	0	0	0	2	2	0	0	0	0	0	0	13.5	-6	2	12	0	2	0	6	0	-1	0	6	0	-6	0	1	14.5	0	0	0	0	2	0	0	2	1	0	0	0	0	0	0	0	-6	0	2	0
22	106	0	0	0	2	2	0	0	0	0	0	0	13.5	-6	2	12	0	2	0	6	0	-1	0	6	0	-6	0	1	0	0	0	0	0	2	0	0	2	1	0	0	0	0	0	0	0	-6	0	2	0
15	107	-1	0	0	0	0	0	0	0	0	-1	1	0	-4	0	6	0	1	-1	4	1	-1	0	3	0	-3	0	0	0	31	31	0	0	0	0	3	1	1	0	0	0	0	0	0	3	-3	0	0	0
15	108	-1	0	0	0	0	0	0	0	0	-1	0	-1	-4	0	6	0	1	-1	4	1	-1	0	3	0	-3	0	0	0	35	35	0	0	0	0	3	1	1	0	0	0	0	0	0	3	-3	0	0	0
21	109	0	0	0	2	2	0	0	0	0	0	2	0	-6	2	12	0	2	0	6	0	-1	0	6	0	-6	0	1	0	54	54	0	0	2	0	0	2	1	0	0	0	0	0	0	0	-6	0	2	0
21	110	0	0	0	2	2	0	0	0	0	0	0	-2	-6	2	12	0	2	0	6	0	-1	0	6	0	-6	0	1	0	62	62	0	0	2	0	0	2	1	0	0	0	0	0	0	0	-6	0	2	0
21	111	0	0	0	2	2	0	0	0	0	0	0	0	-6	2	12	0	2	0	6	0	-1	0	6	0	-6	0	1	2	54	54	0	0	2	0	0	2	1	0	0	0	0	0	0	0	-6	0	2	0
20	112	0	0	0	2	2	0	0	0	0	0	2	0	-6	2	12	0	2	0	6	0	-1	0	6	0	-6	0	1	0	54	54	0	0	2	0	0	2	1	0	0	0	0	0	0	0	-6	0	2	0
20	113	0	0	0	2	2	0	0	0	0	0	0	-2	-6	2	12	0	2	0	6	0	-1	0	6	0	-6	0	1	0	62	62	0	0	2	0	0	2	1	0	0	0	0	0	0	0	-6	0	2	0
20	114	0	0	0	2	2	0	0	0	0	0	0	0	-6	2	12	0	2	0	6	0	-1	0	6	0	-6	0	1	2	54	54	0	0	2	0	0	2	1	0	0	0	0	0	0	0	-6	0	2	0
20	115	0	0	0	2	2	0	0	0	0	0	0	0	-6	2	12	0	2	0	6	0	-1	0	6	0	-6	0	1	0	54	54	0	0	2	0	0	2	1	0	0	0	0	0	0	0	-6	0	2	0
22	116	0	0	0	2	2	0	0	0	0	0	1	0	-6	2	12	0	2	0	6	0	-1	0	6	0	-6	0	1	0	54	54	0	0	2	0	0	2	1	0	0	0	0	0	0	0	-6	0	2	0
22	117	0	0	0	2	2	0	0	0	0	0	0	-1	-6	2	12	0	2	0	6	0	-1	0	6	0	-6	0	1	0	58	58	0	0	2	0	0	2	1	0	0	0	0	0	0	0	-6	0	2	0
22	118	0	0	0	2	2	0	0	0	0	0	0	0	-6	2	12	0	2	0	6	0	-1	0	6	0	-6	0	1	1	54	54	0	0	2	0	0	2	1	0	0	0	0	0	0	0	-6	0	2	0
22	119	0	0	0	2	2	0	0	0	0	0	0	0	-6	2	12	0	2	0	6	0	-1	0	6	0	-6	0	1	0	54	54	0	0	2	0	0	2	1	0	0	0	0	0	0	0	-6	0	2	0
15	120	-1	0	0	0	0	0	0	0	0	-1	1	0	-4	0	6	0	1	-1	4	1	-1	0	3	0	-3	0	0	0	0	0	0	0	0	0	3	1	1	0	0	0	0	0	0	3	-3	0	0	0
15	121	-1	0	0	0	0	0	0	0	0	-1	0	-1	-4	0	6	0	1	-1	4	1	-1	0	3	0	-3	0	0	0	0	0	0	0	0	0	3	1	1	0	0	0	0	0	0	3	-3	0	0	0
21	122	0	0	0	2	2	0	0	0	0	0	2	0	-6	2	12	0	2	0	6	0	-1	0	6	0	-6	0	1	0	0	0	0	0	2	0	0	2	1	0	0	0	0	0	0	0	-6	0	2	0
21	123	0	0	0	2	2	0	0	0	0	0	0	-2	-6	2	12	0	2	0	6	0	-1	0	6	0	-6	0	1	0	0	0	0	0	2	0	0	2	1	0	0	0	0	0	0	0	-6	0	2	0
21	124	0	0	0	2	2	0	0	0	0	0	0	0	-6	2	12	0	2	0	6	0	-1	0	6	0	-6	0	1	2	0	0	0	0	2	0	0	2	1	0	0	0	0	0	0	0	-6	0	2	0
20	125	0	0	0	2	2	0	0	0	0	0	2	0	-6	2	12	0	2	0	6	0	-1	0	6	0	-6	0	1	0	0	0	0	0	2	0	0	2	1	0	0	0	0	0	0	0	-6	0	2	0
20	126	0	0	0	2	2	0	0	0	0	0	0	-2	-6	2	12	0	2	0	6	0	-1	0	6	0	-6	0	1	0	0	0	0	0	2	0	0	2	1	0	0	0	0	0	0	0	-6	0	2	0
20	127	0	0	0	2	2	0	0	0	0	0	0	0	-6	2	12	0	2	0	6	0	-1	0	6	0	-6	0	1	2	0	0	0	0	2	0	0	2	1	0	0	0	0	0	0	0	-6	0	2	0
20	128	0	0	0	2	2	0	0	0	0	0	0	0	-6	2	12	0	2	0	6	0	-1	0	6	0	-6	0	1	0	0	0	0	0	2	0	0	2	1	0	0	0	0	0	0	0	-6	0	2	0
22	129	0	0	0	2	2	0	0	0	0	0	1	0	-6	2	12	0	2	0	6	0	-1	0	6	0	-6	0	1	0	0	0	0	0	2	0	0	2	1	0	0	0	0	0	0	0	-6	0	2	0
22	130	0	0	0	2	2	0	0	0	0	0	0	-1	-6	2	12	0	2	0	6	0	-1	0	6	0	-6	0	1	0	0	0	0	0	2	0	0	2	1	0	0	0	0	0	0	0	-6	0	2	0
22	131	0	0	0	2	2	0	0	0	0	0	0	0	-6	2	12	0	2	0	6	0	-1	0	6	0	-6	0	1	1	0	0	0	0	2	0	0	2	1	0	0	0	0	0	0	0	-6	0	2	0
22	132	0	0	0	2	2	0	0	0	0	0	0	0	-6	2	12	0	2	0	6	0	-1	0	6	0	-6	0	1	0	0	0	0	0	2	0	0	2	1	0	0	0	0	0	0	0	-6	0	2	0
15	133	-1	0	0	0	0	0	0	0	0	-1	0	0	-4	0	6	0	1	-1	4	1	-1	0	3	0	-3	0	0	0	0	0	0	0	0	0	3	1	1	1	0	0	1	0	0	3	-3	0	0	0
15	134	-1	0	0	0	0	0	0	0	0	-1	0	0	-4	0	6	0	1	-1	4	1	-1	0	3	0	-3	0	0	1	0	0	0	0	0	0	3	1	1	0	0	0	0	0	0	3	-3	0	0	0
15	135	-1	0	0	0	0	0	0	0	0	-1	0	0	-4	0	6	0	1	-1	4	1	-1	0	3	0	-3	0	0	0	0	0	0	0	0	0	3	1	1	0	0	0	0	0	0	3	-3	0	0	0
16	136	0	0	0	2	2	0	0	2	0	0	4	0	-6	2	12	0	2	0	6	0	-1	0	6	0	-6	0	1	0	0	0	0	0	2	0	0	2	1	0	0	0	0	0	0	0	-6	2	0	0
16	137	0	0	0	2	2	0	0	2	0	0	0	-4	-6	2	12	0	2	0	6	0	-1	0	6	0	-6	0	1	0	0	0	0	0	2	0	0	2	1	0	0	0	0	0	0	0	-6	2	0	0
16	138	0	0	0	2	2	0	0	2	0	0	0	0	-6	2	12	0	2	0	6	0	-1	0	6	0	-6	0	1	4	0	0	0	0	2	0	0	2	1	0	0	0	0	0	0	0	-6	2	0	0
21	139	0	0	0	2	2	0	0	0	0	0	2	0	-6	2	12	0	2	0	6	0	-1	0	6	0	-6	0	1	0	0	0	0	0	2	0	0	2	1	0	0	0	0	0	0	0	-6	0	2	0
21	140	0	0	0	2	2	0	0	0	0	0	0	-2	-6	2	12	0	2	0	6	0	-1	0	6	0	-6	0	1	0	0	0	0	0	2	0	0	2	1	0	0	0	0	0	0	0	-6	0	2	0
21	141	0	0	0	2	2	0	0	0	0	0	0	0	-6	2	12	0	2	0	6	0	-1	0	6	0	-6	0	1	2	0	0	0	0	2	0	0	2	1	0	0	0	0	0	0	0	-6	0	2	0
17	142	0	0	0	2	2	0	0	0	0	0	2	0	-6	2	12	0	2	0	6	0	-1	0	6	0	-6	0	1	0	0	0	0	0	2	0	0	2	1	0	0	0	0	0	0	0	-6	0	2	0
17	143	0	0	0	2	2	0	0	0	0	0	0	-2	-6	2	12	0	2	0	6	0	-1	0	6	0	-6	0	1	0	0	0	0	0	2	0	0	2	1	0	0	0	0	0	0	0	-6	0	2	0
17	144	0	0	0	2	2	0	0	0	0	0	0	0	-6	2	12	0	2	0	6	0	-1	0	6	0	-6	0	1	2	0	0	0	0	2	0	0	2	1	0	0	0	0	0	0	0	-6	0	2	0
20	145	0	0	0	2	2	0	0	0	0	0	2	0	-6	2	12	0	2	0	6	0	-1	0	6	0	-6	0	1	0	0	0	0	0	2	0	0	2	1	0	0	0	0	0	0	0	-6	0	2	0
20	146	0	0	0	2	2	0	0	0	0	0	0	-2	-6	2	12	0	2	0	6	0	-1	0	6	0	-6	0	1	0	0	0	0	0	2	0	0	2	1	0	0	0	0	0	0	0	-6	0	2	0
20	147	0	0	0	2	2	0	0	0	0	0	0	0	-6	2	12	0	2	0	6	0	-1	0	6	0	-6	0	1	2	0	0	0	0	2	0	0	2	1	0	0	0	0	0	0	0	-6	0	2	0
20	148	0	0	0	2	2	0	0	0	0	0	0	0	-6	2	12	0	2	0	6	0	-1	0	6	0	-6	0	1	0	0	0	0	0	2	0	0	2	1	0	0	0	0	0	0	0	-6	0	2	0
22	149	0	0	0	2	2	0	0	0	0	0	1	0	-6	2	12	0	2	0	6	0	-1	0	6	0	-6	0	1	0	0	0	0	0	2	0	0	2	1	0	0	0	0	0	0	0	-6	0	2	0
22	150	0	0	0	2	2	0	0	0	0	0	0	-1	-6	2	12	0	2	0	6	0	-1	0	6	0	-6	0	1	0	0	0	0	0	2	0	0	2	1	0	0	0	0	0	0	0	-6	0	2	0
22	151	0	0	0	2	2	0	0	0	0	0	0	0	-6	2	12	0	2	0	6	0	-1	0	6	0	-6	0	1	1	0	0	0	0	2	0	0	2	1	0	0	0	0	0	0	0	-6	0	2	0
22	152	0	0	0	2	2	0	0	0	0	0	0	0	-6	2	12	0	2	0	6	0	-1	0	6	0	-6	0	1	0	0	0	0	0	2	0	0	2	1	0	0	0	0	0	0	0	-6	0	2	0
18	153	0	0	0	2	2	0	0	0	0	0	1	0	-6	2	12	0	2	0	6	0	-1	0	6	0	-6	0	1	0	0	0	0	0	2	0	0	2	1	0	0	0	0	0	0	0	-6	0	2	0
18	154	0	0	0	2	2	0	0	0	0	0	0	-1	-6	2	12	0	2	0	6	0	-1	0	6	0	-6	0	1	0	0	0	0	0	2	0	0	2	1	0	0	0	0	0	0	0	-6	0	2	0
18	155	0	0	0	2	2	0	0	0	0	0	0	0	-6	2	12	0	2	0	6	0	-1	0	6	0	-6	0	1	1	0	0	0	0	2	0	0	2	1	0	0	0	0	0	0	0	-6	0	2	0
18	156	0	0	0	2	2	0	0	0	0	0	0	0	-6	2	12	0	2	0	6	0	-1	0	6	0	-6	0	1	0	0	0	0	0	2	0	0	2	1	0	0	0	0	0	0	0	-6	0	2	0
15	157	-1	0	0	0	0	0	0	0	0	-1	0	7.75	-4	0	6	0	1	-1	4	1	-1	0	3	0	-3	0	0	0	0	0	0	0	0	0	3	1	1	8.75	0	0	8.75	0	0	3	-3	0	0	0
15	158	-1	0	0	0	0	0	0	0	0	-1	0	7.75	-4	0	6	0	1	-1	4	1	-1	0	3	0	-3	0	0	8.75	0	0	0	0	0	0	3	1	1	0	0	0	0	0	0	3	-3	0	0	0
15	159	-1	0	0	0	0	0	0	0	0	-1	0	7.75	-4	0	6	0	1	-1	4	1	-1	0	3	0	-3	0	0	0	0	0	0	0	0	0	3	1	1	0	0	0	0	0	0	3	-3	0	0	0
16	160	0	0	0	2	2	0	0	2	0	0	17.5	13.5	-6	2	12	0	2	0	6	0	-1	0	6	0	-6	0	1	0	0	0	0	0	2	0	0	2	1	0	0	0	0	0	0	0	-6	2	0	0
16	161	0	0	0	2	2	0	0	2	0	0	0	13.5	-6	2	12	0	2	0	6	0	-1	0	6	0	-6	0	1	17.5	0	0	0	0	2	0	0	2	1	0	0	0	0	0	0	0	-6	2	0	0
21	162	0	0	0	2	2	0	0	0	0	0	0	13.5	-6	2	12	0	2	0	6	0	-1	0	6	0	-6	0	1	0	0	0	0	0	2	0	0	2	1	15.5	0	0	15.5	0	0	0	-6	0	2	0
21	163	0	0	0	2	2	0	15.5	0	0	0	0	13.5	-6	2	12	0	2	0	6	0	-1	0	6	0	-6	0	1	0	0	0	0	0	2	0	0	2	1	0	0	0	0	0	0	0	-6	0	2	0
17	164	0	0	0	2	2	0	0	0	0	0	15.5	13.5	-6	2	12	0	2	0	6	0	-1	0	6	0	-6	0	1	0	0	0	0	0	2	0	0	2	1	0	0	0	0	0	0	0	-6	0	2	0
17	165	0	0	0	2	2	0	0	0	0	0	0	13.5	-6	2	12	0	2	0	6	0	-1	0	6	0	-6	0	1	15.5	0	0	0	0	2	0	0	2	1	0	0	0	0	0	0	0	-6	0	2	0
20	166	0	0	0	2	2	0	0	0	0	0	0	13.5	-6	2	12	0	2	0	6	0	-1	0	6	0	-6	0	1	0	0	0	0	0	2	0	0	2	1	15.5	0	0	15.5	0	0	0	-6	0	2	0
20	167	0	0	0	2	2	0	15.5	0	0	0	0	13.5	-6	2	12	0	2	0	6	0	-1	0	6	0	-6	0	1	0	0	0	0	0	2	0	0	2	1	0	0	0	0	0	0	0	-6	0	2	0
22	168	0	0	0	2	2	0	0	0	0	0	0	13.5	-6	2	12	0	2	0	6	0	-1	0	6	0	-6	0	1	0	0	0	0	0	2	0	0	2	1	14.5	0	0	14.5	0	0	0	-6	0	2	0
23	169	0	0	0	2	2	0	1	0	0	0	12.5	13.5	-6	2	12	0	2	0	6	0	-1	0	6	0	-6	0	1	0	0	0	0	0	2	0	0	2	1	0	0	0	0	0	0	0	-6	0	2	0
23	170	0	0	0	2	2	0	1	0	0	0	0	13.5	-6	2	12	0	2	0	6	0	-1	0	6	0	-6	0	1	12.5	0	0	0	0	2	0	0	2	1	0	0	0	0	0	0	0	-6	0	2	0
23	171	0	0	0	2	2	0	1	0	0	0	0	13.5	-6	2	12	0	2	0	6	0	-1	0	6	0	-6	0	1	0	0	0	0	0	2	0	0	2	1	0	0	0	0	0	0	0	-6	0	2	0
23	172	0	0	0	2	2	0	13.5	0	0	0	0	13.5	-6	2	12	0	2	0	6	0	-1	0	6	0	-6	0	1	0	0	0	0	0	2	0	0	2	1	0	0	0	0	0	0	0	-6	0	2	0
22	173	0	0	0	2	2	0	7.25	0	0	0	0	13.5	-6	2	12	0	2	0	6	0	-1	0	6	0	-6	0	1	0	0	0	0	0	2	0	0	2	1	0	0	0	0	0	0	0	-6	0	2	0
18	174	0	0	0	2	2	0	0	0	0	0	14.5	13.5	-6	2	12	0	2	0	6	0	-1	0	6	0	-6	0	1	0	0	0	0	0	2	0	0	2	1	0	0	0	0	0	0	0	-6	0	2	0
18	175	0	0	0	2	2	0	0	0	0	0	0	13.5	-6	2	12	0	2	0	6	0	-1	0	6	0	-6	0	1	14.5	0	0	0	0	2	0	0	2	1	0	0	0	0	0	0	0	-6	0	2	0
18	176	0	0	0	2	2	0	0	0	0	0	0	13.5	-6	2	12	0	2	0	6	0	-1	0	6	0	-6	0	1	0	0	0	0	0	2	0	0	2	1	0	0	0	0	0	0	0	-6	0	2	0
23	177	0	0	0	2	2	0	1	0	0	0	-1	0	-6	2	12	0	2	0	6	0	-1	0	6	0	-6	0	1	0	54	54	0	0	2	0	0	2	1	0	0	0	0	0	0	0	-6	0	2	0
15	178	-1	0	0	0	0	0	0	0	0	-1	0	0	-4	0	6	0	1	-1	4	1	-1	0	3	0	-3	0	0	0	31	31	0	0	0	0	3	1	1	1	0	0	1	0	0	3	-3	0	0	0
15	179	-1	0	0	0	0	0	0	0	0	-1	0	0	-4	0	6	0	1	-1	4	1	-1	0	3	0	-3	0	0	1	31	31	0	0	0	0	3	1	1	0	0	0	0	0	0	3	-3	0	0	0
15	180	-1	0	0	0	0	0	0	0	0	-1	0	0	-4	0	6	0	1	-1	4	1	-1	0	3	0	-3	0	0	0	31	31	0	0	0	0	3	1	1	0	0	0	0	0	0	3	-3	0	0	0
16	181	0	0	0	2	2	0	0	2	0	0	4	0	-6	2	12	0	2	0	6	0	-1	0	6	0	-6	0	1	0	54	54	0	0	2	0	0	2	1	0	0	0	0	0	0	0	-6	2	0	0
16	182	0	0	0	2	2	0	0	2	0	0	0	-4	-6	2	12	0	2	0	6	0	-1	0	6	0	-6	0	1	0	70	70	0	0	2	0	0	2	1	0	0	0	0	0	0	0	-6	2	0	0
16	183	0	0	0	2	2	0	0	2	0	0	0	0	-6	2	12	0	2	0	6	0	-1	0	6	0	-6	0	1	4	54	54	0	0	2	0	0	2	1	0	0	0	0	0	0	0	-6	2	0	0
21	184	0	0	0	2	2	0	0	0	0	0	0	0	-6	2	12	0	2	0	6	0	-1	0	6	0	-6	0	1	0	54	54	0	0	2	0	0	2	1	2	0	0	2	0	0	0	-6	0	2	0
21	185	0	0	0	2	2	0	2	0	0	0	0	0	-6	2	12	0	2	0	6	0	-1	0	6	0	-6	0	1	0	54	54	0	0	2	0	0	2	1	0	0	0	0	0	0	0	-6	0	2	0
17	186	0	0	0	2	2	0	0	0	0	0	2	0	-6	2	12	0	2	0	6	0	-1	0	6	0	-6	0	1	0	54	54	0	0	2	0	0	2	1	0	0	0	0	0	0	0	-6	0	2	0
17	187	0	0	0	2	2	0	0	0	0	0	0	-2	-6	2	12	0	2	0	6	0	-1	0	6	0	-6	0	1	0	62	62	0	0	2	0	0	2	1	0	0	0	0	0	0	0	-6	0	2	0
17	188	0	0	0	2	2	0	0	0	0	0	0	0	-6	2	12	0	2	0	6	0	-1	0	6	0	-6	0	1	2	54	54	0	0	2	0	0	2	1	0	0	0	0	0	0	0	-6	0	2	0
20	189	0	0	0	2	2	0	0	0	0	0	0	0	-6	2	12	0	2	0	6	0	-1	0	6	0	-6	0	1	0	54	54	0	0	2	0	0	2	1	2	0	0	2	0	0	0	-6	0	2	0
20	190	0	0	0	2	2	0	2	0	0	0	0	0	-6	2	12	0	2	0	6	0	-1	0	6	0	-6	0	1	0	54	54	0	0	2	0	0	2	1	0	0	0	0	0	0	0	-6	0	2	0
22	191	0	0	0	2	2	0	0.5	0	0	0	0	0	-6	2	12	0	2	0	6	0	-1	0	6	0	-6	0	1	0	54	54	0	0	2	0	0	2	1	0	0	0	0	0	0	0	-6	0	2	0
22	192	0	0	0	2	2	0	0	0	0	0	0	0	-6	2	12	0	2	0	6	0	-1	0	6	0	-6	0	1	0	54	54	0	0	2	0	0	2	1	1	0	0	1	0	0	0	-6	0	2	0
18	193	0	0	0	2	2	0	0	0	0	0	1	0	-6	2	12	0	2	0	6	0	-1	0	6	0	-6	0	1	0	54	54	0	0	2	0	0	2	1	0	0	0	0	0	0	0	-6	0	2	0
18	194	0	0	0	2	2	0	0	0	0	0	0	-1	-6	2	12	0	2	0	6	0	-1	0	6	0	-6	0	1	0	58	58	0	0	2	0	0	2	1	0	0	0	0	0	0	0	-6	0	2	0
18	195	0	0	0	2	2	0	0	0	0	0	0	0	-6	2	12	0	2	0	6	0	-1	0	6	0	-6	0	1	1	54	54	0	0	2	0	0	2	1	0	0	0	0	0	0	0	-6	0	2	0
18	196	0	0	0	2	2	0	0	0	0	0	0	0	-6	2	12	0	2	0	6	0	-1	0	6	0	-6	0	1	0	54	54	0	0	2	0	0	2	1	0	0	0	0	0	0	0	-6	0	2	0
23	197	0	0	0	2	2	0	1	0	0	0	-1	0	-6	2	12	0	2	0	6	0	-1	0	6	0	-6	0	1	0	0	0	0	0	2	0	0	2	1	0	0	0	0	0	0	0	-6	0	2	0
15	198	-1	0	0	0	0	0	0	0	0	-1	0	0	-4	0	6	0	1	-1	4	1	-1	0	3	0	-3	0	0	0	0	0	0	0	0	0	3	1	1	1	0	0	1	0	0	3	-3	0	0	0
15	199	-1	0	0	0	0	0	0	0	0	-1	0	0	-4	0	6	0	1	-1	4	1	-1	0	3	0	-3	0	0	1	0	0	0	0	0	0	3	1	1	0	0	0	0	0	0	3	-3	0	0	0
15	200	-1	0	0	0	0	0	0	0	0	-1	0	0	-4	0	6	0	1	-1	4	1	-1	0	3	0	-3	0	0	0	0	0	0	0	0	0	3	1	1	0	0	0	0	0	0	3	-3	0	0	0
16	201	0	0	0	2	2	0	0	2	0	0	4	0	-6	2	12	0	2	0	6	0	-1	0	6	0	-6	0	1	0	0	0	0	0	2	0	0	2	1	0	0	0	0	0	0	0	-6	2	0	0
16	202	0	0	0	2	2	0	0	2	0	0	0	-4	-6	2	12	0	2	0	6	0	-1	0	6	0	-6	0	1	0	0	0	0	0	2	0	0	2	1	0	0	0	0	0	0	0	-6	2	0	0
16	203	0	0	0	2	2	0	0	2	0	0	0	0	-6	2	12	0	2	0	6	0	-1	0	6	0	-6	0	1	4	0	0	0	0	2	0	0	2	1	0	0	0	0	0	0	0	-6	2	0	0
21	204	0	0	0	2	2	0	0	0	0	0	0	0	-6	2	12	0	2	0	6	0	-1	0	6	0	-6	0	1	0	0	0	0	0	2	0	0	2	1	2	0	0	2	0	0	0	-6	0	2	0
21	205	0	0	0	2	2	0	2	0	0	0	0	0	-6	2	12	0	2	0	6	0	-1	0	6	0	-6	0	1	0	0	0	0	0	2	0	0	2	1	0	0	0	0	0	0	0	-6	0	2	0
17	206	0	0	0	2	2	0	0	0	0	0	2	0	-6	2	12	0	2	0	6	0	-1	0	6	0	-6	0	1	0	0	0	0	0	2	0	0	2	1	0	0	0	0	0	0	0	-6	0	2	0
17	207	0	0	0	2	2	0	0	0	0	0	0	-2	-6	2	12	0	2	0	6	0	-1	0	6	0	-6	0	1	0	0	0	0	0	2	0	0	2	1	0	0	0	0	0	0	0	-6	0	2	0
17	208	0	0	0	2	2	0	0	0	0	0	0	0	-6	2	12	0	2	0	6	0	-1	0	6	0	-6	0	1	2	0	0	0	0	2	0	0	2	1	0	0	0	0	0	0	0	-6	0	2	0
20	209	0	0	0	2	2	0	0	0	0	0	0	0	-6	2	12	0	2	0	6	0	-1	0	6	0	-6	0	1	0	0	0	0	0	2	0	0	2	1	2	0	0	2	0	0	0	-6	0	2	0
20	210	0	0	0	2	2	0	2	0	0	0	0	0	-6	2	12	0	2	0	6	0	-1	0	6	0	-6	0	1	0	0	0	0	0	2	0	0	2	1	0	0	0	0	0	0	0	-6	0	2	0
22	211	0	0	0	2	2	0	0.5	0	0	0	0	0	-6	2	12	0	2	0	6	0	-1	0	6	0	-6	0	1	0	0	0	0	0	2	0	0	2	1	0	0	0	0	0	0	0	-6	0	2	0
22	212	0	0	0	2	2	0	0	0	0	0	0	0	-6	2	12	0	2	0	6	0	-1	0	6	0	-6	0	1	0	0	0	0	0	2	0	0	2	1	1	0	0	1	0	0	0	-6	0	2	0
18	213	0	0	0	2	2	0	0	0	0	0	1	0	-6	2	12	0	2	0	6	0	-1	0	6	0	-6	0	1	0	0	0	0	0	2	0	0	2	1	0	0	0	0	0	0	0	-6	0	2	0
18	214	0	0	0	2	2	0	0	0	0	0	0	-1	-6	2	12	0	2	0	6	0	-1	0	6	0	-6	0	1	0	0	0	0	0	2	0	0	2	1	0	0	0	0	0	0	0	-6	0	2	0
18	215	0	0	0	2	2	0	0	0	0	0	0	0	-6	2	12	0	2	0	6	0	-1	0	6	0	-6	0	1	1	0	0	0	0	2	0	0	2	1	0	0	0	0	0	0	0	-6	0	2	0
18	216	0	0	0	2	2	0	0	0	0	0	0	0	-6	2	12	0	2	0	6	0	-1	0	6	0	-6	0	1	0	0	0	0	0	2	0	0	2	1	0	0	0	0	0	0	0	-6	0	2	0
23	217	0	0	0	2	2	0	1	0	0	0	-1	0	-6	2	12	0	2	0	6	0	-1	0	6	0	-6	0	1	0	0	0	0	0	2	0	0	2	1	0	0	0	0	0	0	0	-6	0	2	0
19	218	0	0	0	2	2	0	1	0	0	0	-1	0	-6	2	12	0	2	0	6	0	-1	0	6	0	-6	0	1	0	0	0	0	0	2	0	0	2	1	0	0	0	0	0	0	0	-6	0	2	0
15	219	-1	0	0	0	0	0	0	0	0	-1	0	0	-4	0	6	0	1	-1	4	1	-1	0	3	0	-3	0	0	0	0	0	0	0	0	0	3	1	1	1	0	1	0	1	0	3	-3	0	0	0
15	220	-1	0	0	0	0	0	1	0	0	-1	0	0	-4	0	6	0	1	-1	4	1	-1	0	3	0	-3	0	0	0	0	0	0	0	0	0	3	1	1	0	0	0	0	0	0	3	-3	0	0	0
16	221	0	0	0	2	2	0	0	2	0	0	0	0	-6	2	12	0	2	0	6	0	-1	0	6	0	-6	0	1	0	0	0	0	0	2	0	0	2	1	4	0	0	4	0	0	0	-6	2	0	0
16	222	0	0	0	2	2	0	0	2	0	0	0	0	-6	2	12	0	2	0	6	0	-1	0	6	0	-6	0	1	0	0	0	0	0	2	0	0	2	1	0	0	0	0	0	0	0	-6	2	0	0
16	223	0	0	0	2	2	0	4	2	0	0	0	0	-6	2	12	0	2	0	6	0	-1	0	6	0	-6	0	1	0	0	0	0	0	2	0	0	2	1	0	0	0	0	0	0	0	-6	2	0	0
21	224	0	0	0	2	2	0	0	0	0	0	0	0	-6	2	12	0	2	0	6	0	-1	0	6	0	-6	0	1	0	0	0	0	0	2	0	0	2	1	2	0	0	2	0	0	0	-6	0	2	0
21	225	0	0	0	2	2	0	2	0	0	0	0	0	-6	2	12	0	2	0	6	0	-1	0	6	0	-6	0	1	0	0	0	0	0	2	0	0	2	1	0	0	0	0	0	0	0	-6	0	2	0
17	226	0	0	0	2	2	0	0	0	0	0	0	0	-6	2	12	0	2	0	6	0	-1	0	6	0	-6	0	1	0	0	0	0	0	2	0	0	2	1	2	0	0	2	0	0	0	-6	0	2	0
17	227	0	0	0	2	2	0	2	0	0	0	0	0	-6	2	12	0	2	0	6	0	-1	0	6	0	-6	0	1	0	0	0	0	0	2	0	0	2	1	0	0	0	0	0	0	0	-6	0	2	0
20	228	0	0	0	2	2	0	0	0	0	0	0	0	-6	2	12	0	2	0	6	0	-1	0	6	0	-6	0	1	0	0	0	0	0	2	0	0	2	1	2	0	0	2	0	0	0	-6	0	2	0
20	229	0	0	0	2	2	0	2	0	0	0	0	0	-6	2	12	0	2	0	6	0	-1	0	6	0	-6	0	1	0	0	0	0	0	2	0	0	2	1	0	0	0	0	0	0	0	-6	0	2	0
22	230	0	0	0	2	2	0	0.5	0	0	0	0	0	-6	2	12	0	2	0	6	0	-1	0	6	0	-6	0	1	0	0	0	0	0	2	0	0	2	1	0	0	0	0	0	0	0	-6	0	2	0
22	231	0	0	0	2	2	0	0	0	0	0	0	0	-6	2	12	0	2	0	6	0	-1	0	6	0	-6	0	1	0	0	0	0	0	2	0	0	2	1	1	0	0	1	0	0	0	-6	0	2	0
26	232	0	0	0	2	2	0	0	2	0	0	3	0	-6	2	12	0	2	0	6	0	-1	0	6	0	-6	0	1	0	0	0	0	0	2	0	0	2	1	0	0	0	0	0	0	0	-6	2	0	0
26	233	0	0	0	2	2	0	0	2	0	0	0	-3	-6	2	12	0	2	0	6	0	-1	0	6	0	-6	0	1	0	0	0	0	0	2	0	0	2	1	0	0	0	0	0	0	0	-6	2	0	0
26	234	0	0	0	2	2	0	0	2	0	0	0	0	-6	2	12	0	2	0	6	0	-1	0	6	0	-6	0	1	3	0	0	0	0	2	0	0	2	1	0	0	0	0	0	0	0	-6	2	0	0
26	235	0	0	0	2	2	0	0	2	0	0	0	0	-6	2	12	0	2	0	6	0	-1	0	6	0	-6	0	1	0	0	0	0	0	2	0	0	2	1	0	0	0	0	0	0	0	-6	2	0	0
18	236	0	0	0	2	2	0	0.5	0	0	0	0	0	-6	2	12	0	2	0	6	0	-1	0	6	0	-6	0	1	0	0	0	0	0	2	0	0	2	1	0	0	0	0	0	0	0	-6	0	2	0
18	237	0	0	0	2	2	0	0	0	0	0	0	0	-6	2	12	0	2	0	6	0	-1	0	6	0	-6	0	1	0	0	0	0	0	2	0	0	2	1	1	0	0	1	0	0	0	-6	0	2	0
24	238	0	0	0	2	2	0	0	2	0	0	3	0	-6	2	12	0	2	0	6	0	-1	0	6	0	-6	0	1	0	0	0	0	0	2	0	0	2	1	0	0	0	0	0	0	0	-6	2	0	0
24	239	0	0	0	2	2	0	0	2	0	0	0	-3	-6	2	12	0	2	0	6	0	-1	0	6	0	-6	0	1	0	0	0	0	0	2	0	0	2	1	0	0	0	0	0	0	0	-6	2	0	0
24	240	0	0	0	2	2	0	0	2	0	0	0	0	-6	2	12	0	2	0	6	0	-1	0	6	0	-6	0	1	3	0	0	0	0	2	0	0	2	1	0	0	0	0	0	0	0	-6	2	0	0
24	241	0	0	0	2	2	0	0	2	0	0	0	0	-6	2	12	0	2	0	6	0	-1	0	6	0	-6	0	1	0	0	0	0	0	2	0	0	2	1	0	0	0	0	0	0	0	-6	2	0	0
15	242	-1	0	0	0	0	0	0	0	0	-1	0	7.75	-4	0	6	0	1	-1	4	1	-1	0	3	0	-3	0	0	0	0	0	0	0	0	0	3	1	1	8.75	0	8.75	0	8.75	0	3	-3	0	0	0
15	243	-1	0	0	0	0	0	8.75	0	0	-1	0	7.75	-4	0	6	0	1	-1	4	1	-1	0	3	0	-3	0	0	0	0	0	0	0	0	0	3	1	1	0	0	0	0	0	0	3	-3	0	0	0
16	244	0	0	0	2	2	0	0	2	0	0	0	13.5	-6	2	12	0	2	0	6	0	-1	0	6	0	-6	0	1	0	0	0	0	0	2	0	0	2	1	17.5	0	0	17.5	0	0	0	-6	2	0	0
16	245	0	0	0	2	2	0	0	2	0	0	0	13.5	-6	2	12	0	2	0	6	0	-1	0	6	0	-6	0	1	0	0	0	0	0	2	0	0	2	1	0	0	0	0	0	0	0	-6	2	0	0
16	246	0	0	0	2	2	0	17.5	2	0	0	0	13.5	-6	2	12	0	2	0	6	0	-1	0	6	0	-6	0	1	0	0	0	0	0	2	0	0	2	1	0	0	0	0	0	0	0	-6	2	0	0
21	247	0	0	0	2	2	0	0	0	0	0	0	13.5	-6	2	12	0	2	0	6	0	-1	0	6	0	-6	0	1	0	0	0	0	0	2	0	0	2	1	15.5	0	15.5	0	15.5	0	0	-6	0	2	0
17	248	0	0	0	2	2	0	0	0	0	0	0	13.5	-6	2	12	0	2	0	6	0	-1	0	6	0	-6	0	1	0	0	0	0	0	2	0	0	2	1	15.5	0	0	15.5	0	0	0	-6	0	2	0
17	249	0	0	0	2	2	0	15.5	0	0	0	0	13.5	-6	2	12	0	2	0	6	0	-1	0	6	0	-6	0	1	0	0	0	0	0	2	0	0	2	1	0	0	0	0	0	0	0	-6	0	2	0
20	250	0	0	0	2	2	0	0	0	0	0	0	13.5	-6	2	12	0	2	0	6	0	-1	0	6	0	-6	0	1	0	0	0	0	0	2	0	0	2	1	15.5	0	15.5	0	15.5	0	0	-6	0	2	0
22	251	0	0	0	2	2	0	0	0	0	0	0	13.5	-6	2	12	0	2	0	6	0	-1	0	6	0	-6	0	1	0	0	0	0	0	2	0	0	2	1	14.5	0	14.5	0	14.5	0	0	-6	0	2	0
23	252	0	0	0	2	2	0	1	0	0	0	0	1	-6	2	12	0	2	0	6	0	-1	0	6	0	-6	0	1	0	50	50	0	0	2	0	0	2	1	0	0	0	0	0	0	0	-6	0	2	0
23	253	0	0	0	2	2	0	1	0	0	0	0	1	-6	2	12	0	2	0	6	0	-1	0	6	0	-6	0	1	0	0	0	0	0	2	0	0	2	1	0	0	0	0	0	0	0	-6	0	2	0
23	254	0	0	0	2	2	0	1	0	0	0	0	1	-6	2	12	0	2	0	6	0	-1	0	6	0	-6	0	1	0	0	0	0	0	2	0	0	2	1	0	0	0	0	0	0	0	-6	0	2	0
23	255	0	0	0	2	2	0	1	0	0	0	0	13.5	-6	2	12	0	2	0	6	0	-1	0	6	0	-6	0	1	0	0	0	0	0	2	0	0	2	1	12.5	0	0	12.5	0	0	0	-6	0	2	0
26	256	0	0	0	2	2	0	0	2	0	0	16.5	13.5	-6	2	12	0	2	0	6	0	-1	0	6	0	-6	0	1	0	0	0	0	0	2	0	0	2	1	0	0	0	0	0	0	0	-6	2	0	0
26	257	0	0	0	2	2	0	0	2	0	0	0	13.5	-6	2	12	0	2	0	6	0	-1	0	6	0	-6	0	1	16.5	0	0	0	0	2	0	0	2	1	0	0	0	0	0	0	0	-6	2	0	0
26	258	0	0	0	2	2	0	0	2	0	0	0	13.5	-6	2	12	0	2	0	6	0	-1	0	6	0	-6	0	1	0	0	0	0	0	2	0	0	2	1	0	0	0	0	0	0	0	-6	2	0	0
18	259	0	0	0	2	2	0	0	0	0	0	0	13.5	-6	2	12	0	2	0	6	0	-1	0	6	0	-6	0	1	0	0	0	0	0	2	0	0	2	1	14.5	0	0	14.5	0	0	0	-6	0	2	0
19	260	0	0	0	2	2	0	1	0	0	0	0	1	-6	2	12	0	2	0	6	0	-1	0	6	0	-6	0	1	0	0	0	0	0	2	0	0	2	1	0	0	0	0	0	0	0	-6	0	2	0
19	261	0	0	0	2	2	0	1	0	0	0	12.5	13.5	-6	2	12	0	2	0	6	0	-1	0	6	0	-6	0	1	0	0	0	0	0	2	0	0	2	1	0	0	0	0	0	0	0	-6	0	2	0
19	262	0	0	0	2	2	0	1	0	0	0	0	13.5	-6	2	12	0	2	0	6	0	-1	0	6	0	-6	0	1	12.5	0	0	0	0	2	0	0	2	1	0	0	0	0	0	0	0	-6	0	2	0
19	263	0	0	0	2	2	0	1	0	0	0	0	13.5	-6	2	12	0	2	0	6	0	-1	0	6	0	-6	0	1	0	0	0	0	0	2	0	0	2	1	0	0	0	0	0	0	0	-6	0	2	0
19	264	0	0	0	2	2	0	13.5	0	0	0	0	13.5	-6	2	12	0	2	0	6	0	-1	0	6	0	-6	0	1	0	0	0	0	0	2	0	0	2	1	0	0	0	0	0	0	0	-6	0	2	0
19	265	0	0	0	2	2	0	7.25	0	0	0	0	13.5	-6	2	12	0	2	0	6	0	-1	0	6	0	-6	0	1	0	0	0	0	0	2	0	0	2	1	0	0	0	0	0	0	0	-6	0	2	0
24	266	0	0	0	2	2	0	0	2	0	0	16.5	13.5	-6	2	12	0	2	0	6	0	-1	0	6	0	-6	0	1	0	0	0	0	0	2	0	0	2	1	0	0	0	0	0	0	0	-6	2	0	0
24	267	0	0	0	2	2	0	0	2	0	0	0	13.5	-6	2	12	0	2	0	6	0	-1	0	6	0	-6	0	1	16.5	0	0	0	0	2	0	0	2	1	0	0	0	0	0	0	0	-6	2	0	0
24	268	0	0	0	2	2	0	0	2	0	0	0	13.5	-6	2	12	0	2	0	6	0	-1	0	6	0	-6	0	1	0	0	0	0	0	2	0	0	2	1	0	0	0	0	0	0	0	-6	2	0	0
27	269	0	0	0	2	2	0	2	2	0	0	0	0	-6	2	12	0	2	0	6	0	-1	0	6	0	-6	0	1	0	0	0	0	0	2	0	0	2	1	0	0	0	0	0	0	0	-6	2	0	0
25	270	0	0	0	2	2	0	2	2	0	0	0	0	-6	2	12	0	2	0	6	0	-1	0	6	0	-6	0	1	0	0	0	0	0	2	0	0	2	1	0	0	0	0	0	0	0	-6	2	0	0
27	271	0	0	0	2	2	0	15.5	2	0	0	0	13.5	-6	2	12	0	2	0	6	0	-1	0	6	0	-6	0	1	0	0	0	0	0	2	0	0	2	1	0	0	0	0	0	0	0	-6	2	0	0
25	272	0	0	0	2	2	0	15.5	2	0	0	0	13.5	-6	2	12	0	2	0	6	0	-1	0	6	0	-6	0	1	0	0	0	0	0	2	0	0	2	1	0	0	0	0	0	0	0	-6	2	0	0
19	273	0	0	0	2	2	0	1	0	0	0	-1	0	-6	2	12	0	2	0	6	0	-1	0	6	0	-6	0	1	0	54	54	0	0	2	0	0	2	1	0	0	0	0	0	0	0	-6	0	2	0
15	274	-1	0	0	0	0	0	0	0	0	-1	0	0	-4	0	6	0	1	-1	4	1	-1	0	3	0	-3	0	0	0	31	31	0	0	0	0	3	1	1	1	0	1	0	1	0	3	-3	0	0	0
15	275	-1	0	0	0	0	0	1	0	0	-1	0	0	-4	0	6	0	1	-1	4	1	-1	0	3	0	-3	0	0	0	31	31	0	0	0	0	3	1	1	0	0	0	0	0	0	3	-3	0	0	0
16	276	0	0	0	2	2	0	0	2	0	0	0	0	-6	2	12	0	2	0	6	0	-1	0	6	0	-6	0	1	0	54	54	0	0	2	0	0	2	1	4	0	0	4	0	0	0	-6	2	0	0
16	277	0	0	0	2	2	0	0	2	0	0	0	0	-6	2	12	0	2	0	6	0	-1	0	6	0	-6	0	1	0	54	54	0	0	2	0	0	2	1	0	0	0	0	0	0	0	-6	2	0	0
16	278	0	0	0	2	2	0	4	2	0	0	0	0	-6	2	12	0	2	0	6	0	-1	0	6	0	-6	0	1	0	54	54	0	0	2	0	0	2	1	0	0	0	0	0	0	0	-6	2	0	0
21	279	0	0	0	2	2	0	0	0	0	0	0	0	-6	2	12	0	2	0	6	0	-1	0	6	0	-6	0	1	0	54	54	0	0	2	0	0	2	1	2	0	2	0	2	0	0	-6	0	2	0
17	280	0	0	0	2	2	0	0	0	0	0	0	0	-6	2	12	0	2	0	6	0	-1	0	6	0	-6	0	1	0	54	54	0	0	2	0	0	2	1	2	0	0	2	0	0	0	-6	0	2	0
17	281	0	0	0	2	2	0	2	0	0	0	0	0	-6	2	12	0	2	0	6	0	-1	0	6	0	-6	0	1	0	54	54	0	0	2	0	0	2	1	0	0	0	0	0	0	0	-6	0	2	0
20	282	0	0	0	2	2	0	0	0	0	0	0	0	-6	2	12	0	2	0	6	0	-1	0	6	0	-6	0	1	0	54	54	0	0	2	0	0	2	1	2	0	2	0	2	0	0	-6	0	2	0
22	283	0	0	0	2	2	0	0	0	0	0	0	0	-6	2	12	0	2	0	6	0	-1	0	6	0	-6	0	1	0	54	54	0	0	2	0	0	2	1	1	0	1	0	1	0	0	-6	0	2	0
26	284	0	0	0	2	2	0	0	2	0	0	3	0	-6	2	12	0	2	0	6	0	-1	0	6	0	-6	0	1	0	54	54	0	0	2	0	0	2	1	0	0	0	0	0	0	0	-6	2	0	0
26	285	0	0	0	2	2	0	0	2	0	0	0	-3	-6	2	12	0	2	0	6	0	-1	0	6	0	-6	0	1	0	66	66	0	0	2	0	0	2	1	0	0	0	0	0	0	0	-6	2	0	0
26	286	0	0	0	2	2	0	0	2	0	0	0	0	-6	2	12	0	2	0	6	0	-1	0	6	0	-6	0	1	3	54	54	0	0	2	0	0	2	1	0	0	0	0	0	0	0	-6	2	0	0
26	287	0	0	0	2	2	0	0	2	0	0	0	0	-6	2	12	0	2	0	6	0	-1	0	6	0	-6	0	1	0	54	54	0	0	2	0	0	2	1	0	0	0	0	0	0	0	-6	2	0	0
19	288	0	0	0	2	2	0	0.5	0	0	0	0	0	-6	2	12	0	2	0	6	0	-1	0	6	0	-6	0	1	0	54	54	0	0	2	0	0	2	1	0	0	0	0	0	0	0	-6	0	2	0
18	289	0	0	0	2	2	0	0	0	0	0	0	0	-6	2	12	0	2	0	6	0	-1	0	6	0	-6	0	1	0	54	54	0	0	2	0	0	2	1	1	0	0	1	0	0	0	-6	0	2	0
24	290	0	0	0	2	2	0	0	2	0	0	3	0	-6	2	12	0	2	0	6	0	-1	0	6	0	-6	0	1	0	54	54	0	0	2	0	0	2	1	0	0	0	0	0	0	0	-6	2	0	0
24	291	0	0	0	2	2	0	0	2	0	0	0	-3	-6	2	12	0	2	0	6	0	-1	0	6	0	-6	0	1	0	66	66	0	0	2	0	0	2	1	0	0	0	0	0	0	0	-6	2	0	0
24	292	0	0	0	2	2	0	0	2	0	0	0	0	-6	2	12	0	2	0	6	0	-1	0	6	0	-6	0	1	3	54	54	0	0	2	0	0	2	1	0	0	0	0	0	0	0	-6	2	0	0
24	293	0	0	0	2	2	0	0	2	0	0	0	0	-6	2	12	0	2	0	6	0	-1	0	6	0	-6	0	1	0	54	54	0	0	2	0	0	2	1	0	0	0	0	0	0	0	-6	2	0	0
19	294	0	0	0	2	2	0	1	0	0	0	-1	0	-6	2	12	0	2	0	6	0	-1	0	6	0	-6	0	1	0	0	0	0	0	2	0	0	2	1	0	0	0	0	0	0	0	-6	0	2	0
15	295	-1	0	0	0	0	0	0	0	0	-1	0	0	-4	0	6	0	1	-1	4	1	-1	0	3	0	-3	0	0	0	0	0	0	0	0	0	3	1	1	1	0	1	0	1	0	3	-3	0	0	0
15	296	-1	0	0	0	0	0	1	0	0	-1	0	0	-4	0	6	0	1	-1	4	1	-1	0	3	0	-3	0	0	0	0	0	0	0	0	0	3	1	1	0	0	0	0	0	0	3	-3	0	0	0
16	297	0	0	0	2	2	0	0	2	0	0	0	0	-6	2	12	0	2	0	6	0	-1	0	6	0	-6	0	1	0	0	0	0	0	2	0	0	2	1	4	0	0	4	0	0	0	-6	2	0	0
16	298	0	0	0	2	2	0	0	2	0	0	0	0	-6	2	12	0	2	0	6	0	-1	0	6	0	-6	0	1	0	0	0	0	0	2	0	0	2	1	0	0	0	0	0	0	0	-6	2	0	0
16	299	0	0	0	2	2	0	4	2	0	0	0	0	-6	2	12	0	2	0	6	0	-1	0	6	0	-6	0	1	0	0	0	0	0	2	0	0	2	1	0	0	0	0	0	0	0	-6	2	0	0
21	300	0	0	0	2	2	0	0	0	0	0	0	0	-6	2	12	0	2	0	6	0	-1	0	6	0	-6	0	1	0	0	0	0	0	2	0	0	2	1	2	0	2	0	2	0	0	-6	0	2	0
17	301	0	0	0	2	2	0	0	0	0	0	0	0	-6	2	12	0	2	0	6	0	-1	0	6	0	-6	0	1	0	0	0	0	0	2	0	0	2	1	2	0	0	2	0	0	0	-6	0	2	0
17	302	0	0	0	2	2	0	2	0	0	0	0	0	-6	2	12	0	2	0	6	0	-1	0	6	0	-6	0	1	0	0	0	0	0	2	0	0	2	1	0	0	0	0	0	0	0	-6	0	2	0
20	303	0	0	0	2	2	0	0	0	0	0	0	0	-6	2	12	0	2	0	6	0	-1	0	6	0	-6	0	1	0	0	0	0	0	2	0	0	2	1	2	0	2	0	2	0	0	-6	0	2	0
22	304	0	0	0	2	2	0	0	0	0	0	0	0	-6	2	12	0	2	0	6	0	-1	0	6	0	-6	0	1	0	0	0	0	0	2	0	0	2	1	1	0	1	0	1	0	0	-6	0	2	0
26	305	0	0	0	2	2	0	0	2	0	0	3	0	-6	2	12	0	2	0	6	0	-1	0	6	0	-6	0	1	0	0	0	0	0	2	0	0	2	1	0	0	0	0	0	0	0	-6	2	0	0
26	306	0	0	0	2	2	0	0	2	0	0	0	-3	-6	2	12	0	2	0	6	0	-1	0	6	0	-6	0	1	0	0	0	0	0	2	0	0	2	1	0	0	0	0	0	0	0	-6	2	0	0
26	307	0	0	0	2	2	0	0	2	0	0	0	0	-6	2	12	0	2	0	6	0	-1	0	6	0	-6	0	1	3	0	0	0	0	2	0	0	2	1	0	0	0	0	0	0	0	-6	2	0	0
26	308	0	0	0	2	2	0	0	2	0	0	0	0	-6	2	12	0	2	0	6	0	-1	0	6	0	-6	0	1	0	0	0	0	0	2	0	0	2	1	0	0	0	0	0	0	0	-6	2	0	0
19	309	0	0	0	2	2	0	0.5	0	0	0	0	0	-6	2	12	0	2	0	6	0	-1	0	6	0	-6	0	1	0	0	0	0	0	2	0	0	2	1	0	0	0	0	0	0	0	-6	0	2	0
18	310	0	0	0	2	2	0	0	0	0	0	0	0	-6	2	12	0	2	0	6	0	-1	0	6	0	-6	0	1	0	0	0	0	0	2	0	0	2	1	1	0	0	1	0	0	0	-6	0	2	0
24	311	0	0	0	2	2	0	0	2	0	0	3	0	-6	2	12	0	2	0	6	0	-1	0	6	0	-6	0	1	0	0	0	0	0	2	0	0	2	1	0	0	0	0	0	0	0	-6	2	0	0
24	312	0	0	0	2	2	0	0	2	0	0	0	-3	-6	2	12	0	2	0	6	0	-1	0	6	0	-6	0	1	0	0	0	0	0	2	0	0	2	1	0	0	0	0	0	0	0	-6	2	0	0
24	313	0	0	0	2	2	0	0	2	0	0	0	0	-6	2	12	0	2	0	6	0	-1	0	6	0	-6	0	1	3	0	0	0	0	2	0	0	2	1	0	0	0	0	0	0	0	-6	2	0	0
24	314	0	0	0	2	2	0	0	2	0	0	0	0	-6	2	12	0	2	0	6	0	-1	0	6	0	-6	0	1	0	0	0	0	0	2	0	0	2	1	0	0	0	0	0	0	0	-6	2	0	0
16	315	0	0	0	2	2	0	0	2	0	0	0	0	-6	2	12	0	2	0	6	0	-1	0	6	0	-6	0	1	0	0	0	0	0	2	0	0	2	1	4	0	4	0	4	0	0	-6	2	0	0
21	316	0	0	0	2	2	0	0	0	0	0	0	0	-6	2	12	0	2	0	6	0	-1	0	6	0	-6	0	1	0	0	0	0	0	2	0	0	2	1	2	0	2	0	2	0	0	-6	0	2	0
17	317	0	0	0	2	2	0	0	0	0	0	0	0	-6	2	12	0	2	0	6	0	-1	0	6	0	-6	0	1	0	0	0	0	0	2	0	0	2	1	2	0	2	0	2	0	0	-6	0	2	0
20	318	0	0	0	2	2	0	0	0	0	0	0	0	-6	2	12	0	2	0	6	0	-1	0	6	0	-6	0	1	0	0	0	0	0	2	0	0	2	1	2	0	2	0	2	0	0	-6	0	2	0
22	319	0	0	0	2	2	0	0	0	0	0	0	0	-6	2	12	0	2	0	6	0	-1	0	6	0	-6	0	1	0	0	0	0	0	2	0	0	2	1	1	0	1	0	1	0	0	-6	0	2	0
26	320	0	0	0	2	2	0	0	2	0	0	0	0	-6	2	12	0	2	0	6	0	-1	0	6	0	-6	0	1	0	0	0	0	0	2	0	0	2	1	3	0	0	3	0	0	0	-6	2	0	0
27	321	0	0	0	2	2	0	1	2	0	0	1	0	-6	2	12	0	2	0	6	0	-1	0	6	0	-6	0	1	0	0	0	0	0	2	0	0	2	1	0	0	0	0	0	0	0	-6	2	0	0
27	322	0	0	0	2	2	0	1	2	0	0	0	-1	-6	2	12	0	2	0	6	0	-1	0	6	0	-6	0	1	0	0	0	0	0	2	0	0	2	1	0	0	0	0	0	0	0	-6	2	0	0
27	323	0	0	0	2	2	0	1	2	0	0	0	0	-6	2	12	0	2	0	6	0	-1	0	6	0	-6	0	1	1	0	0	0	0	2	0	0	2	1	0	0	0	0	0	0	0	-6	2	0	0
27	324	0	0	0	2	2	0	1	2	0	0	0	0	-6	2	12	0	2	0	6	0	-1	0	6	0	-6	0	1	0	0	0	0	0	2	0	0	2	1	0	0	0	0	0	0	0	-6	2	0	0
27	325	0	0	0	2	2	0	1.5	2	0	0	0	0	-6	2	12	0	2	0	6	0	-1	0	6	0	-6	0	1	0	0	0	0	0	2	0	0	2	1	0	0	0	0	0	0	0	-6	2	0	0
18	326	0	0	0	2	2	0	0	0	0	0	0	0	-6	2	12	0	2	0	6	0	-1	0	6	0	-6	0	1	0	0	0	0	0	2	0	0	2	1	1	0	1	0	1	0	0	-6	0	2	0
24	327	0	0	0	2	2	0	0	2	0	0	0	0	-6	2	12	0	2	0	6	0	-1	0	6	0	-6	0	1	0	0	0	0	0	2	0	0	2	1	3	0	0	3	0	0	0	-6	2	0	0
25	328	0	0	0	2	2	0	1	2	0	0	1	0	-6	2	12	0	2	0	6	0	-1	0	6	0	-6	0	1	0	0	0	0	0	2	0	0	2	1	0	0	0	0	0	0	0	-6	2	0	0
25	329	0	0	0	2	2	0	1	2	0	0	0	-1	-6	2	12	0	2	0	6	0	-1	0	6	0	-6	0	1	0	0	0	0	0	2	0	0	2	1	0	0	0	0	0	0	0	-6	2	0	0
25	330	0	0	0	2	2	0	1	2	0	0	0	0	-6	2	12	0	2	0	6	0	-1	0	6	0	-6	0	1	1	0	0	0	0	2	0	0	2	1	0	0	0	0	0	0	0	-6	2	0	0
25	331	0	0	0	2	2	0	1	2	0	0	0	0	-6	2	12	0	2	0	6	0	-1	0	6	0	-6	0	1	0	0	0	0	0	2	0	0	2	1	0	0	0	0	0	0	0	-6	2	0	0
25	332	0	0	0	2	2	0	1.5	2	0	0	0	0	-6	2	12	0	2	0	6	0	-1	0	6	0	-6	0	1	0	0	0	0	0	2	0	0	2	1	0	0	0	0	0	0	0	-6	2	0	0
28	333	-1.6667	0	0	0	0	0	0	0	0	-1.6667	1.6667	0	-2.6667	0	2	0	1.6667	-1.6667	2.6667	1.6667	-1	0	1	0	-1	0	0.66667	0	0	0	0	0	0	0	1	1.6667	1	0	0	0	0	0	0	1	-1	0	0	0
28	334	-1.6667	0	0	0	0	0	0	0	0	-1.6667	0	-1.6667	-2.6667	0	2	0	1.6667	-1.6667	2.6667	1.6667	-1	0	1	0	-1	0	0.66667	0	0	0	0	0	0	0	1	1.6667	1	0	0	0	0	0	0	1	-1	0	0	0
28	335	-1.6667	0	0	0	0	0	0	0	0	-1.6667	0	0	-2.6667	0	2	0	1.6667	-1.6667	2.6667	1.6667	-1	0	1	0	-1	0	0.66667	1.6667	0	0	0	0	0	0	1	1.6667	1	0	0	0	0	0	0	1	-1	0	0	0
16	336	0	0	0	2	2	0	0	2	0	0	0	13.5	-6	2	12	0	2	0	6	0	-1	0	6	0	-6	0	1	0	0	0	0	0	2	0	0	2	1	17.5	0	17.5	0	17.5	0	0	-6	2	0	0
17	337	0	0	0	2	2	0	0	0	0	0	0	13.5	-6	2	12	0	2	0	6	0	-1	0	6	0	-6	0	1	0	0	0	0	0	2	0	0	2	1	15.5	0	15.5	0	15.5	0	0	-6	0	2	0
23	338	0	0	0	2	2	0	1	0	0	0	0	13.5	-6	2	12	0	2	0	6	0	-1	0	6	0	-6	0	1	0	0	0	0	0	2	0	0	2	1	12.5	0	12.5	0	12.5	0	0	-6	0	2	0
30	339	-1	0	0	1	1	0	0	0	0	-1	8	7	-4	1	6	0	2	-1	4	1	-1	0	3	0	-3	0	1	0	0	0	0	0	1	0	0	2	1	0	0	0	0	0	0	0	-3	0	1	0
30	340	-1	0	0	1	1	0	0	0	0	-1	0	7	-4	1	6	0	2	-1	4	1	-1	0	3	0	-3	0	1	8	0	0	0	0	1	0	0	2	1	0	0	0	0	0	0	0	-3	0	1	0
30	341	-1	0	0	1	1	0	0	0	0	-1	0	7	-4	1	6	0	2	-1	4	1	-1	0	3	0	-3	0	1	0	0	0	0	0	1	0	0	2	1	0	0	0	0	0	0	0	-3	0	1	0
26	342	0	0	0	2	2	0	0	2	0	0	0	13.5	-6	2	12	0	2	0	6	0	-1	0	6	0	-6	0	1	0	0	0	0	0	2	0	0	2	1	16.5	0	0	16.5	0	0	0	-6	2	0	0
27	343	0	0	0	2	2	0	1	2	0	0	14.5	13.5	-6	2	12	0	2	0	6	0	-1	0	6	0	-6	0	1	0	0	0	0	0	2	0	0	2	1	0	0	0	0	0	0	0	-6	2	0	0
27	344	0	0	0	2	2	0	1	2	0	0	0	13.5	-6	2	12	0	2	0	6	0	-1	0	6	0	-6	0	1	14.5	0	0	0	0	2	0	0	2	1	0	0	0	0	0	0	0	-6	2	0	0
27	345	0	0	0	2	2	0	1	2	0	0	0	13.5	-6	2	12	0	2	0	6	0	-1	0	6	0	-6	0	1	0	0	0	0	0	2	0	0	2	1	0	0	0	0	0	0	0	-6	2	0	0
26	346	0	0	0	2	2	0	8.25	2	0	0	0	13.5	-6	2	12	0	2	0	6	0	-1	0	6	0	-6	0	1	0	0	0	0	0	2	0	0	2	1	0	0	0	0	0	0	0	-6	2	0	0
18	347	0	0	0	2	2	0	0	0	0	0	0	13.5	-6	2	12	0	2	0	6	0	-1	0	6	0	-6	0	1	0	0	0	0	0	2	0	0	2	1	14.5	0	14.5	0	14.5	0	0	-6	0	2	0
19	348	0	0	0	2	2	0	1	0	0	0	0	1	-6	2	12	0	2	0	6	0	-1	0	6	0	-6	0	1	0	50	50	0	0	2	0	0	2	1	0	0	0	0	0	0	0	-6	0	2	0
19	349	0	0	0	2	2	0	1	0	0	0	0	1	-6	2	12	0	2	0	6	0	-1	0	6	0	-6	0	1	0	0	0	0	0	2	0	0	2	1	0	0	0	0	0	0	0	-6	0	2	0
19	350	0	0	0	2	2	0	1	0	0	0	0	13.5	-6	2	12	0	2	0	6	0	-1	0	6	0	-6	0	1	0	0	0	0	0	2	0	0	2	1	12.5	0	0	12.5	0	0	0	-6	0	2	0
24	351	0	0	0	2	2	0	0	2	0	0	0	13.5	-6	2	12	0	2	0	6	0	-1	0	6	0	-6	0	1	0	0	0	0	0	2	0	0	2	1	16.5	0	0	16.5	0	0	0	-6	2	0	0
25	352	0	0	0	2	2	0	1	2	0	0	14.5	13.5	-6	2	12	0	2	0	6	0	-1	0	6	0	-6	0	1	0	0	0	0	0	2	0	0	2	1	0	0	0	0	0	0	0	-6	2	0	0
25	353	0	0	0	2	2	0	1	2	0	0	0	13.5	-6	2	12	0	2	0	6	0	-1	0	6	0	-6	0	1	14.5	0	0	0	0	2	0	0	2	1	0	0	0	0	0	0	0	-6	2	0	0
25	354	0	0	0	2	2	0	1	2	0	0	0	13.5	-6	2	12	0	2	0	6	0	-1	0	6	0	-6	0	1	0	0	0	0	0	2	0	0	2	1	0	0	0	0	0	0	0	-6	2	0	0
24	355	0	0	0	2	2	0	8.25	2	0	0	0	13.5	-6	2	12	0	2	0	6	0	-1	0	6	0	-6	0	1	0	0	0	0	0	2	0	0	2	1	0	0	0	0	0	0	0	-6	2	0	0
28	356	-1.6667	0	0	0	0	0	0	0	0	-1.6667	4.5833	2.9167	-2.6667	0	2	0	1.6667	-1.6667	2.6667	1.6667	-1	0	1	0	-1	0	0.66667	0	0	0	0	0	0	0	1	1.6667	1	0	0	0	0	0	0	1	-1	0	0	0
28	357	-1.6667	0	0	0	0	0	0	0	0	-1.6667	0	2.9167	-2.6667	0	2	0	1.6667	-1.6667	2.6667	1.6667	-1	0	1	0	-1	0	0.66667	4.5833	0	0	0	0	0	0	1	1.6667	1	0	0	0	0	0	0	1	-1	0	0	0
27	358	0	0	0	2	2	0	2	2	0	0	0	0	-6	2	12	0	2	0	6	0	-1	0	6	0	-6	0	1	0	54	54	0	0	2	0	0	2	1	0	0	0	0	0	0	0	-6	2	0	0
25	359	0	0	0	2	2	0	2	2	0	0	0	0	-6	2	12	0	2	0	6	0	-1	0	6	0	-6	0	1	0	54	54	0	0	2	0	0	2	1	0	0	0	0	0	0	0	-6	2	0	0
27	360	0	0	0	2	2	0	2	2	0	0	0	0	-6	2	12	0	2	0	6	0	-1	0	6	0	-6	0	1	0	0	0	0	0	2	0	0	2	1	0	0	0	0	0	0	0	-6	2	0	0
25	361	0	0	0	2	2	0	2	2	0	0	0	0	-6	2	12	0	2	0	6	0	-1	0	6	0	-6	0	1	0	0	0	0	0	2	0	0	2	1	0	0	0	0	0	0	0	-6	2	0	0
Not Recovered	362	0	0	0	2	2	0	1	1	0	0	0	0	-6	2	12	0	2	0	6	0	-1	0	6	0	-6	0	1	0	0	0	0	0	2	0	0	2	1	0	0	0	0	0	0	0	-6	1	1	0
Not Recovered	363	0	0	0	2	2	0	1	1	0	0	0	0	-6	2	12	0	2	0	6	0	-1	0	6	0	-6	0	1	0	0	0	0	0	2	0	0	2	1	0	0	0	0	0	0	0	-6	1	1	0
16	364	0	0	0	2	2	0	0	2	0	0	0	0	-6	2	12	0	2	0	6	0	-1	0	6	0	-6	0	1	0	54	54	0	0	2	0	0	2	1	4	0	4	0	4	0	0	-6	2	0	0
17	365	0	0	0	2	2	0	0	0	0	0	0	0	-6	2	12	0	2	0	6	0	-1	0	6	0	-6	0	1	0	54	54	0	0	2	0	0	2	1	2	0	2	0	2	0	0	-6	0	2	0
30	366	-1	0	0	1	1	0	0	0	0	-1	1	0	-4	1	6	0	2	-1	4	1	-1	0	3	0	-3	0	1	0	28	28	0	0	1	0	0	2	1	0	0	0	0	0	0	0	-3	0	1	0
30	367	-1	0	0	1	1	0	0	0	0	-1	0	-1	-4	1	6	0	2	-1	4	1	-1	0	3	0	-3	0	1	0	32	32	0	0	1	0	0	2	1	0	0	0	0	0	0	0	-3	0	1	0
30	368	-1	0	0	1	1	0	0	0	0	-1	0	0	-4	1	6	0	2	-1	4	1	-1	0	3	0	-3	0	1	1	28	28	0	0	1	0	0	2	1	0	0	0	0	0	0	0	-3	0	1	0
30	369	-1	0	0	1	1	0	0	0	0	-1	0	0	-4	1	6	0	2	-1	4	1	-1	0	3	0	-3	0	1	0	28	28	0	0	1	0	0	2	1	0	0	0	0	0	0	0	-3	0	1	0
26	370	0	0	0	2	2	0	0	2	0	0	0	0	-6	2	12	0	2	0	6	0	-1	0	6	0	-6	0	1	0	54	54	0	0	2	0	0	2	1	3	0	0	3	0	0	0	-6	2	0	0
27	371	0	0	0	2	2	0	1	2	0	0	1	0	-6	2	12	0	2	0	6	0	-1	0	6	0	-6	0	1	0	54	54	0	0	2	0	0	2	1	0	0	0	0	0	0	0	-6	2	0	0
27	372	0	0	0	2	2	0	1	2	0	0	0	-1	-6	2	12	0	2	0	6	0	-1	0	6	0	-6	0	1	0	58	58	0	0	2	0	0	2	1	0	0	0	0	0	0	0	-6	2	0	0
27	373	0	0	0	2	2	0	1	2	0	0	0	0	-6	2	12	0	2	0	6	0	-1	0	6	0	-6	0	1	1	54	54	0	0	2	0	0	2	1	0	0	0	0	0	0	0	-6	2	0	0
27	374	0	0	0	2	2	0	1	2	0	0	0	0	-6	2	12	0	2	0	6	0	-1	0	6	0	-6	0	1	0	54	54	0	0	2	0	0	2	1	0	0	0	0	0	0	0	-6	2	0	0
26	375	0	0	0	2	2	0	1.5	2	0	0	0	0	-6	2	12	0	2	0	6	0	-1	0	6	0	-6	0	1	0	54	54	0	0	2	0	0	2	1	0	0	0	0	0	0	0	-6	2	0	0
18	376	0	0	0	2	2	0	0	0	0	0	0	0	-6	2	12	0	2	0	6	0	-1	0	6	0	-6	0	1	0	54	54	0	0	2	0	0	2	1	1	0	1	0	1	0	0	-6	0	2	0
24	377	0	0	0	2	2	0	0	2	0	0	0	0	-6	2	12	0	2	0	6	0	-1	0	6	0	-6	0	1	0	54	54	0	0	2	0	0	2	1	3	0	0	3	0	0	0	-6	2	0	0
25	378	0	0	0	2	2	0	1	2	0	0	1	0	-6	2	12	0	2	0	6	0	-1	0	6	0	-6	0	1	0	54	54	0	0	2	0	0	2	1	0	0	0	0	0	0	0	-6	2	0	0
25	379	0	0	0	2	2	0	1	2	0	0	0	-1	-6	2	12	0	2	0	6	0	-1	0	6	0	-6	0	1	0	58	58	0	0	2	0	0	2	1	0	0	0	0	0	0	0	-6	2	0	0
25	380	0	0	0	2	2	0	1	2	0	0	0	0	-6	2	12	0	2	0	6	0	-1	0	6	0	-6	0	1	1	54	54	0	0	2	0	0	2	1	0	0	0	0	0	0	0	-6	2	0	0
25	381	0	0	0	2	2	0	1	2	0	0	0	0	-6	2	12	0	2	0	6	0	-1	0	6	0	-6	0	1	0	54	54	0	0	2	0	0	2	1	0	0	0	0	0	0	0	-6	2	0	0
24	382	0	0	0	2	2	0	1.5	2	0	0	0	0	-6	2	12	0	2	0	6	0	-1	0	6	0	-6	0	1	0	54	54	0	0	2	0	0	2	1	0	0	0	0	0	0	0	-6	2	0	0
28	383	-1.6667	0	0	0	0	0	0	0	0	-1.6667	1.6667	0	-2.6667	0	2	0	1.6667	-1.6667	2.6667	1.6667	-1	0	1	0	-1	0	0.66667	0	11.6667	11.6667	0	0	0	0	1	1.6667	1	0	0	0	0	0	0	1	-1	0	0	0
28	384	-1.6667	0	0	0	0	0	0	0	0	-1.6667	0	-1.6667	-2.6667	0	2	0	1.6667	-1.6667	2.6667	1.6667	-1	0	1	0	-1	0	0.66667	0	18.3333	18.3333	0	0	0	0	1	1.6667	1	0	0	0	0	0	0	1	-1	0	0	0
28	385	-1.6667	0	0	0	0	0	0	0	0	-1.6667	0	0	-2.6667	0	2	0	1.6667	-1.6667	2.6667	1.6667	-1	0	1	0	-1	0	0.66667	1.6667	11.6667	11.6667	0	0	0	0	1	1.6667	1	0	0	0	0	0	0	1	-1	0	0	0
16	386	0	0	0	2	2	0	0	2	0	0	0	0	-6	2	12	0	2	0	6	0	-1	0	6	0	-6	0	1	0	0	0	0	0	2	0	0	2	1	4	0	4	0	4	0	0	-6	2	0	0
17	387	0	0	0	2	2	0	0	0	0	0	0	0	-6	2	12	0	2	0	6	0	-1	0	6	0	-6	0	1	0	0	0	0	0	2	0	0	2	1	2	0	2	0	2	0	0	-6	0	2	0
30	388	-1	0	0	1	1	0	0	0	0	-1	1	0	-4	1	6	0	2	-1	4	1	-1	0	3	0	-3	0	1	0	0	0	0	0	1	0	0	2	1	0	0	0	0	0	0	0	-3	0	1	0
30	389	-1	0	0	1	1	0	0	0	0	-1	0	-1	-4	1	6	0	2	-1	4	1	-1	0	3	0	-3	0	1	0	0	0	0	0	1	0	0	2	1	0	0	0	0	0	0	0	-3	0	1	0
30	390	-1	0	0	1	1	0	0	0	0	-1	0	0	-4	1	6	0	2	-1	4	1	-1	0	3	0	-3	0	1	1	0	0	0	0	1	0	0	2	1	0	0	0	0	0	0	0	-3	0	1	0
30	391	-1	0	0	1	1	0	0	0	0	-1	0	0	-4	1	6	0	2	-1	4	1	-1	0	3	0	-3	0	1	0	0	0	0	0	1	0	0	2	1	0	0	0	0	0	0	0	-3	0	1	0
26	392	0	0	0	2	2	0	0	2	0	0	0	0	-6	2	12	0	2	0	6	0	-1	0	6	0	-6	0	1	0	0	0	0	0	2	0	0	2	1	3	0	0	3	0	0	0	-6	2	0	0
27	393	0	0	0	2	2	0	1	2	0	0	1	0	-6	2	12	0	2	0	6	0	-1	0	6	0	-6	0	1	0	0	0	0	0	2	0	0	2	1	0	0	0	0	0	0	0	-6	2	0	0
27	394	0	0	0	2	2	0	1	2	0	0	0	-1	-6	2	12	0	2	0	6	0	-1	0	6	0	-6	0	1	0	0	0	0	0	2	0	0	2	1	0	0	0	0	0	0	0	-6	2	0	0
27	395	0	0	0	2	2	0	1	2	0	0	0	0	-6	2	12	0	2	0	6	0	-1	0	6	0	-6	0	1	1	0	0	0	0	2	0	0	2	1	0	0	0	0	0	0	0	-6	2	0	0
27	396	0	0	0	2	2	0	1	2	0	0	0	0	-6	2	12	0	2	0	6	0	-1	0	6	0	-6	0	1	0	0	0	0	0	2	0	0	2	1	0	0	0	0	0	0	0	-6	2	0	0
26	397	0	0	0	2	2	0	1.5	2	0	0	0	0	-6	2	12	0	2	0	6	0	-1	0	6	0	-6	0	1	0	0	0	0	0	2	0	0	2	1	0	0	0	0	0	0	0	-6	2	0	0
18	398	0	0	0	2	2	0	0	0	0	0	0	0	-6	2	12	0	2	0	6	0	-1	0	6	0	-6	0	1	0	0	0	0	0	2	0	0	2	1	1	0	1	0	1	0	0	-6	0	2	0
24	399	0	0	0	2	2	0	0	2	0	0	0	0	-6	2	12	0	2	0	6	0	-1	0	6	0	-6	0	1	0	0	0	0	0	2	0	0	2	1	3	0	0	3	0	0	0	-6	2	0	0
25	400	0	0	0	2	2	0	1	2	0	0	1	0	-6	2	12	0	2	0	6	0	-1	0	6	0	-6	0	1	0	0	0	0	0	2	0	0	2	1	0	0	0	0	0	0	0	-6	2	0	0
25	401	0	0	0	2	2	0	1	2	0	0	0	-1	-6	2	12	0	2	0	6	0	-1	0	6	0	-6	0	1	0	0	0	0	0	2	0	0	2	1	0	0	0	0	0	0	0	-6	2	0	0
25	402	0	0	0	2	2	0	1	2	0	0	0	0	-6	2	12	0	2	0	6	0	-1	0	6	0	-6	0	1	1	0	0	0	0	2	0	0	2	1	0	0	0	0	0	0	0	-6	2	0	0
25	403	0	0	0	2	2	0	1	2	0	0	0	0	-6	2	12	0	2	0	6	0	-1	0	6	0	-6	0	1	0	0	0	0	0	2	0	0	2	1	0	0	0	0	0	0	0	-6	2	0	0
24	404	0	0	0	2	2	0	1.5	2	0	0	0	0	-6	2	12	0	2	0	6	0	-1	0	6	0	-6	0	1	0	0	0	0	0	2	0	0	2	1	0	0	0	0	0	0	0	-6	2	0	0
28	405	-1.6667	0	0	0	0	0	0	0	0	-1.6667	1.6667	0	-2.6667	0	2	0	1.6667	-1.6667	2.6667	1.6667	-1	0	1	0	-1	0	0.66667	0	0	0	0	0	0	0	1	1.6667	1	0	0	0	0	0	0	1	-1	0	0	0
28	406	-1.6667	0	0	0	0	0	0	0	0	-1.6667	0	-1.6667	-2.6667	0	2	0	1.6667	-1.6667	2.6667	1.6667	-1	0	1	0	-1	0	0.66667	0	0	0	0	0	0	0	1	1.6667	1	0	0	0	0	0	0	1	-1	0	0	0
28	407	-1.6667	0	0	0	0	0	0	0	0	-1.6667	0	0	-2.6667	0	2	0	1.6667	-1.6667	2.6667	1.6667	-1	0	1	0	-1	0	0.66667	1.6667	0	0	0	0	0	0	1	1.6667	1	0	0	0	0	0	0	1	-1	0	0	0
15 and 11	408	-0.66667	0	0	0	0	0	0.33333	0	0	-0.66667	0	0	-4.6667	0	8	0	0.66667	-0.66667	4.6667	0.66667	-1	0	4	0	-4	0	-0.33333	0.33333	0	0	0	0	0	0	4	0.66667	1	0	0	0	0	0	0	4	-4	0	0	0
15	409	-1	0	0	0	0	0	0.5	0	0	-1	0	0	-4	0	6	0	1	-1	4	1	-1	0	3	0	-3	0	0	0	0	0	0	0	0	0	3	1	1	0	0	0	0	0	0	3	-3	0	0	0
15	410	-1	0	0	0	0	0	0.5	0	0	-1	0	0	-4	0	6	0	1	-1	4	1	-1	0	3	0	-3	0	0	0	0	0	0	0	0	0	3	1	1	0	0	0	0	0	0	3	-3	0	0	0
30	411	-1	0	0	1	1	0	0	0	0	-1	1	0	-4	1	6	0	2	-1	4	1	-1	0	3	0	-3	0	1	0	0	0	0	0	1	0	0	2	1	0	0	0	0	0	0	0	-3	0	1	0
30	412	-1	0	0	1	1	0	0	0	0	-1	0	-1	-4	1	6	0	2	-1	4	1	-1	0	3	0	-3	0	1	0	0	0	0	0	1	0	0	2	1	0	0	0	0	0	0	0	-3	0	1	0
30	413	-1	0	0	1	1	0	0	0	0	-1	0	0	-4	1	6	0	2	-1	4	1	-1	0	3	0	-3	0	1	1	0	0	0	0	1	0	0	2	1	0	0	0	0	0	0	0	-3	0	1	0
30	414	-1	0	0	1	1	0	0	0	0	-1	0	0	-4	1	6	0	2	-1	4	1	-1	0	3	0	-3	0	1	0	0	0	0	0	1	0	0	2	1	0	0	0	0	0	0	0	-3	0	1	0
26	415	0	0	0	2	2	0	0	2	0	0	0	0	-6	2	12	0	2	0	6	0	-1	0	6	0	-6	0	1	0	0	0	0	0	2	0	0	2	1	3	0	3	0	3	0	0	-6	2	0	0
27	416	0	0	0	2	2	0	1	2	0	0	0	0	-6	2	12	0	2	0	6	0	-1	0	6	0	-6	0	1	0	0	0	0	0	2	0	0	2	1	1	0	0	1	0	0	0	-6	2	0	0
29	417	-1	0	0	1	1	0	0	0	0	-1	1	0	-4	1	6	0	2	-1	4	1	-1	0	3	0	-3	0	1	0	0	0	0	0	1	0	0	2	1	0	0	0	0	0	0	0	-3	0	1	0
29	418	-1	0	0	1	1	0	0	0	0	-1	0	-1	-4	1	6	0	2	-1	4	1	-1	0	3	0	-3	0	1	0	0	0	0	0	1	0	0	2	1	0	0	0	0	0	0	0	-3	0	1	0
29	419	-1	0	0	1	1	0	0	0	0	-1	0	0	-4	1	6	0	2	-1	4	1	-1	0	3	0	-3	0	1	1	0	0	0	0	1	0	0	2	1	0	0	0	0	0	0	0	-3	0	1	0
29	420	-1	0	0	1	1	0	0	0	0	-1	0	0	-4	1	6	0	2	-1	4	1	-1	0	3	0	-3	0	1	0	0	0	0	0	1	0	0	2	1	0	0	0	0	0	0	0	-3	0	1	0
24	421	0	0	0	2	2	0	0	2	0	0	0	0	-6	2	12	0	2	0	6	0	-1	0	6	0	-6	0	1	0	0	0	0	0	2	0	0	2	1	3	0	3	0	3	0	0	-6	2	0	0
25	422	0	0	0	2	2	0	1	2	0	0	0	0	-6	2	12	0	2	0	6	0	-1	0	6	0	-6	0	1	0	0	0	0	0	2	0	0	2	1	1	0	0	1	0	0	0	-6	2	0	0
28	423	-1.6667	0	0	0	0	0	0	0	0	-1.6667	0	0	-2.6667	0	2	0	1.6667	-1.6667	2.6667	1.6667	-1	0	1	0	-1	0	0.66667	0	0	0	0	0	0	0	1	1.6667	1	1.6667	0	0	1.6667	0	0	1	-1	0	0	0
28	424	-1.6667	0	0	0	0	0	0	0	0	-1.6667	0	0	-2.6667	0	2	0	1.6667	-1.6667	2.6667	1.6667	-1	0	1	0	-1	0	0.66667	0	0	0	0	0	0	0	1	1.6667	1	0	0	0	0	0	0	1	-1	0	0	0
28	425	-1.6667	0	0	0	0	0	1.6667	0	0	-1.6667	0	0	-2.6667	0	2	0	1.6667	-1.6667	2.6667	1.6667	-1	0	1	0	-1	0	0.66667	0	0	0	0	0	0	0	1	1.6667	1	0	0	0	0	0	0	1	-1	0	0	0
15	426	-1	0	0	0	0	0	4.375	0	0	-1	0	7.75	-4	0	6	0	1	-1	4	1	-1	0	3	0	-3	0	0	0	0	0	0	0	0	0	3	1	1	0	0	0	0	0	0	3	-3	0	0	0
15	427	-1	0	0	0	0	0	4.375	0	0	-1	0	7.75	-4	0	6	0	1	-1	4	1	-1	0	3	0	-3	0	0	0	0	0	0	0	0	0	3	1	1	0	0	0	0	0	0	3	-3	0	0	0
30	428	-1	0	0	1	1	0	0	0	0	-1	0	7	-4	1	6	0	2	-1	4	1	-1	0	3	0	-3	0	1	0	0	0	0	0	1	0	0	2	1	8	0	0	8	0	0	0	-3	0	1	0
26	429	0	0	0	2	2	0	0	2	0	0	0	13.5	-6	2	12	0	2	0	6	0	-1	0	6	0	-6	0	1	0	0	0	0	0	2	0	0	2	1	16.5	0	16.5	0	16.5	0	0	-6	2	0	0
27	430	0	0	0	2	2	0	1	2	0	0	0	13.5	-6	2	12	0	2	0	6	0	-1	0	6	0	-6	0	1	0	0	0	0	0	2	0	0	2	1	14.5	0	0	14.5	0	0	0	-6	2	0	0
19	431	0	0	0	2	2	0	1	0	0	0	0	13.5	-6	2	12	0	2	0	6	0	-1	0	6	0	-6	0	1	0	0	0	0	0	2	0	0	2	1	12.5	0	12.5	0	12.5	0	0	-6	0	2	0
29	432	-1	0	0	1	1	0	0	0	0	-1	8	7	-4	1	6	0	2	-1	4	1	-1	0	3	0	-3	0	1	0	0	0	0	0	1	0	0	2	1	0	0	0	0	0	0	0	-3	0	1	0
29	433	-1	0	0	1	1	0	0	0	0	-1	0	7	-4	1	6	0	2	-1	4	1	-1	0	3	0	-3	0	1	8	0	0	0	0	1	0	0	2	1	0	0	0	0	0	0	0	-3	0	1	0
29	434	-1	0	0	1	1	0	0	0	0	-1	0	7	-4	1	6	0	2	-1	4	1	-1	0	3	0	-3	0	1	0	0	0	0	0	1	0	0	2	1	0	0	0	0	0	0	0	-3	0	1	0
24	435	0	0	0	2	2	0	0	2	0	0	0	13.5	-6	2	12	0	2	0	6	0	-1	0	6	0	-6	0	1	0	0	0	0	0	2	0	0	2	1	16.5	0	16.5	0	16.5	0	0	-6	2	0	0
25	436	0	0	0	2	2	0	1	2	0	0	0	13.5	-6	2	12	0	2	0	6	0	-1	0	6	0	-6	0	1	0	0	0	0	0	2	0	0	2	1	14.5	0	0	14.5	0	0	0	-6	2	0	0
28	437	-1.6667	0	0	0	0	0	0	0	0	-1.6667	0	2.9167	-2.6667	0	2	0	1.6667	-1.6667	2.6667	1.6667	-1	0	1	0	-1	0	0.66667	0	0	0	0	0	0	0	1	1.6667	1	4.5833	0	0	4.5833	0	0	1	-1	0	0	0
28	438	-1.6667	0	0	0	0	0	0	0	0	-1.6667	0	2.9167	-2.6667	0	2	0	1.6667	-1.6667	2.6667	1.6667	-1	0	1	0	-1	0	0.66667	0	0	0	0	0	0	0	1	1.6667	1	0	0	0	0	0	0	1	-1	0	0	0
28	439	-1.6667	0	0	0	0	0	4.5833	0	0	-1.6667	0	2.9167	-2.6667	0	2	0	1.6667	-1.6667	2.6667	1.6667	-1	0	1	0	-1	0	0.66667	0	0	0	0	0	0	0	1	1.6667	1	0	0	0	0	0	0	1	-1	0	0	0
Not Recovered	440	0	0	0	2	2	0	1	1	0	0	0	0	-6	2	12	0	2	0	6	0	-1	0	6	0	-6	0	1	0	54	54	0	0	2	0	0	2	1	0	0	0	0	0	0	0	-6	1	1	0
Not Recovered	441	0	0	0	2	2	0	1	1	0	0	0	0	-6	2	12	0	2	0	6	0	-1	0	6	0	-6	0	1	0	54	54	0	0	2	0	0	2	1	0	0	0	0	0	0	0	-6	1	1	0
Not Recovered	442	0	0	0	2	2	0	1	1	0	0	0	0	-6	2	12	0	2	0	6	0	-1	0	6	0	-6	0	1	0	0	0	0	0	2	0	0	2	1	0	0	0	0	0	0	0	-6	1	1	0
Not Recovered	443	0	0	0	2	2	0	1	1	0	0	0	0	-6	2	12	0	2	0	6	0	-1	0	6	0	-6	0	1	0	0	0	0	0	2	0	0	2	1	0	0	0	0	0	0	0	-6	1	1	0
15 and 11	444	-0.66667	0	0	0	0	0	0.33333	0	0	-0.66667	0	0	-4.6667	0	8	0	0.66667	-0.66667	4.6667	0.66667	-1	0	4	0	-4	0	-0.33333	0.33333	40.6667	40.6667	0	0	0	0	4	0.66667	1	0	0	0	0	0	0	4	-4	0	0	0
15	445	-1	0	0	0	0	0	0.5	0	0	-1	0	0	-4	0	6	0	1	-1	4	1	-1	0	3	0	-3	0	0	0	31	31	0	0	0	0	3	1	1	0	0	0	0	0	0	3	-3	0	0	0
15	446	-1	0	0	0	0	0	0.5	0	0	-1	0	0	-4	0	6	0	1	-1	4	1	-1	0	3	0	-3	0	0	0	31	31	0	0	0	0	3	1	1	0	0	0	0	0	0	3	-3	0	0	0
Not Recovered	447	-0.5	0	0	1.5	1.5	0	0.5	0	0	-0.5	0	0	-5	1.5	9	0	2	-0.5	5	0.5	-1	0	4.5	0	-4.5	0	1	0	41	41	0	0	1.5	0	0	2	1	0	0	0	0	0	0	0	-4.5	0	1.5	0
30	448	-1	0	0	1	1	0	0	0	0	-1	0	0	-4	1	6	0	2	-1	4	1	-1	0	3	0	-3	0	1	0	28	28	0	0	1	0	0	2	1	1	0	0	1	0	0	0	-3	0	1	0
26	449	0	0	0	2	2	0	0	2	0	0	0	0	-6	2	12	0	2	0	6	0	-1	0	6	0	-6	0	1	0	54	54	0	0	2	0	0	2	1	3	0	3	0	3	0	0	-6	2	0	0
27	450	0	0	0	2	2	0	1	2	0	0	0	0	-6	2	12	0	2	0	6	0	-1	0	6	0	-6	0	1	0	54	54	0	0	2	0	0	2	1	1	0	0	1	0	0	0	-6	2	0	0
29	451	-1	0	0	1	1	0	0	0	0	-1	1	0	-4	1	6	0	2	-1	4	1	-1	0	3	0	-3	0	1	0	28	28	0	0	1	0	0	2	1	0	0	0	0	0	0	0	-3	0	1	0
29	452	-1	0	0	1	1	0	0	0	0	-1	0	-1	-4	1	6	0	2	-1	4	1	-1	0	3	0	-3	0	1	0	32	32	0	0	1	0	0	2	1	0	0	0	0	0	0	0	-3	0	1	0
29	453	-1	0	0	1	1	0	0	0	0	-1	0	0	-4	1	6	0	2	-1	4	1	-1	0	3	0	-3	0	1	1	28	28	0	0	1	0	0	2	1	0	0	0	0	0	0	0	-3	0	1	0
29	454	-1	0	0	1	1	0	0	0	0	-1	0	0	-4	1	6	0	2	-1	4	1	-1	0	3	0	-3	0	1	0	28	28	0	0	1	0	0	2	1	0	0	0	0	0	0	0	-3	0	1	0
24	455	0	0	0	2	2	0	0	2	0	0	0	0	-6	2	12	0	2	0	6	0	-1	0	6	0	-6	0	1	0	54	54	0	0	2	0	0	2	1	3	0	3	0	3	0	0	-6	2	0	0
25	456	0	0	0	2	2	0	1	2	0	0	0	0	-6	2	12	0	2	0	6	0	-1	0	6	0	-6	0	1	0	54	54	0	0	2	0	0	2	1	1	0	0	1	0	0	0	-6	2	0	0
28	457	-1.6667	0	0	0	0	0	0	0	0	-1.6667	0	0	-2.6667	0	2	0	1.6667	-1.6667	2.6667	1.6667	-1	0	1	0	-1	0	0.66667	0	11.6667	11.6667	0	0	0	0	1	1.6667	1	1.6667	0	0	1.6667	0	0	1	-1	0	0	0
28	458	-1.6667	0	0	0	0	0	0	0	0	-1.6667	0	0	-2.6667	0	2	0	1.6667	-1.6667	2.6667	1.6667	-1	0	1	0	-1	0	0.66667	0	11.6667	11.6667	0	0	0	0	1	1.6667	1	0	0	0	0	0	0	1	-1	0	0	0
28	459	-1.6667	0	0	0	0	0	1.6667	0	0	-1.6667	0	0	-2.6667	0	2	0	1.6667	-1.6667	2.6667	1.6667	-1	0	1	0	-1	0	0.66667	0	11.6667	11.6667	0	0	0	0	1	1.6667	1	0	0	0	0	0	0	1	-1	0	0	0
15 and 11	460	-0.66667	0	0	0	0	0	0.33333	0	0	-0.66667	0	0	-4.6667	0	8	0	0.66667	-0.66667	4.6667	0.66667	-1	0	4	0	-4	0	-0.33333	0.33333	0	0	0	0	0	0	4	0.66667	1	0	0	0	0	0	0	4	-4	0	0	0
15	461	-1	0	0	0	0	0	0.5	0	0	-1	0	0	-4	0	6	0	1	-1	4	1	-1	0	3	0	-3	0	0	0	0	0	0	0	0	0	3	1	1	0	0	0	0	0	0	3	-3	0	0	0
15	462	-1	0	0	0	0	0	0.5	0	0	-1	0	0	-4	0	6	0	1	-1	4	1	-1	0	3	0	-3	0	0	0	0	0	0	0	0	0	3	1	1	0	0	0	0	0	0	3	-3	0	0	0
Not Recovered	463	-0.5	0	0	1.5	1.5	0	0.5	0	0	-0.5	0	0	-5	1.5	9	0	2	-0.5	5	0.5	-1	0	4.5	0	-4.5	0	1	0	0	0	0	0	1.5	0	0	2	1	0	0	0	0	0	0	0	-4.5	0	1.5	0
30	464	-1	0	0	1	1	0	0	0	0	-1	0	0	-4	1	6	0	2	-1	4	1	-1	0	3	0	-3	0	1	0	0	0	0	0	1	0	0	2	1	1	0	0	1	0	0	0	-3	0	1	0
26	465	0	0	0	2	2	0	0	2	0	0	0	0	-6	2	12	0	2	0	6	0	-1	0	6	0	-6	0	1	0	0	0	0	0	2	0	0	2	1	3	0	3	0	3	0	0	-6	2	0	0
27	466	0	0	0	2	2	0	1	2	0	0	0	0	-6	2	12	0	2	0	6	0	-1	0	6	0	-6	0	1	0	0	0	0	0	2	0	0	2	1	1	0	0	1	0	0	0	-6	2	0	0
29	467	-1	0	0	1	1	0	0	0	0	-1	1	0	-4	1	6	0	2	-1	4	1	-1	0	3	0	-3	0	1	0	0	0	0	0	1	0	0	2	1	0	0	0	0	0	0	0	-3	0	1	0
29	468	-1	0	0	1	1	0	0	0	0	-1	0	-1	-4	1	6	0	2	-1	4	1	-1	0	3	0	-3	0	1	0	0	0	0	0	1	0	0	2	1	0	0	0	0	0	0	0	-3	0	1	0
29	469	-1	0	0	1	1	0	0	0	0	-1	0	0	-4	1	6	0	2	-1	4	1	-1	0	3	0	-3	0	1	1	0	0	0	0	1	0	0	2	1	0	0	0	0	0	0	0	-3	0	1	0
29	470	-1	0	0	1	1	0	0	0	0	-1	0	0	-4	1	6	0	2	-1	4	1	-1	0	3	0	-3	0	1	0	0	0	0	0	1	0	0	2	1	0	0	0	0	0	0	0	-3	0	1	0
24	471	0	0	0	2	2	0	0	2	0	0	0	0	-6	2	12	0	2	0	6	0	-1	0	6	0	-6	0	1	0	0	0	0	0	2	0	0	2	1	3	0	3	0	3	0	0	-6	2	0	0
25	472	0	0	0	2	2	0	1	2	0	0	0	0	-6	2	12	0	2	0	6	0	-1	0	6	0	-6	0	1	0	0	0	0	0	2	0	0	2	1	1	0	0	1	0	0	0	-6	2	0	0
28	473	-1.6667	0	0	0	0	0	0	0	0	-1.6667	0	0	-2.6667	0	2	0	1.6667	-1.6667	2.6667	1.6667	-1	0	1	0	-1	0	0.66667	0	0	0	0	0	0	0	1	1.6667	1	1.6667	0	0	1.6667	0	0	1	-1	0	0	0
28	474	-1.6667	0	0	0	0	0	0	0	0	-1.6667	0	0	-2.6667	0	2	0	1.6667	-1.6667	2.6667	1.6667	-1	0	1	0	-1	0	0.66667	0	0	0	0	0	0	0	1	1.6667	1	0	0	0	0	0	0	1	-1	0	0	0
28	475	-1.6667	0	0	0	0	0	1.6667	0	0	-1.6667	0	0	-2.6667	0	2	0	1.6667	-1.6667	2.6667	1.6667	-1	0	1	0	-1	0	0.66667	0	0	0	0	0	0	0	1	1.6667	1	0	0	0	0	0	0	1	-1	0	0	0
33	476	0	0	0	1	1	0	0	1	0	0	2	0	-6	1	12	0	1	0	6	0	-1	0	6	0	-6	0	0	0	0	0	0	0	1	0	3	1	1	0	0	0	0	0	0	3	-6	1	0	0
33	477	0	0	0	1	1	0	0	1	0	0	0	-2	-6	1	12	0	1	0	6	0	-1	0	6	0	-6	0	0	0	0	0	0	0	1	0	3	1	1	0	0	0	0	0	0	3	-6	1	0	0
37	478	0	0	0	1	1	0	0	0	0	0	1	0	-6	1	12	0	1	0	6	0	-1	0	6	0	-6	0	0	0	0	0	0	0	1	0	3	1	1	0	0	0	0	0	0	3	-6	0	1	0
37	479	0	0	0	1	1	0	0	0	0	0	0	-1	-6	1	12	0	1	0	6	0	-1	0	6	0	-6	0	0	0	0	0	0	0	1	0	3	1	1	0	0	0	0	0	0	3	-6	0	1	0
34	480	0	0	0	1	1	0	0	0	0	0	1	0	-6	1	12	0	1	0	6	0	-1	0	6	0	-6	0	0	0	0	0	0	0	1	0	3	1	1	0	0	0	0	0	0	3	-6	0	1	0
34	481	0	0	0	1	1	0	0	0	0	0	0	-1	-6	1	12	0	1	0	6	0	-1	0	6	0	-6	0	0	0	0	0	0	0	1	0	3	1	1	0	0	0	0	0	0	3	-6	0	1	0
Not Recovered	482	-0.5	0	0	1.5	1.5	0	0.5	0	0	-0.5	0	0	-5	1.5	9	0	2	-0.5	5	0.5	-1	0	4.5	0	-4.5	0	1	0	0	0	0	0	1.5	0	0	2	1	0	0	0	0	0	0	0	-4.5	0	1.5	0
30	483	-1	0	0	1	1	0	0	0	0	-1	0	0	-4	1	6	0	2	-1	4	1	-1	0	3	0	-3	0	1	0	0	0	0	0	1	0	0	2	1	1	0	0	1	0	0	0	-3	0	1	0
27	484	0	0	0	2	2	0	1	2	0	0	0	0	-6	2	12	0	2	0	6	0	-1	0	6	0	-6	0	1	0	0	0	0	0	2	0	0	2	1	1	0	1	0	1	0	0	-6	2	0	0
35	485	-1	0	0	1	1	0	0	1	0	-1	2	0	-4	1	6	0	2	-1	4	1	-1	0	3	0	-3	0	1	0	0	0	0	0	1	0	0	2	1	0	0	0	0	0	0	0	-3	1	0	0
35	486	-1	0	0	1	1	0	0	1	0	-1	0	-2	-4	1	6	0	2	-1	4	1	-1	0	3	0	-3	0	1	0	0	0	0	0	1	0	0	2	1	0	0	0	0	0	0	0	-3	1	0	0
35	487	-1	0	0	1	1	0	0	1	0	-1	0	0	-4	1	6	0	2	-1	4	1	-1	0	3	0	-3	0	1	2	0	0	0	0	1	0	0	2	1	0	0	0	0	0	0	0	-3	1	0	0
35	488	-1	0	0	1	1	0	0	1	0	-1	0	0	-4	1	6	0	2	-1	4	1	-1	0	3	0	-3	0	1	0	0	0	0	0	1	0	0	2	1	0	0	0	0	0	0	0	-3	1	0	0
Not Recovered	489	-0.5	0	0	1.5	1.5	0	0.5	0	0	-0.5	0	0	-5	1.5	9	0	2	-0.5	5	0.5	-1	0	4.5	0	-4.5	0	1	0	0	0	0	0	1.5	0	0	2	1	0	0	0	0	0	0	0	-4.5	0	1.5	0
29	490	-1	0	0	1	1	0	0	0	0	-1	0	0	-4	1	6	0	2	-1	4	1	-1	0	3	0	-3	0	1	0	0	0	0	0	1	0	0	2	1	1	0	0	1	0	0	0	-3	0	1	0
25	491	0	0	0	2	2	0	1	2	0	0	0	0	-6	2	12	0	2	0	6	0	-1	0	6	0	-6	0	1	0	0	0	0	0	2	0	0	2	1	1	0	1	0	1	0	0	-6	2	0	0
31	492	-1	0	0	1	1	0	0	1	0	-1	2	0	-4	1	6	0	2	-1	4	1	-1	0	3	0	-3	0	1	0	0	0	0	0	1	0	0	2	1	0	0	0	0	0	0	0	-3	1	0	0
31	493	-1	0	0	1	1	0	0	1	0	-1	0	-2	-4	1	6	0	2	-1	4	1	-1	0	3	0	-3	0	1	0	0	0	0	0	1	0	0	2	1	0	0	0	0	0	0	0	-3	1	0	0
31	494	-1	0	0	1	1	0	0	1	0	-1	0	0	-4	1	6	0	2	-1	4	1	-1	0	3	0	-3	0	1	2	0	0	0	0	1	0	0	2	1	0	0	0	0	0	0	0	-3	1	0	0
31	495	-1	0	0	1	1	0	0	1	0	-1	0	0	-4	1	6	0	2	-1	4	1	-1	0	3	0	-3	0	1	0	0	0	0	0	1	0	0	2	1	0	0	0	0	0	0	0	-3	1	0	0
28	496	-1.6667	0	0	0	0	0	0	0	0	-1.6667	0	0	-2.6667	0	2	0	1.6667	-1.6667	2.6667	1.6667	-1	0	1	0	-1	0	0.66667	0	0	0	0	0	0	0	1	1.6667	1	1.6667	0	1.6667	0	1.6667	0	1	-1	0	0	0
36	497	-1.6667	0	0	0	0	0	0	0	0	-1.6667	1	0	-2.6667	0	2	0	1.6667	-1.6667	2.6667	1.6667	-1	0	1	0	-1	0	0.66667	0	0	0	0	0	0	0	1	1.6667	1	0	0	0	0	0	0	1	-1	0	0	0
36	498	-1.6667	0	0	0	0	0	0	0	0	-1.6667	0	-1	-2.6667	0	2	0	1.6667	-1.6667	2.6667	1.6667	-1	0	1	0	-1	0	0.66667	0	0	0	0	0	0	0	1	1.6667	1	0	0	0	0	0	0	1	-1	0	0	0
36	499	-1.6667	0	0	0	0	0	0	0	0	-1.6667	0	0	-2.6667	0	2	0	1.6667	-1.6667	2.6667	1.6667	-1	0	1	0	-1	0	0.66667	1	0	0	0	0	0	0	1	1.6667	1	0	0	0	0	0	0	1	-1	0	0	0
36	500	-1.6667	0	0	0	0	0	0	0	0	-1.6667	0	0	-2.6667	0	2	0	1.6667	-1.6667	2.6667	1.6667	-1	0	1	0	-1	0	0.66667	0	0	0	0	0	0	0	1	1.6667	1	0	0	0	0	0	0	1	-1	0	0	0
32	501	-1.6667	0	0	0	0	0	0	0	0	-1.6667	1	0	-2.6667	0	2	0	1.6667	-1.6667	2.6667	1.6667	-1	0	1	0	-1	0	0.66667	0	0	0	0	0	0	0	1	1.6667	1	0	0	0	0	0	0	1	-1	0	0	0
32	502	-1.6667	0	0	0	0	0	0	0	0	-1.6667	0	-1	-2.6667	0	2	0	1.6667	-1.6667	2.6667	1.6667	-1	0	1	0	-1	0	0.66667	0	0	0	0	0	0	0	1	1.6667	1	0	0	0	0	0	0	1	-1	0	0	0
32	503	-1.6667	0	0	0	0	0	0	0	0	-1.6667	0	0	-2.6667	0	2	0	1.6667	-1.6667	2.6667	1.6667	-1	0	1	0	-1	0	0.66667	1	0	0	0	0	0	0	1	1.6667	1	0	0	0	0	0	0	1	-1	0	0	0
32	504	-1.6667	0	0	0	0	0	0	0	0	-1.6667	0	0	-2.6667	0	2	0	1.6667	-1.6667	2.6667	1.6667	-1	0	1	0	-1	0	0.66667	0	0	0	0	0	0	0	1	1.6667	1	0	0	0	0	0	0	1	-1	0	0	0
33	505	0	0	0	1	1	0	0	1	0	0	16.25	14.25	-6	1	12	0	1	0	6	0	-1	0	6	0	-6	0	0	0	0	0	0	0	1	0	3	1	1	0	0	0	0	0	0	3	-6	1	0	0
37	506	0	0	0	1	1	0	0	0	0	0	15.25	14.25	-6	1	12	0	1	0	6	0	-1	0	6	0	-6	0	0	0	0	0	0	0	1	0	3	1	1	0	0	0	0	0	0	3	-6	0	1	0
34	507	0	0	0	1	1	0	0	0	0	0	15.25	14.25	-6	1	12	0	1	0	6	0	-1	0	6	0	-6	0	0	0	0	0	0	0	1	0	3	1	1	0	0	0	0	0	0	3	-6	0	1	0
30	508	-1	0	0	1	1	0	0	0	0	-1	0	7	-4	1	6	0	2	-1	4	1	-1	0	3	0	-3	0	1	0	0	0	0	0	1	0	0	2	1	8	0	8	0	8	0	0	-3	0	1	0
27	509	0	0	0	2	2	0	1	2	0	0	0	13.5	-6	2	12	0	2	0	6	0	-1	0	6	0	-6	0	1	0	0	0	0	0	2	0	0	2	1	14.5	0	14.5	0	14.5	0	0	-6	2	0	0
35	510	-1	0	0	1	1	0	0	1	0	-1	9	7	-4	1	6	0	2	-1	4	1	-1	0	3	0	-3	0	1	0	0	0	0	0	1	0	0	2	1	0	0	0	0	0	0	0	-3	1	0	0
35	511	-1	0	0	1	1	0	0	1	0	-1	0	7	-4	1	6	0	2	-1	4	1	-1	0	3	0	-3	0	1	9	0	0	0	0	1	0	0	2	1	0	0	0	0	0	0	0	-3	1	0	0
35	512	-1	0	0	1	1	0	0	1	0	-1	0	7	-4	1	6	0	2	-1	4	1	-1	0	3	0	-3	0	1	0	0	0	0	0	1	0	0	2	1	0	0	0	0	0	0	0	-3	1	0	0
29	513	-1	0	0	1	1	0	0	0	0	-1	0	7	-4	1	6	0	2	-1	4	1	-1	0	3	0	-3	0	1	0	0	0	0	0	1	0	0	2	1	8	0	0	8	0	0	0	-3	0	1	0
25	514	0	0	0	2	2	0	1	2	0	0	0	13.5	-6	2	12	0	2	0	6	0	-1	0	6	0	-6	0	1	0	0	0	0	0	2	0	0	2	1	14.5	0	14.5	0	14.5	0	0	-6	2	0	0
31	515	-1	0	0	1	1	0	0	1	0	-1	9	7	-4	1	6	0	2	-1	4	1	-1	0	3	0	-3	0	1	0	0	0	0	0	1	0	0	2	1	0	0	0	0	0	0	0	-3	1	0	0
31	516	-1	0	0	1	1	0	0	1	0	-1	0	7	-4	1	6	0	2	-1	4	1	-1	0	3	0	-3	0	1	9	0	0	0	0	1	0	0	2	1	0	0	0	0	0	0	0	-3	1	0	0
31	517	-1	0	0	1	1	0	0	1	0	-1	0	7	-4	1	6	0	2	-1	4	1	-1	0	3	0	-3	0	1	0	0	0	0	0	1	0	0	2	1	0	0	0	0	0	0	0	-3	1	0	0
28	518	-1.6667	0	0	0	0	0	0	0	0	-1.6667	0	2.9167	-2.6667	0	2	0	1.6667	-1.6667	2.6667	1.6667	-1	0	1	0	-1	0	0.66667	0	0	0	0	0	0	0	1	1.6667	1	4.5833	0	4.5833	0	4.5833	0	1	-1	0	0	0
36	519	-1.6667	0	0	0	0	0	0	0	0	-1.6667	3.9167	2.9167	-2.6667	0	2	0	1.6667	-1.6667	2.6667	1.6667	-1	0	1	0	-1	0	0.66667	0	0	0	0	0	0	0	1	1.6667	1	0	0	0	0	0	0	1	-1	0	0	0
36	520	-1.6667	0	0	0	0	0	0	0	0	-1.6667	0	2.9167	-2.6667	0	2	0	1.6667	-1.6667	2.6667	1.6667	-1	0	1	0	-1	0	0.66667	3.9167	0	0	0	0	0	0	1	1.6667	1	0	0	0	0	0	0	1	-1	0	0	0
36	521	-1.6667	0	0	0	0	0	0	0	0	-1.6667	0	2.9167	-2.6667	0	2	0	1.6667	-1.6667	2.6667	1.6667	-1	0	1	0	-1	0	0.66667	0	0	0	0	0	0	0	1	1.6667	1	0	0	0	0	0	0	1	-1	0	0	0
32	522	-1.6667	0	0	0	0	0	0	0	0	-1.6667	3.9167	2.9167	-2.6667	0	2	0	1.6667	-1.6667	2.6667	1.6667	-1	0	1	0	-1	0	0.66667	0	0	0	0	0	0	0	1	1.6667	1	0	0	0	0	0	0	1	-1	0	0	0
32	523	-1.6667	0	0	0	0	0	0	0	0	-1.6667	0	2.9167	-2.6667	0	2	0	1.6667	-1.6667	2.6667	1.6667	-1	0	1	0	-1	0	0.66667	3.9167	0	0	0	0	0	0	1	1.6667	1	0	0	0	0	0	0	1	-1	0	0	0
32	524	-1.6667	0	0	0	0	0	0	0	0	-1.6667	0	2.9167	-2.6667	0	2	0	1.6667	-1.6667	2.6667	1.6667	-1	0	1	0	-1	0	0.66667	0	0	0	0	0	0	0	1	1.6667	1	0	0	0	0	0	0	1	-1	0	0	0
33	525	0	0	0	1	1	0	0	1	0	0	2	0	-6	1	12	0	1	0	6	0	-1	0	6	0	-6	0	0	0	57	57	0	0	1	0	3	1	1	0	0	0	0	0	0	3	-6	1	0	0
33	526	0	0	0	1	1	0	0	1	0	0	0	-2	-6	1	12	0	1	0	6	0	-1	0	6	0	-6	0	0	0	65	65	0	0	1	0	3	1	1	0	0	0	0	0	0	3	-6	1	0	0
37	527	0	0	0	1	1	0	0	0	0	0	1	0	-6	1	12	0	1	0	6	0	-1	0	6	0	-6	0	0	0	57	57	0	0	1	0	3	1	1	0	0	0	0	0	0	3	-6	0	1	0
37	528	0	0	0	1	1	0	0	0	0	0	0	-1	-6	1	12	0	1	0	6	0	-1	0	6	0	-6	0	0	0	61	61	0	0	1	0	3	1	1	0	0	0	0	0	0	3	-6	0	1	0
34	529	0	0	0	1	1	0	0	0	0	0	1	0	-6	1	12	0	1	0	6	0	-1	0	6	0	-6	0	0	0	57	57	0	0	1	0	3	1	1	0	0	0	0	0	0	3	-6	0	1	0
34	530	0	0	0	1	1	0	0	0	0	0	0	-1	-6	1	12	0	1	0	6	0	-1	0	6	0	-6	0	0	0	61	61	0	0	1	0	3	1	1	0	0	0	0	0	0	3	-6	0	1	0
30	531	-1	0	0	1	1	0	0	0	0	-1	0	0	-4	1	6	0	2	-1	4	1	-1	0	3	0	-3	0	1	0	28	28	0	0	1	0	0	2	1	1	0	1	0	1	0	0	-3	0	1	0
27	532	0	0	0	2	2	0	1	2	0	0	0	0	-6	2	12	0	2	0	6	0	-1	0	6	0	-6	0	1	0	54	54	0	0	2	0	0	2	1	1	0	1	0	1	0	0	-6	2	0	0
35	533	-1	0	0	1	1	0	0	1	0	-1	2	0	-4	1	6	0	2	-1	4	1	-1	0	3	0	-3	0	1	0	28	28	0	0	1	0	0	2	1	0	0	0	0	0	0	0	-3	1	0	0
35	534	-1	0	0	1	1	0	0	1	0	-1	0	-2	-4	1	6	0	2	-1	4	1	-1	0	3	0	-3	0	1	0	36	36	0	0	1	0	0	2	1	0	0	0	0	0	0	0	-3	1	0	0
35	535	-1	0	0	1	1	0	0	1	0	-1	0	0	-4	1	6	0	2	-1	4	1	-1	0	3	0	-3	0	1	2	28	28	0	0	1	0	0	2	1	0	0	0	0	0	0	0	-3	1	0	0
35	536	-1	0	0	1	1	0	0	1	0	-1	0	0	-4	1	6	0	2	-1	4	1	-1	0	3	0	-3	0	1	0	28	28	0	0	1	0	0	2	1	0	0	0	0	0	0	0	-3	1	0	0
Not Recovered	537	-0.5	0	0	1.5	1.5	0	0.5	0	0	-0.5	0	0	-5	1.5	9	0	2	-0.5	5	0.5	-1	0	4.5	0	-4.5	0	1	0	41	41	0	0	1.5	0	0	2	1	0	0	0	0	0	0	0	-4.5	0	1.5	0
29	538	-1	0	0	1	1	0	0	0	0	-1	0	0	-4	1	6	0	2	-1	4	1	-1	0	3	0	-3	0	1	0	28	28	0	0	1	0	0	2	1	1	0	0	1	0	0	0	-3	0	1	0
25	539	0	0	0	2	2	0	1	2	0	0	0	0	-6	2	12	0	2	0	6	0	-1	0	6	0	-6	0	1	0	54	54	0	0	2	0	0	2	1	1	0	1	0	1	0	0	-6	2	0	0
31	540	-1	0	0	1	1	0	0	1	0	-1	2	0	-4	1	6	0	2	-1	4	1	-1	0	3	0	-3	0	1	0	28	28	0	0	1	0	0	2	1	0	0	0	0	0	0	0	-3	1	0	0
31	541	-1	0	0	1	1	0	0	1	0	-1	0	-2	-4	1	6	0	2	-1	4	1	-1	0	3	0	-3	0	1	0	36	36	0	0	1	0	0	2	1	0	0	0	0	0	0	0	-3	1	0	0
31	542	-1	0	0	1	1	0	0	1	0	-1	0	0	-4	1	6	0	2	-1	4	1	-1	0	3	0	-3	0	1	2	28	28	0	0	1	0	0	2	1	0	0	0	0	0	0	0	-3	1	0	0
31	543	-1	0	0	1	1	0	0	1	0	-1	0	0	-4	1	6	0	2	-1	4	1	-1	0	3	0	-3	0	1	0	28	28	0	0	1	0	0	2	1	0	0	0	0	0	0	0	-3	1	0	0
28	544	-1.6667	0	0	0	0	0	0	0	0	-1.6667	0	0	-2.6667	0	2	0	1.6667	-1.6667	2.6667	1.6667	-1	0	1	0	-1	0	0.66667	0	11.6667	11.6667	0	0	0	0	1	1.6667	1	1.6667	0	1.6667	0	1.6667	0	1	-1	0	0	0
36	545	-1.6667	0	0	0	0	0	0	0	0	-1.6667	1	0	-2.6667	0	2	0	1.6667	-1.6667	2.6667	1.6667	-1	0	1	0	-1	0	0.66667	0	11.6667	11.6667	0	0	0	0	1	1.6667	1	0	0	0	0	0	0	1	-1	0	0	0
36	546	-1.6667	0	0	0	0	0	0	0	0	-1.6667	0	-1	-2.6667	0	2	0	1.6667	-1.6667	2.6667	1.6667	-1	0	1	0	-1	0	0.66667	0	15.6667	15.6667	0	0	0	0	1	1.6667	1	0	0	0	0	0	0	1	-1	0	0	0
36	547	-1.6667	0	0	0	0	0	0	0	0	-1.6667	0	0	-2.6667	0	2	0	1.6667	-1.6667	2.6667	1.6667	-1	0	1	0	-1	0	0.66667	1	11.6667	11.6667	0	0	0	0	1	1.6667	1	0	0	0	0	0	0	1	-1	0	0	0
36	548	-1.6667	0	0	0	0	0	0	0	0	-1.6667	0	0	-2.6667	0	2	0	1.6667	-1.6667	2.6667	1.6667	-1	0	1	0	-1	0	0.66667	0	11.6667	11.6667	0	0	0	0	1	1.6667	1	0	0	0	0	0	0	1	-1	0	0	0
32	549	-1.6667	0	0	0	0	0	0	0	0	-1.6667	1	0	-2.6667	0	2	0	1.6667	-1.6667	2.6667	1.6667	-1	0	1	0	-1	0	0.66667	0	11.6667	11.6667	0	0	0	0	1	1.6667	1	0	0	0	0	0	0	1	-1	0	0	0
32	550	-1.6667	0	0	0	0	0	0	0	0	-1.6667	0	-1	-2.6667	0	2	0	1.6667	-1.6667	2.6667	1.6667	-1	0	1	0	-1	0	0.66667	0	15.6667	15.6667	0	0	0	0	1	1.6667	1	0	0	0	0	0	0	1	-1	0	0	0
32	551	-1.6667	0	0	0	0	0	0	0	0	-1.6667	0	0	-2.6667	0	2	0	1.6667	-1.6667	2.6667	1.6667	-1	0	1	0	-1	0	0.66667	1	11.6667	11.6667	0	0	0	0	1	1.6667	1	0	0	0	0	0	0	1	-1	0	0	0
32	552	-1.6667	0	0	0	0	0	0	0	0	-1.6667	0	0	-2.6667	0	2	0	1.6667	-1.6667	2.6667	1.6667	-1	0	1	0	-1	0	0.66667	0	11.6667	11.6667	0	0	0	0	1	1.6667	1	0	0	0	0	0	0	1	-1	0	0	0
33	553	0	0	0	1	1	0	0	1	0	0	2	0	-6	1	12	0	1	0	6	0	-1	0	6	0	-6	0	0	0	0	0	0	0	1	0	3	1	1	0	0	0	0	0	0	3	-6	1	0	0
33	554	0	0	0	1	1	0	0	1	0	0	0	-2	-6	1	12	0	1	0	6	0	-1	0	6	0	-6	0	0	0	0	0	0	0	1	0	3	1	1	0	0	0	0	0	0	3	-6	1	0	0
37	555	0	0	0	1	1	0	0	0	0	0	1	0	-6	1	12	0	1	0	6	0	-1	0	6	0	-6	0	0	0	0	0	0	0	1	0	3	1	1	0	0	0	0	0	0	3	-6	0	1	0
37	556	0	0	0	1	1	0	0	0	0	0	0	-1	-6	1	12	0	1	0	6	0	-1	0	6	0	-6	0	0	0	0	0	0	0	1	0	3	1	1	0	0	0	0	0	0	3	-6	0	1	0
34	557	0	0	0	1	1	0	0	0	0	0	1	0	-6	1	12	0	1	0	6	0	-1	0	6	0	-6	0	0	0	0	0	0	0	1	0	3	1	1	0	0	0	0	0	0	3	-6	0	1	0
34	558	0	0	0	1	1	0	0	0	0	0	0	-1	-6	1	12	0	1	0	6	0	-1	0	6	0	-6	0	0	0	0	0	0	0	1	0	3	1	1	0	0	0	0	0	0	3	-6	0	1	0
30	559	-1	0	0	1	1	0	0	0	0	-1	0	0	-4	1	6	0	2	-1	4	1	-1	0	3	0	-3	0	1	0	0	0	0	0	1	0	0	2	1	1	0	1	0	1	0	0	-3	0	1	0
27	560	0	0	0	2	2	0	1	2	0	0	0	0	-6	2	12	0	2	0	6	0	-1	0	6	0	-6	0	1	0	0	0	0	0	2	0	0	2	1	1	0	1	0	1	0	0	-6	2	0	0
35	561	-1	0	0	1	1	0	0	1	0	-1	2	0	-4	1	6	0	2	-1	4	1	-1	0	3	0	-3	0	1	0	0	0	0	0	1	0	0	2	1	0	0	0	0	0	0	0	-3	1	0	0
35	562	-1	0	0	1	1	0	0	1	0	-1	0	-2	-4	1	6	0	2	-1	4	1	-1	0	3	0	-3	0	1	0	0	0	0	0	1	0	0	2	1	0	0	0	0	0	0	0	-3	1	0	0
35	563	-1	0	0	1	1	0	0	1	0	-1	0	0	-4	1	6	0	2	-1	4	1	-1	0	3	0	-3	0	1	2	0	0	0	0	1	0	0	2	1	0	0	0	0	0	0	0	-3	1	0	0
35	564	-1	0	0	1	1	0	0	1	0	-1	0	0	-4	1	6	0	2	-1	4	1	-1	0	3	0	-3	0	1	0	0	0	0	0	1	0	0	2	1	0	0	0	0	0	0	0	-3	1	0	0
Not Recovered	565	-0.5	0	0	1.5	1.5	0	0.5	0	0	-0.5	0	0	-5	1.5	9	0	2	-0.5	5	0.5	-1	0	4.5	0	-4.5	0	1	0	0	0	0	0	1.5	0	0	2	1	0	0	0	0	0	0	0	-4.5	0	1.5	0
29	566	-1	0	0	1	1	0	0	0	0	-1	0	0	-4	1	6	0	2	-1	4	1	-1	0	3	0	-3	0	1	0	0	0	0	0	1	0	0	2	1	1	0	0	1	0	0	0	-3	0	1	0
25	567	0	0	0	2	2	0	1	2	0	0	0	0	-6	2	12	0	2	0	6	0	-1	0	6	0	-6	0	1	0	0	0	0	0	2	0	0	2	1	1	0	1	0	1	0	0	-6	2	0	0
31	568	-1	0	0	1	1	0	0	1	0	-1	2	0	-4	1	6	0	2	-1	4	1	-1	0	3	0	-3	0	1	0	0	0	0	0	1	0	0	2	1	0	0	0	0	0	0	0	-3	1	0	0
31	569	-1	0	0	1	1	0	0	1	0	-1	0	-2	-4	1	6	0	2	-1	4	1	-1	0	3	0	-3	0	1	0	0	0	0	0	1	0	0	2	1	0	0	0	0	0	0	0	-3	1	0	0
31	570	-1	0	0	1	1	0	0	1	0	-1	0	0	-4	1	6	0	2	-1	4	1	-1	0	3	0	-3	0	1	2	0	0	0	0	1	0	0	2	1	0	0	0	0	0	0	0	-3	1	0	0
31	571	-1	0	0	1	1	0	0	1	0	-1	0	0	-4	1	6	0	2	-1	4	1	-1	0	3	0	-3	0	1	0	0	0	0	0	1	0	0	2	1	0	0	0	0	0	0	0	-3	1	0	0
28	572	-1.6667	0	0	0	0	0	0	0	0	-1.6667	0	0	-2.6667	0	2	0	1.6667	-1.6667	2.6667	1.6667	-1	0	1	0	-1	0	0.66667	0	0	0	0	0	0	0	1	1.6667	1	1.6667	0	1.6667	0	1.6667	0	1	-1	0	0	0
36	573	-1.6667	0	0	0	0	0	0	0	0	-1.6667	1	0	-2.6667	0	2	0	1.6667	-1.6667	2.6667	1.6667	-1	0	1	0	-1	0	0.66667	0	0	0	0	0	0	0	1	1.6667	1	0	0	0	0	0	0	1	-1	0	0	0
36	574	-1.6667	0	0	0	0	0	0	0	0	-1.6667	0	-1	-2.6667	0	2	0	1.6667	-1.6667	2.6667	1.6667	-1	0	1	0	-1	0	0.66667	0	0	0	0	0	0	0	1	1.6667	1	0	0	0	0	0	0	1	-1	0	0	0
36	575	-1.6667	0	0	0	0	0	0	0	0	-1.6667	0	0	-2.6667	0	2	0	1.6667	-1.6667	2.6667	1.6667	-1	0	1	0	-1	0	0.66667	1	0	0	0	0	0	0	1	1.6667	1	0	0	0	0	0	0	1	-1	0	0	0
36	576	-1.6667	0	0	0	0	0	0	0	0	-1.6667	0	0	-2.6667	0	2	0	1.6667	-1.6667	2.6667	1.6667	-1	0	1	0	-1	0	0.66667	0	0	0	0	0	0	0	1	1.6667	1	0	0	0	0	0	0	1	-1	0	0	0
32	577	-1.6667	0	0	0	0	0	0	0	0	-1.6667	1	0	-2.6667	0	2	0	1.6667	-1.6667	2.6667	1.6667	-1	0	1	0	-1	0	0.66667	0	0	0	0	0	0	0	1	1.6667	1	0	0	0	0	0	0	1	-1	0	0	0
32	578	-1.6667	0	0	0	0	0	0	0	0	-1.6667	0	-1	-2.6667	0	2	0	1.6667	-1.6667	2.6667	1.6667	-1	0	1	0	-1	0	0.66667	0	0	0	0	0	0	0	1	1.6667	1	0	0	0	0	0	0	1	-1	0	0	0
32	579	-1.6667	0	0	0	0	0	0	0	0	-1.6667	0	0	-2.6667	0	2	0	1.6667	-1.6667	2.6667	1.6667	-1	0	1	0	-1	0	0.66667	1	0	0	0	0	0	0	1	1.6667	1	0	0	0	0	0	0	1	-1	0	0	0
32	580	-1.6667	0	0	0	0	0	0	0	0	-1.6667	0	0	-2.6667	0	2	0	1.6667	-1.6667	2.6667	1.6667	-1	0	1	0	-1	0	0.66667	0	0	0	0	0	0	0	1	1.6667	1	0	0	0	0	0	0	1	-1	0	0	0
33	581	0	0	0	1	1	0	0	1	0	0	0	0	-6	1	12	0	1	0	6	0	-1	0	6	0	-6	0	0	0	0	0	0	0	1	0	3	1	1	2	0	0	2	0	0	3	-6	1	0	0
33	582	0	0	0	1	1	0	0	1	0	0	0	0	-6	1	12	0	1	0	6	0	-1	0	6	0	-6	0	0	2	0	0	0	0	1	0	3	1	1	0	0	0	0	0	0	3	-6	1	0	0
33	583	0	0	0	1	1	0	0	1	0	0	0	0	-6	1	12	0	1	0	6	0	-1	0	6	0	-6	0	0	0	0	0	0	0	1	0	3	1	1	0	0	0	0	0	0	3	-6	1	0	0
37	584	0	0	0	1	1	0	0	0	0	0	0	0	-6	1	12	0	1	0	6	0	-1	0	6	0	-6	0	0	0	0	0	0	0	1	0	3	1	1	1	0	0	1	0	0	3	-6	0	1	0
37	585	0	0	0	1	1	0	0	0	0	0	0	0	-6	1	12	0	1	0	6	0	-1	0	6	0	-6	0	0	1	0	0	0	0	1	0	3	1	1	0	0	0	0	0	0	3	-6	0	1	0
37	586	0	0	0	1	1	0	0	0	0	0	0	0	-6	1	12	0	1	0	6	0	-1	0	6	0	-6	0	0	0	0	0	0	0	1	0	3	1	1	0	0	0	0	0	0	3	-6	0	1	0
34	587	0	0	0	1	1	0	0	0	0	0	0	0	-6	1	12	0	1	0	6	0	-1	0	6	0	-6	0	0	0	0	0	0	0	1	0	3	1	1	1	0	0	1	0	0	3	-6	0	1	0
34	588	0	0	0	1	1	0	0	0	0	0	0	0	-6	1	12	0	1	0	6	0	-1	0	6	0	-6	0	0	1	0	0	0	0	1	0	3	1	1	0	0	0	0	0	0	3	-6	0	1	0
34	589	0	0	0	1	1	0	0	0	0	0	0	0	-6	1	12	0	1	0	6	0	-1	0	6	0	-6	0	0	0	0	0	0	0	1	0	3	1	1	0	0	0	0	0	0	3	-6	0	1	0
39	590	0	0	0	1	1	0	0	0	0	0	1	0	-6	1	12	0	1	0	6	0	-1	0	6	0	-6	0	0	0	0	0	0	0	1	0	3	1	1	0	0	0	0	0	0	3	-6	0	1	0
39	591	0	0	0	1	1	0	0	0	0	0	0	-1	-6	1	12	0	1	0	6	0	-1	0	6	0	-6	0	0	0	0	0	0	0	1	0	3	1	1	0	0	0	0	0	0	3	-6	0	1	0
39	592	0	0	0	1	1	0	0	0	0	0	0	0	-6	1	12	0	1	0	6	0	-1	0	6	0	-6	0	0	0	0	0	0	0	1	0	3	1	1	0	0	0	0	0	0	3	-6	0	1	0
30	593	-1	0	0	1	1	0	0	0	0	-1	0	0	-4	1	6	0	2	-1	4	1	-1	0	3	0	-3	0	1	0	0	0	0	0	1	0	0	2	1	1	0	1	0	1	0	0	-3	0	1	0
35	594	-1	0	0	1	1	0	0	1	0	-1	0	0	-4	1	6	0	2	-1	4	1	-1	0	3	0	-3	0	1	0	0	0	0	0	1	0	0	2	1	2	0	0	2	0	0	0	-3	1	0	0
29	595	-1	0	0	1	1	0	0	0	0	-1	0	0	-4	1	6	0	2	-1	4	1	-1	0	3	0	-3	0	1	0	0	0	0	0	1	0	0	2	1	1	0	1	0	1	0	0	-3	0	1	0
31	596	-1	0	0	1	1	0	0	1	0	-1	0	0	-4	1	6	0	2	-1	4	1	-1	0	3	0	-3	0	1	0	0	0	0	0	1	0	0	2	1	2	0	0	2	0	0	0	-3	1	0	0
36	597	-1.6667	0	0	0	0	0	0	0	0	-1.6667	0	0	-2.6667	0	2	0	1.6667	-1.6667	2.6667	1.6667	-1	0	1	0	-1	0	0.66667	0	0	0	0	0	0	0	1	1.6667	1	1	0	0	1	0	0	1	-1	0	0	0
36	598	-1.6667	0	0	0	0	0	0.5	0	0	-1.6667	0	0	-2.6667	0	2	0	1.6667	-1.6667	2.6667	1.6667	-1	0	1	0	-1	0	0.66667	0	0	0	0	0	0	0	1	1.6667	1	0	0	0	0	0	0	1	-1	0	0	0
32	599	-1.6667	0	0	0	0	0	0	0	0	-1.6667	0	0	-2.6667	0	2	0	1.6667	-1.6667	2.6667	1.6667	-1	0	1	0	-1	0	0.66667	0	0	0	0	0	0	0	1	1.6667	1	1	0	0	1	0	0	1	-1	0	0	0
32	600	-1.6667	0	0	0	0	0	0.5	0	0	-1.6667	0	0	-2.6667	0	2	0	1.6667	-1.6667	2.6667	1.6667	-1	0	1	0	-1	0	0.66667	0	0	0	0	0	0	0	1	1.6667	1	0	0	0	0	0	0	1	-1	0	0	0
33	601	0	0	0	1	1	0	0	1	0	0	0	14.25	-6	1	12	0	1	0	6	0	-1	0	6	0	-6	0	0	0	0	0	0	0	1	0	3	1	1	16.25	0	0	16.25	0	0	3	-6	1	0	0
33	602	0	0	0	1	1	0	0	1	0	0	0	14.25	-6	1	12	0	1	0	6	0	-1	0	6	0	-6	0	0	16.25	0	0	0	0	1	0	3	1	1	0	0	0	0	0	0	3	-6	1	0	0
33	603	0	0	0	1	1	0	0	1	0	0	0	14.25	-6	1	12	0	1	0	6	0	-1	0	6	0	-6	0	0	0	0	0	0	0	1	0	3	1	1	0	0	0	0	0	0	3	-6	1	0	0
37	604	0	0	0	1	1	0	0	0	0	0	0	14.25	-6	1	12	0	1	0	6	0	-1	0	6	0	-6	0	0	0	0	0	0	0	1	0	3	1	1	15.25	0	0	15.25	0	0	3	-6	0	1	0
37	605	0	0	0	1	1	0	0	0	0	0	0	14.25	-6	1	12	0	1	0	6	0	-1	0	6	0	-6	0	0	15.25	0	0	0	0	1	0	3	1	1	0	0	0	0	0	0	3	-6	0	1	0
37	606	0	0	0	1	1	0	0	0	0	0	0	14.25	-6	1	12	0	1	0	6	0	-1	0	6	0	-6	0	0	0	0	0	0	0	1	0	3	1	1	0	0	0	0	0	0	3	-6	0	1	0
34	607	0	0	0	1	1	0	0	0	0	0	0	14.25	-6	1	12	0	1	0	6	0	-1	0	6	0	-6	0	0	0	0	0	0	0	1	0	3	1	1	15.25	0	0	15.25	0	0	3	-6	0	1	0
34	608	0	0	0	1	1	0	0	0	0	0	0	14.25	-6	1	12	0	1	0	6	0	-1	0	6	0	-6	0	0	15.25	0	0	0	0	1	0	3	1	1	0	0	0	0	0	0	3	-6	0	1	0
34	609	0	0	0	1	1	0	0	0	0	0	0	14.25	-6	1	12	0	1	0	6	0	-1	0	6	0	-6	0	0	0	0	0	0	0	1	0	3	1	1	0	0	0	0	0	0	3	-6	0	1	0
39	610	0	0	0	1	1	0	0	0	0	0	15.25	14.25	-6	1	12	0	1	0	6	0	-1	0	6	0	-6	0	0	0	0	0	0	0	1	0	3	1	1	0	0	0	0	0	0	3	-6	0	1	0
39	611	0	0	0	1	1	0	0	0	0	0	0	14.25	-6	1	12	0	1	0	6	0	-1	0	6	0	-6	0	0	0	0	0	0	0	1	0	3	1	1	0	0	0	0	0	0	3	-6	0	1	0
35	612	-1	0	0	1	1	0	0	1	0	-1	0	7	-4	1	6	0	2	-1	4	1	-1	0	3	0	-3	0	1	0	0	0	0	0	1	0	0	2	1	9	0	0	9	0	0	0	-3	1	0	0
29	613	-1	0	0	1	1	0	0	0	0	-1	0	7	-4	1	6	0	2	-1	4	1	-1	0	3	0	-3	0	1	0	0	0	0	0	1	0	0	2	1	8	0	8	0	8	0	0	-3	0	1	0
31	614	-1	0	0	1	1	0	0	1	0	-1	0	7	-4	1	6	0	2	-1	4	1	-1	0	3	0	-3	0	1	0	0	0	0	0	1	0	0	2	1	9	0	0	9	0	0	0	-3	1	0	0
36	615	-1.6667	0	0	0	0	0	0	0	0	-1.6667	0	2.9167	-2.6667	0	2	0	1.6667	-1.6667	2.6667	1.6667	-1	0	1	0	-1	0	0.66667	0	0	0	0	0	0	0	1	1.6667	1	3.9167	0	0	3.9167	0	0	1	-1	0	0	0
36	616	-1.6667	0	0	0	0	0	1.9583	0	0	-1.6667	0	2.9167	-2.6667	0	2	0	1.6667	-1.6667	2.6667	1.6667	-1	0	1	0	-1	0	0.66667	0	0	0	0	0	0	0	1	1.6667	1	0	0	0	0	0	0	1	-1	0	0	0
32	617	-1.6667	0	0	0	0	0	0	0	0	-1.6667	0	2.9167	-2.6667	0	2	0	1.6667	-1.6667	2.6667	1.6667	-1	0	1	0	-1	0	0.66667	0	0	0	0	0	0	0	1	1.6667	1	3.9167	0	0	3.9167	0	0	1	-1	0	0	0
32	618	-1.6667	0	0	0	0	0	1.9583	0	0	-1.6667	0	2.9167	-2.6667	0	2	0	1.6667	-1.6667	2.6667	1.6667	-1	0	1	0	-1	0	0.66667	0	0	0	0	0	0	0	1	1.6667	1	0	0	0	0	0	0	1	-1	0	0	0
42	619	0	0	0	1	1	0	1	1	0	0	0	0	-6	1	12	0	1	0	6	0	-1	0	6	0	-6	0	0	0	0	0	0	0	1	0	3	1	1	0	0	0	0	0	0	3	-6	1	0	0
41	620	0	0	0	1	1	0	1	1	0	0	0	0	-6	1	12	0	1	0	6	0	-1	0	6	0	-6	0	0	0	0	0	0	0	1	0	3	1	1	0	0	0	0	0	0	3	-6	1	0	0
48	621	0	0	0	0.5	0.5	0	0	0	0	0	0	0	-6	0.5	12	0	0.5	0	6	0	-1	0	6	0	-6	0	-0.5	0.5	0	0	0	0	0.5	0	4.5	0.5	1	0	0	0	0	0	0	4.5	-6	0	0.5	0
33	622	0	0	0	1	1	0	0	1	0	0	0	0	-6	1	12	0	1	0	6	0	-1	0	6	0	-6	0	0	0	57	57	0	0	1	0	3	1	1	2	0	0	2	0	0	3	-6	1	0	0
33	623	0	0	0	1	1	0	0	1	0	0	0	0	-6	1	12	0	1	0	6	0	-1	0	6	0	-6	0	0	2	57	57	0	0	1	0	3	1	1	0	0	0	0	0	0	3	-6	1	0	0
33	624	0	0	0	1	1	0	0	1	0	0	0	0	-6	1	12	0	1	0	6	0	-1	0	6	0	-6	0	0	0	57	57	0	0	1	0	3	1	1	0	0	0	0	0	0	3	-6	1	0	0
37	625	0	0	0	1	1	0	0	0	0	0	0	0	-6	1	12	0	1	0	6	0	-1	0	6	0	-6	0	0	0	57	57	0	0	1	0	3	1	1	1	0	0	1	0	0	3	-6	0	1	0
37	626	0	0	0	1	1	0	0	0	0	0	0	0	-6	1	12	0	1	0	6	0	-1	0	6	0	-6	0	0	1	57	57	0	0	1	0	3	1	1	0	0	0	0	0	0	3	-6	0	1	0
37	627	0	0	0	1	1	0	0	0	0	0	0	0	-6	1	12	0	1	0	6	0	-1	0	6	0	-6	0	0	0	57	57	0	0	1	0	3	1	1	0	0	0	0	0	0	3	-6	0	1	0
34	628	0	0	0	1	1	0	0	0	0	0	0	0	-6	1	12	0	1	0	6	0	-1	0	6	0	-6	0	0	0	57	57	0	0	1	0	3	1	1	1	0	0	1	0	0	3	-6	0	1	0
34	629	0	0	0	1	1	0	0	0	0	0	0	0	-6	1	12	0	1	0	6	0	-1	0	6	0	-6	0	0	1	57	57	0	0	1	0	3	1	1	0	0	0	0	0	0	3	-6	0	1	0
34	630	0	0	0	1	1	0	0	0	0	0	0	0	-6	1	12	0	1	0	6	0	-1	0	6	0	-6	0	0	0	57	57	0	0	1	0	3	1	1	0	0	0	0	0	0	3	-6	0	1	0
39	631	0	0	0	1	1	0	0	0	0	0	1	0	-6	1	12	0	1	0	6	0	-1	0	6	0	-6	0	0	0	57	57	0	0	1	0	3	1	1	0	0	0	0	0	0	3	-6	0	1	0
39	632	0	0	0	1	1	0	0	0	0	0	0	-1	-6	1	12	0	1	0	6	0	-1	0	6	0	-6	0	0	0	61	61	0	0	1	0	3	1	1	0	0	0	0	0	0	3	-6	0	1	0
39	633	0	0	0	1	1	0	0	0	0	0	0	0	-6	1	12	0	1	0	6	0	-1	0	6	0	-6	0	0	0	57	57	0	0	1	0	3	1	1	0	0	0	0	0	0	3	-6	0	1	0
35	634	-1	0	0	1	1	0	0	1	0	-1	0	0	-4	1	6	0	2	-1	4	1	-1	0	3	0	-3	0	1	0	28	28	0	0	1	0	0	2	1	2	0	0	2	0	0	0	-3	1	0	0
29	635	-1	0	0	1	1	0	0	0	0	-1	0	0	-4	1	6	0	2	-1	4	1	-1	0	3	0	-3	0	1	0	28	28	0	0	1	0	0	2	1	1	0	1	0	1	0	0	-3	0	1	0
31	636	-1	0	0	1	1	0	0	1	0	-1	0	0	-4	1	6	0	2	-1	4	1	-1	0	3	0	-3	0	1	0	28	28	0	0	1	0	0	2	1	2	0	0	2	0	0	0	-3	1	0	0
36	637	-1.6667	0	0	0	0	0	0	0	0	-1.6667	0	0	-2.6667	0	2	0	1.6667	-1.6667	2.6667	1.6667	-1	0	1	0	-1	0	0.66667	0	11.6667	11.6667	0	0	0	0	1	1.6667	1	1	0	0	1	0	0	1	-1	0	0	0
36	638	-1.6667	0	0	0	0	0	0.5	0	0	-1.6667	0	0	-2.6667	0	2	0	1.6667	-1.6667	2.6667	1.6667	-1	0	1	0	-1	0	0.66667	0	11.6667	11.6667	0	0	0	0	1	1.6667	1	0	0	0	0	0	0	1	-1	0	0	0
32	639	-1.6667	0	0	0	0	0	0	0	0	-1.6667	0	0	-2.6667	0	2	0	1.6667	-1.6667	2.6667	1.6667	-1	0	1	0	-1	0	0.66667	0	11.6667	11.6667	0	0	0	0	1	1.6667	1	1	0	0	1	0	0	1	-1	0	0	0
32	640	-1.6667	0	0	0	0	0	0.5	0	0	-1.6667	0	0	-2.6667	0	2	0	1.6667	-1.6667	2.6667	1.6667	-1	0	1	0	-1	0	0.66667	0	11.6667	11.6667	0	0	0	0	1	1.6667	1	0	0	0	0	0	0	1	-1	0	0	0
33	641	0	0	0	1	1	0	0	1	0	0	0	0	-6	1	12	0	1	0	6	0	-1	0	6	0	-6	0	0	0	0	0	0	0	1	0	3	1	1	2	0	0	2	0	0	3	-6	1	0	0
33	642	0	0	0	1	1	0	0	1	0	0	0	0	-6	1	12	0	1	0	6	0	-1	0	6	0	-6	0	0	2	0	0	0	0	1	0	3	1	1	0	0	0	0	0	0	3	-6	1	0	0
33	643	0	0	0	1	1	0	0	1	0	0	0	0	-6	1	12	0	1	0	6	0	-1	0	6	0	-6	0	0	0	0	0	0	0	1	0	3	1	1	0	0	0	0	0	0	3	-6	1	0	0
37	644	0	0	0	1	1	0	0	0	0	0	0	0	-6	1	12	0	1	0	6	0	-1	0	6	0	-6	0	0	0	0	0	0	0	1	0	3	1	1	1	0	0	1	0	0	3	-6	0	1	0
37	645	0	0	0	1	1	0	0	0	0	0	0	0	-6	1	12	0	1	0	6	0	-1	0	6	0	-6	0	0	1	0	0	0	0	1	0	3	1	1	0	0	0	0	0	0	3	-6	0	1	0
37	646	0	0	0	1	1	0	0	0	0	0	0	0	-6	1	12	0	1	0	6	0	-1	0	6	0	-6	0	0	0	0	0	0	0	1	0	3	1	1	0	0	0	0	0	0	3	-6	0	1	0
34	647	0	0	0	1	1	0	0	0	0	0	0	0	-6	1	12	0	1	0	6	0	-1	0	6	0	-6	0	0	0	0	0	0	0	1	0	3	1	1	1	0	0	1	0	0	3	-6	0	1	0
34	648	0	0	0	1	1	0	0	0	0	0	0	0	-6	1	12	0	1	0	6	0	-1	0	6	0	-6	0	0	1	0	0	0	0	1	0	3	1	1	0	0	0	0	0	0	3	-6	0	1	0
34	649	0	0	0	1	1	0	0	0	0	0	0	0	-6	1	12	0	1	0	6	0	-1	0	6	0	-6	0	0	0	0	0	0	0	1	0	3	1	1	0	0	0	0	0	0	3	-6	0	1	0
39	650	0	0	0	1	1	0	0	0	0	0	1	0	-6	1	12	0	1	0	6	0	-1	0	6	0	-6	0	0	0	0	0	0	0	1	0	3	1	1	0	0	0	0	0	0	3	-6	0	1	0
39	651	0	0	0	1	1	0	0	0	0	0	0	-1	-6	1	12	0	1	0	6	0	-1	0	6	0	-6	0	0	0	0	0	0	0	1	0	3	1	1	0	0	0	0	0	0	3	-6	0	1	0
39	652	0	0	0	1	1	0	0	0	0	0	0	0	-6	1	12	0	1	0	6	0	-1	0	6	0	-6	0	0	0	0	0	0	0	1	0	3	1	1	0	0	0	0	0	0	3	-6	0	1	0
35	653	-1	0	0	1	1	0	0	1	0	-1	0	0	-4	1	6	0	2	-1	4	1	-1	0	3	0	-3	0	1	0	0	0	0	0	1	0	0	2	1	2	0	0	2	0	0	0	-3	1	0	0
29	654	-1	0	0	1	1	0	0	0	0	-1	0	0	-4	1	6	0	2	-1	4	1	-1	0	3	0	-3	0	1	0	0	0	0	0	1	0	0	2	1	1	0	1	0	1	0	0	-3	0	1	0
31	655	-1	0	0	1	1	0	0	1	0	-1	0	0	-4	1	6	0	2	-1	4	1	-1	0	3	0	-3	0	1	0	0	0	0	0	1	0	0	2	1	2	0	0	2	0	0	0	-3	1	0	0
36	656	-1.6667	0	0	0	0	0	0	0	0	-1.6667	0	0	-2.6667	0	2	0	1.6667	-1.6667	2.6667	1.6667	-1	0	1	0	-1	0	0.66667	0	0	0	0	0	0	0	1	1.6667	1	1	0	0	1	0	0	1	-1	0	0	0
36	657	-1.6667	0	0	0	0	0	0.5	0	0	-1.6667	0	0	-2.6667	0	2	0	1.6667	-1.6667	2.6667	1.6667	-1	0	1	0	-1	0	0.66667	0	0	0	0	0	0	0	1	1.6667	1	0	0	0	0	0	0	1	-1	0	0	0
32	658	-1.6667	0	0	0	0	0	0	0	0	-1.6667	0	0	-2.6667	0	2	0	1.6667	-1.6667	2.6667	1.6667	-1	0	1	0	-1	0	0.66667	0	0	0	0	0	0	0	1	1.6667	1	1	0	0	1	0	0	1	-1	0	0	0
32	659	-1.6667	0	0	0	0	0	0.5	0	0	-1.6667	0	0	-2.6667	0	2	0	1.6667	-1.6667	2.6667	1.6667	-1	0	1	0	-1	0	0.66667	0	0	0	0	0	0	0	1	1.6667	1	0	0	0	0	0	0	1	-1	0	0	0
40	660	0	0	0	1	1	0	1	0	0	0	-1	0	-6	1	12	0	1	0	6	0	-1	0	6	0	-6	0	0	0	0	0	0	0	1	0	3	1	1	0	0	0	0	0	0	3	-6	0	1	0
38	661	0	0	0	1	1	0	1	0	0	0	-1	0	-6	1	12	0	1	0	6	0	-1	0	6	0	-6	0	0	0	0	0	0	0	1	0	3	1	1	0	0	0	0	0	0	3	-6	0	1	0
33	662	0	0	0	1	1	0	0	1	0	0	0	0	-6	1	12	0	1	0	6	0	-1	0	6	0	-6	0	0	0	0	0	0	0	1	0	3	1	1	2	0	2	0	2	0	3	-6	1	0	0
33	663	0	0	0	1	1	0	2	1	0	0	0	0	-6	1	12	0	1	0	6	0	-1	0	6	0	-6	0	0	0	0	0	0	0	1	0	3	1	1	0	0	0	0	0	0	3	-6	1	0	0
37	664	0	0	0	1	1	0	0.5	0	0	0	0	0	-6	1	12	0	1	0	6	0	-1	0	6	0	-6	0	0	0	0	0	0	0	1	0	3	1	1	0	0	0	0	0	0	3	-6	0	1	0
37	665	0	0	0	1	1	0	0	0	0	0	0	0	-6	1	12	0	1	0	6	0	-1	0	6	0	-6	0	0	0	0	0	0	0	1	0	3	1	1	1	0	1	0	1	0	3	-6	0	1	0
37	666	0	0	0	1	1	0	1	0	0	0	0	0	-6	1	12	0	1	0	6	0	-1	0	6	0	-6	0	0	0	0	0	0	0	1	0	3	1	1	0	0	0	0	0	0	3	-6	0	1	0
34	667	0	0	0	1	1	0	0.5	0	0	0	0	0	-6	1	12	0	1	0	6	0	-1	0	6	0	-6	0	0	0	0	0	0	0	1	0	3	1	1	0	0	0	0	0	0	3	-6	0	1	0
34	668	0	0	0	1	1	0	0	0	0	0	0	0	-6	1	12	0	1	0	6	0	-1	0	6	0	-6	0	0	0	0	0	0	0	1	0	3	1	1	1	0	1	0	1	0	3	-6	0	1	0
34	669	0	0	0	1	1	0	1	0	0	0	0	0	-6	1	12	0	1	0	6	0	-1	0	6	0	-6	0	0	0	0	0	0	0	1	0	3	1	1	0	0	0	0	0	0	3	-6	0	1	0
39	670	0	0	0	1	1	0	0	0	0	0	0	0	-6	1	12	0	1	0	6	0	-1	0	6	0	-6	0	0	0	0	0	0	0	1	0	3	1	1	1	0	0	1	0	0	3	-6	0	1	0
39	671	0	0	0	1	1	0	0	0	0	0	0	0	-6	1	12	0	1	0	6	0	-1	0	6	0	-6	0	0	1	0	0	0	0	1	0	3	1	1	0	0	0	0	0	0	3	-6	0	1	0
39	672	0	0	0	1	1	0	1	0	0	0	0	0	-6	1	12	0	1	0	6	0	-1	0	6	0	-6	0	0	0	0	0	0	0	1	0	3	1	1	0	0	0	0	0	0	3	-6	0	1	0
35	673	-1	0	0	1	1	0	0	1	0	-1	0	0	-4	1	6	0	2	-1	4	1	-1	0	3	0	-3	0	1	0	0	0	0	0	1	0	0	2	1	2	0	2	0	2	0	0	-3	1	0	0
31	674	-1	0	0	1	1	0	0	1	0	-1	0	0	-4	1	6	0	2	-1	4	1	-1	0	3	0	-3	0	1	0	0	0	0	0	1	0	0	2	1	2	0	2	0	2	0	0	-3	1	0	0
36	675	-1.6667	0	0	0	0	0	0	0	0	-1.6667	0	0	-2.6667	0	2	0	1.6667	-1.6667	2.6667	1.6667	-1	0	1	0	-1	0	0.66667	0	0	0	0	0	0	0	1	1.6667	1	1	0	1	0	1	0	1	-1	0	0	0
32	676	-1.6667	0	0	0	0	0	0	0	0	-1.6667	0	0	-2.6667	0	2	0	1.6667	-1.6667	2.6667	1.6667	-1	0	1	0	-1	0	0.66667	0	0	0	0	0	0	0	1	1.6667	1	1	0	1	0	1	0	1	-1	0	0	0
33	677	0	0	0	1	1	0	0	1	0	0	0	14.25	-6	1	12	0	1	0	6	0	-1	0	6	0	-6	0	0	0	0	0	0	0	1	0	3	1	1	16.25	0	16.25	0	16.25	0	3	-6	1	0	0
33	678	0	0	0	1	1	0	16.25	1	0	0	0	14.25	-6	1	12	0	1	0	6	0	-1	0	6	0	-6	0	0	0	0	0	0	0	1	0	3	1	1	0	0	0	0	0	0	3	-6	1	0	0
37	679	0	0	0	1	1	0	0	0	0	0	0	14.25	-6	1	12	0	1	0	6	0	-1	0	6	0	-6	0	0	0	0	0	0	0	1	0	3	1	1	15.25	0	15.25	0	15.25	0	3	-6	0	1	0
37	680	0	0	0	1	1	0	15.25	0	0	0	0	14.25	-6	1	12	0	1	0	6	0	-1	0	6	0	-6	0	0	0	0	0	0	0	1	0	3	1	1	0	0	0	0	0	0	3	-6	0	1	0
34	681	0	0	0	1	1	0	0	0	0	0	0	14.25	-6	1	12	0	1	0	6	0	-1	0	6	0	-6	0	0	0	0	0	0	0	1	0	3	1	1	15.25	0	15.25	0	15.25	0	3	-6	0	1	0
34	682	0	0	0	1	1	0	15.25	0	0	0	0	14.25	-6	1	12	0	1	0	6	0	-1	0	6	0	-6	0	0	0	0	0	0	0	1	0	3	1	1	0	0	0	0	0	0	3	-6	0	1	0
40	683	0	0	0	1	1	0	1	0	0	0	0	1	-6	1	12	0	1	0	6	0	-1	0	6	0	-6	0	0	0	0	0	0	0	1	0	3	1	1	0	0	0	0	0	0	3	-6	0	1	0
40	684	0	0	0	1	1	0	1	0	0	0	13.25	14.25	-6	1	12	0	1	0	6	0	-1	0	6	0	-6	0	0	0	0	0	0	0	1	0	3	1	1	0	0	0	0	0	0	3	-6	0	1	0
40	685	0	0	0	1	1	0	1	0	0	0	0	14.25	-6	1	12	0	1	0	6	0	-1	0	6	0	-6	0	0	0	0	0	0	0	1	0	3	1	1	0	0	0	0	0	0	3	-6	0	1	0
40	686	0	0	0	1	1	0	14.25	0	0	0	0	14.25	-6	1	12	0	1	0	6	0	-1	0	6	0	-6	0	0	0	0	0	0	0	1	0	3	1	1	0	0	0	0	0	0	3	-6	0	1	0
40	687	0	0	0	1	1	0	7.625	0	0	0	0	14.25	-6	1	12	0	1	0	6	0	-1	0	6	0	-6	0	0	0	0	0	0	0	1	0	3	1	1	0	0	0	0	0	0	3	-6	0	1	0
38	688	0	0	0	1	1	0	1	0	0	0	0	1	-6	1	12	0	1	0	6	0	-1	0	6	0	-6	0	0	0	0	0	0	0	1	0	3	1	1	0	0	0	0	0	0	3	-6	0	1	0
38	689	0	0	0	1	1	0	1	0	0	0	13.25	14.25	-6	1	12	0	1	0	6	0	-1	0	6	0	-6	0	0	0	0	0	0	0	1	0	3	1	1	0	0	0	0	0	0	3	-6	0	1	0
38	690	0	0	0	1	1	0	1	0	0	0	0	14.25	-6	1	12	0	1	0	6	0	-1	0	6	0	-6	0	0	0	0	0	0	0	1	0	3	1	1	0	0	0	0	0	0	3	-6	0	1	0
38	691	0	0	0	1	1	0	14.25	0	0	0	0	14.25	-6	1	12	0	1	0	6	0	-1	0	6	0	-6	0	0	0	0	0	0	0	1	0	3	1	1	0	0	0	0	0	0	3	-6	0	1	0
38	692	0	0	0	1	1	0	7.625	0	0	0	0	14.25	-6	1	12	0	1	0	6	0	-1	0	6	0	-6	0	0	0	0	0	0	0	1	0	3	1	1	0	0	0	0	0	0	3	-6	0	1	0
39	693	0	0	0	1	1	0	0	0	0	0	0	14.25	-6	1	12	0	1	0	6	0	-1	0	6	0	-6	0	0	0	0	0	0	0	1	0	3	1	1	15.25	0	0	15.25	0	0	3	-6	0	1	0
39	694	0	0	0	1	1	0	0	0	0	0	0	14.25	-6	1	12	0	1	0	6	0	-1	0	6	0	-6	0	0	15.25	0	0	0	0	1	0	3	1	1	0	0	0	0	0	0	3	-6	0	1	0
39	695	0	0	0	1	1	0	15.25	0	0	0	0	14.25	-6	1	12	0	1	0	6	0	-1	0	6	0	-6	0	0	0	0	0	0	0	1	0	3	1	1	0	0	0	0	0	0	3	-6	0	1	0
35	696	-1	0	0	1	1	0	0	1	0	-1	0	7	-4	1	6	0	2	-1	4	1	-1	0	3	0	-3	0	1	0	0	0	0	0	1	0	0	2	1	9	0	9	0	9	0	0	-3	1	0	0
31	697	-1	0	0	1	1	0	0	1	0	-1	0	7	-4	1	6	0	2	-1	4	1	-1	0	3	0	-3	0	1	0	0	0	0	0	1	0	0	2	1	9	0	9	0	9	0	0	-3	1	0	0
36	698	-1.6667	0	0	0	0	0	0	0	0	-1.6667	0	2.9167	-2.6667	0	2	0	1.6667	-1.6667	2.6667	1.6667	-1	0	1	0	-1	0	0.66667	0	0	0	0	0	0	0	1	1.6667	1	3.9167	0	3.9167	0	3.9167	0	1	-1	0	0	0
32	699	-1.6667	0	0	0	0	0	0	0	0	-1.6667	0	2.9167	-2.6667	0	2	0	1.6667	-1.6667	2.6667	1.6667	-1	0	1	0	-1	0	0.66667	0	0	0	0	0	0	0	1	1.6667	1	3.9167	0	3.9167	0	3.9167	0	1	-1	0	0	0
42	700	0	0	0	1	1	0	1	1	0	0	0	0	-6	1	12	0	1	0	6	0	-1	0	6	0	-6	0	0	0	57	57	0	0	1	0	3	1	1	0	0	0	0	0	0	3	-6	1	0	0
41	701	0	0	0	1	1	0	1	1	0	0	0	0	-6	1	12	0	1	0	6	0	-1	0	6	0	-6	0	0	0	57	57	0	0	1	0	3	1	1	0	0	0	0	0	0	3	-6	1	0	0
48	702	0	0	0	0.5	0.5	0	0	0	0	0	0	0	-6	0.5	12	0	0.5	0	6	0	-1	0	6	0	-6	0	-0.5	0.5	58.5	58.5	0	0	0.5	0	4.5	0.5	1	0	0	0	0	0	0	4.5	-6	0	0.5	0
42	703	0	0	0	1	1	0	1	1	0	0	0	0	-6	1	12	0	1	0	6	0	-1	0	6	0	-6	0	0	0	0	0	0	0	1	0	3	1	1	0	0	0	0	0	0	3	-6	1	0	0
41	704	0	0	0	1	1	0	1	1	0	0	0	0	-6	1	12	0	1	0	6	0	-1	0	6	0	-6	0	0	0	0	0	0	0	1	0	3	1	1	0	0	0	0	0	0	3	-6	1	0	0
48	705	0	0	0	0.5	0.5	0	0	0	0	0	0	0	-6	0.5	12	0	0.5	0	6	0	-1	0	6	0	-6	0	-0.5	0.5	0	0	0	0	0.5	0	4.5	0.5	1	0	0	0	0	0	0	4.5	-6	0	0.5	0
42	706	0	0	0	1	1	0	1	1	0	0	14.25	14.25	-6	1	12	0	1	0	6	0	-1	0	6	0	-6	0	0	0	0	0	0	0	1	0	3	1	1	0	0	0	0	0	0	3	-6	1	0	0
41	707	0	0	0	1	1	0	1	1	0	0	14.25	14.25	-6	1	12	0	1	0	6	0	-1	0	6	0	-6	0	0	0	0	0	0	0	1	0	3	1	1	0	0	0	0	0	0	3	-6	1	0	0
48	708	0	0	0	0.5	0.5	0	0	0	0	0	14.625	14.625	-6	0.5	12	0	0.5	0	6	0	-1	0	6	0	-6	0	-0.5	0.5	0	0	0	0	0.5	0	4.5	0.5	1	0	0	0	0	0	0	4.5	-6	0	0.5	0
48	709	0	0	0	0.5	0.5	0	0	0	0	0	0	14.625	-6	0.5	12	0	0.5	0	6	0	-1	0	6	0	-6	0	-0.5	15.125	0	0	0	0	0.5	0	4.5	0.5	1	0	0	0	0	0	0	4.5	-6	0	0.5	0
42	710	0	0	0	1	1	0	1	1	0	0	0	14.25	-6	1	12	0	1	0	6	0	-1	0	6	0	-6	0	0	0	0	0	0	0	1	0	3	1	1	0	0	0	0	0	0	3	-6	1	0	0
41	711	0	0	0	1	1	0	1	1	0	0	0	14.25	-6	1	12	0	1	0	6	0	-1	0	6	0	-6	0	0	0	0	0	0	0	1	0	3	1	1	0	0	0	0	0	0	3	-6	1	0	0
48	712	0	0	0	0.5	0.5	0	0	0	0	0	0	14.625	-6	0.5	12	0	0.5	0	6	0	-1	0	6	0	-6	0	-0.5	0.5	0	0	0	0	0.5	0	4.5	0.5	1	0	0	0	0	0	0	4.5	-6	0	0.5	0
42	713	0	0	0	1	1	0	15.25	1	0	0	0	14.25	-6	1	12	0	1	0	6	0	-1	0	6	0	-6	0	0	0	0	0	0	0	1	0	3	1	1	0	0	0	0	0	0	3	-6	1	0	0
41	714	0	0	0	1	1	0	15.25	1	0	0	0	14.25	-6	1	12	0	1	0	6	0	-1	0	6	0	-6	0	0	0	0	0	0	0	1	0	3	1	1	0	0	0	0	0	0	3	-6	1	0	0
33	715	0	0	0	1	1	0	8.125	1	0	0	0	14.25	-6	1	12	0	1	0	6	0	-1	0	6	0	-6	0	0	0	0	0	0	0	1	0	3	1	1	0	0	0	0	0	0	3	-6	1	0	0
33	716	0	0	0	1	1	0	8.125	1	0	0	0	14.25	-6	1	12	0	1	0	6	0	-1	0	6	0	-6	0	0	0	0	0	0	0	1	0	3	1	1	0	0	0	0	0	0	3	-6	1	0	0
40	717	0	0	0	1	1	0	1	0	0	0	-1	0	-6	1	12	0	1	0	6	0	-1	0	6	0	-6	0	0	0	57	57	0	0	1	0	3	1	1	0	0	0	0	0	0	3	-6	0	1	0
38	718	0	0	0	1	1	0	1	0	0	0	-1	0	-6	1	12	0	1	0	6	0	-1	0	6	0	-6	0	0	0	57	57	0	0	1	0	3	1	1	0	0	0	0	0	0	3	-6	0	1	0
33	719	0	0	0	1	1	0	0	1	0	0	0	0	-6	1	12	0	1	0	6	0	-1	0	6	0	-6	0	0	0	57	57	0	0	1	0	3	1	1	2	0	2	0	2	0	3	-6	1	0	0
33	720	0	0	0	1	1	0	2	1	0	0	0	0	-6	1	12	0	1	0	6	0	-1	0	6	0	-6	0	0	0	57	57	0	0	1	0	3	1	1	0	0	0	0	0	0	3	-6	1	0	0
40	721	0	0	0	1	1	0	0.5	0	0	0	0	0	-6	1	12	0	1	0	6	0	-1	0	6	0	-6	0	0	0	57	57	0	0	1	0	3	1	1	0	0	0	0	0	0	3	-6	0	1	0
37	722	0	0	0	1	1	0	0	0	0	0	0	0	-6	1	12	0	1	0	6	0	-1	0	6	0	-6	0	0	0	57	57	0	0	1	0	3	1	1	1	0	1	0	1	0	3	-6	0	1	0
37	723	0	0	0	1	1	0	1	0	0	0	0	0	-6	1	12	0	1	0	6	0	-1	0	6	0	-6	0	0	0	57	57	0	0	1	0	3	1	1	0	0	0	0	0	0	3	-6	0	1	0
38	724	0	0	0	1	1	0	0.5	0	0	0	0	0	-6	1	12	0	1	0	6	0	-1	0	6	0	-6	0	0	0	57	57	0	0	1	0	3	1	1	0	0	0	0	0	0	3	-6	0	1	0
34	725	0	0	0	1	1	0	0	0	0	0	0	0	-6	1	12	0	1	0	6	0	-1	0	6	0	-6	0	0	0	57	57	0	0	1	0	3	1	1	1	0	1	0	1	0	3	-6	0	1	0
34	726	0	0	0	1	1	0	1	0	0	0	0	0	-6	1	12	0	1	0	6	0	-1	0	6	0	-6	0	0	0	57	57	0	0	1	0	3	1	1	0	0	0	0	0	0	3	-6	0	1	0
39	727	0	0	0	1	1	0	0	0	0	0	0	0	-6	1	12	0	1	0	6	0	-1	0	6	0	-6	0	0	0	57	57	0	0	1	0	3	1	1	1	0	0	1	0	0	3	-6	0	1	0
39	728	0	0	0	1	1	0	0	0	0	0	0	0	-6	1	12	0	1	0	6	0	-1	0	6	0	-6	0	0	1	57	57	0	0	1	0	3	1	1	0	0	0	0	0	0	3	-6	0	1	0
39	729	0	0	0	1	1	0	1	0	0	0	0	0	-6	1	12	0	1	0	6	0	-1	0	6	0	-6	0	0	0	57	57	0	0	1	0	3	1	1	0	0	0	0	0	0	3	-6	0	1	0
35	730	-1	0	0	1	1	0	0	1	0	-1	0	0	-4	1	6	0	2	-1	4	1	-1	0	3	0	-3	0	1	0	28	28	0	0	1	0	0	2	1	2	0	2	0	2	0	0	-3	1	0	0
31	731	-1	0	0	1	1	0	0	1	0	-1	0	0	-4	1	6	0	2	-1	4	1	-1	0	3	0	-3	0	1	0	28	28	0	0	1	0	0	2	1	2	0	2	0	2	0	0	-3	1	0	0
36	732	-1.6667	0	0	0	0	0	0	0	0	-1.6667	0	0	-2.6667	0	2	0	1.6667	-1.6667	2.6667	1.6667	-1	0	1	0	-1	0	0.66667	0	11.6667	11.6667	0	0	0	0	1	1.6667	1	1	0	1	0	1	0	1	-1	0	0	0
32	733	-1.6667	0	0	0	0	0	0	0	0	-1.6667	0	0	-2.6667	0	2	0	1.6667	-1.6667	2.6667	1.6667	-1	0	1	0	-1	0	0.66667	0	11.6667	11.6667	0	0	0	0	1	1.6667	1	1	0	1	0	1	0	1	-1	0	0	0
40	734	0	0	0	1	1	0	1	0	0	0	-1	0	-6	1	12	0	1	0	6	0	-1	0	6	0	-6	0	0	0	0	0	0	0	1	0	3	1	1	0	0	0	0	0	0	3	-6	0	1	0
38	735	0	0	0	1	1	0	1	0	0	0	-1	0	-6	1	12	0	1	0	6	0	-1	0	6	0	-6	0	0	0	0	0	0	0	1	0	3	1	1	0	0	0	0	0	0	3	-6	0	1	0
33	736	0	0	0	1	1	0	0	1	0	0	0	0	-6	1	12	0	1	0	6	0	-1	0	6	0	-6	0	0	0	0	0	0	0	1	0	3	1	1	2	0	2	0	2	0	3	-6	1	0	0
33	737	0	0	0	1	1	0	2	1	0	0	0	0	-6	1	12	0	1	0	6	0	-1	0	6	0	-6	0	0	0	0	0	0	0	1	0	3	1	1	0	0	0	0	0	0	3	-6	1	0	0
40	738	0	0	0	1	1	0	0.5	0	0	0	0	0	-6	1	12	0	1	0	6	0	-1	0	6	0	-6	0	0	0	0	0	0	0	1	0	3	1	1	0	0	0	0	0	0	3	-6	0	1	0
37	739	0	0	0	1	1	0	0	0	0	0	0	0	-6	1	12	0	1	0	6	0	-1	0	6	0	-6	0	0	0	0	0	0	0	1	0	3	1	1	1	0	1	0	1	0	3	-6	0	1	0
37	740	0	0	0	1	1	0	1	0	0	0	0	0	-6	1	12	0	1	0	6	0	-1	0	6	0	-6	0	0	0	0	0	0	0	1	0	3	1	1	0	0	0	0	0	0	3	-6	0	1	0
38	741	0	0	0	1	1	0	0.5	0	0	0	0	0	-6	1	12	0	1	0	6	0	-1	0	6	0	-6	0	0	0	0	0	0	0	1	0	3	1	1	0	0	0	0	0	0	3	-6	0	1	0
34	742	0	0	0	1	1	0	0	0	0	0	0	0	-6	1	12	0	1	0	6	0	-1	0	6	0	-6	0	0	0	0	0	0	0	1	0	3	1	1	1	0	1	0	1	0	3	-6	0	1	0
34	743	0	0	0	1	1	0	1	0	0	0	0	0	-6	1	12	0	1	0	6	0	-1	0	6	0	-6	0	0	0	0	0	0	0	1	0	3	1	1	0	0	0	0	0	0	3	-6	0	1	0
39	744	0	0	0	1	1	0	0	0	0	0	0	0	-6	1	12	0	1	0	6	0	-1	0	6	0	-6	0	0	0	0	0	0	0	1	0	3	1	1	1	0	0	1	0	0	3	-6	0	1	0
39	745	0	0	0	1	1	0	0	0	0	0	0	0	-6	1	12	0	1	0	6	0	-1	0	6	0	-6	0	0	1	0	0	0	0	1	0	3	1	1	0	0	0	0	0	0	3	-6	0	1	0
39	746	0	0	0	1	1	0	1	0	0	0	0	0	-6	1	12	0	1	0	6	0	-1	0	6	0	-6	0	0	0	0	0	0	0	1	0	3	1	1	0	0	0	0	0	0	3	-6	0	1	0
35	747	-1	0	0	1	1	0	0	1	0	-1	0	0	-4	1	6	0	2	-1	4	1	-1	0	3	0	-3	0	1	0	0	0	0	0	1	0	0	2	1	2	0	2	0	2	0	0	-3	1	0	0
31	748	-1	0	0	1	1	0	0	1	0	-1	0	0	-4	1	6	0	2	-1	4	1	-1	0	3	0	-3	0	1	0	0	0	0	0	1	0	0	2	1	2	0	2	0	2	0	0	-3	1	0	0
36	749	-1.6667	0	0	0	0	0	0	0	0	-1.6667	0	0	-2.6667	0	2	0	1.6667	-1.6667	2.6667	1.6667	-1	0	1	0	-1	0	0.66667	0	0	0	0	0	0	0	1	1.6667	1	1	0	1	0	1	0	1	-1	0	0	0
32	750	-1.6667	0	0	0	0	0	0	0	0	-1.6667	0	0	-2.6667	0	2	0	1.6667	-1.6667	2.6667	1.6667	-1	0	1	0	-1	0	0.66667	0	0	0	0	0	0	0	1	1.6667	1	1	0	1	0	1	0	1	-1	0	0	0
39	751	0	0	0	1	1	0	0	0	0	0	0	0	-6	1	12	0	1	0	6	0	-1	0	6	0	-6	0	0	0	0	0	0	0	1	0	3	1	1	1	0	1	0	1	0	3	-6	0	1	0
43	752	0	0	0	1.6667	1.6667	0	0	1.6667	0	0	3.3333	0	-6	1.6667	12	0	1.6667	0	6	0	-1	0	6	0	-6	0	0.66667	0	0	0	0	0	1.6667	0	1	1.6667	1	0	0	0	0	0	0	1	-6	1.6667	0	0
43	753	0	0	0	1.6667	1.6667	0	0	1.6667	0	0	0	-3.3333	-6	1.6667	12	0	1.6667	0	6	0	-1	0	6	0	-6	0	0.66667	0	0	0	0	0	1.6667	0	1	1.6667	1	0	0	0	0	0	0	1	-6	1.6667	0	0
43	754	0	0	0	1.6667	1.6667	0	0	1.6667	0	0	0	0	-6	1.6667	12	0	1.6667	0	6	0	-1	0	6	0	-6	0	0.66667	3.3333	0	0	0	0	1.6667	0	1	1.6667	1	0	0	0	0	0	0	1	-6	1.6667	0	0
49	755	0	0	0	1.6667	1.6667	0	0	0	0	0	1.6667	0	-6	1.6667	12	0	1.6667	0	6	0	-1	0	6	0	-6	0	0.66667	0	0	0	0	0	1.6667	0	1	1.6667	1	0	0	0	0	0	0	1	-6	0	1.6667	0
49	756	0	0	0	1.6667	1.6667	0	0	0	0	0	0	-1.6667	-6	1.6667	12	0	1.6667	0	6	0	-1	0	6	0	-6	0	0.66667	0	0	0	0	0	1.6667	0	1	1.6667	1	0	0	0	0	0	0	1	-6	0	1.6667	0
49	757	0	0	0	1.6667	1.6667	0	0	0	0	0	0	0	-6	1.6667	12	0	1.6667	0	6	0	-1	0	6	0	-6	0	0.66667	1.6667	0	0	0	0	1.6667	0	1	1.6667	1	0	0	0	0	0	0	1	-6	0	1.6667	0
44	758	0	0	0	1.6667	1.6667	0	0	0	0	0	1.6667	0	-6	1.6667	12	0	1.6667	0	6	0	-1	0	6	0	-6	0	0.66667	0	0	0	0	0	1.6667	0	1	1.6667	1	0	0	0	0	0	0	1	-6	0	1.6667	0
44	759	0	0	0	1.6667	1.6667	0	0	0	0	0	0	-1.6667	-6	1.6667	12	0	1.6667	0	6	0	-1	0	6	0	-6	0	0.66667	0	0	0	0	0	1.6667	0	1	1.6667	1	0	0	0	0	0	0	1	-6	0	1.6667	0
44	760	0	0	0	1.6667	1.6667	0	0	0	0	0	0	0	-6	1.6667	12	0	1.6667	0	6	0	-1	0	6	0	-6	0	0.66667	1.6667	0	0	0	0	1.6667	0	1	1.6667	1	0	0	0	0	0	0	1	-6	0	1.6667	0
47	761	0	0	0	1.6667	1.6667	0	0	0	0	0	1.6667	0	-6	1.6667	12	0	1.6667	0	6	0	-1	0	6	0	-6	0	0.66667	0	0	0	0	0	1.6667	0	1	1.6667	1	0	0	0	0	0	0	1	-6	0	1.6667	0
47	762	0	0	0	1.6667	1.6667	0	0	0	0	0	0	-1.6667	-6	1.6667	12	0	1.6667	0	6	0	-1	0	6	0	-6	0	0.66667	0	0	0	0	0	1.6667	0	1	1.6667	1	0	0	0	0	0	0	1	-6	0	1.6667	0
47	763	0	0	0	1.6667	1.6667	0	0	0	0	0	0	0	-6	1.6667	12	0	1.6667	0	6	0	-1	0	6	0	-6	0	0.66667	1.6667	0	0	0	0	1.6667	0	1	1.6667	1	0	0	0	0	0	0	1	-6	0	1.6667	0
47	764	0	0	0	1.6667	1.6667	0	0	0	0	0	0	0	-6	1.6667	12	0	1.6667	0	6	0	-1	0	6	0	-6	0	0.66667	0	0	0	0	0	1.6667	0	1	1.6667	1	0	0	0	0	0	0	1	-6	0	1.6667	0
50	765	0	0	0	1.6667	1.6667	0	0	0	0	0	1	0	-6	1.6667	12	0	1.6667	0	6	0	-1	0	6	0	-6	0	0.66667	0	0	0	0	0	1.6667	0	1	1.6667	1	0	0	0	0	0	0	1	-6	0	1.6667	0
50	766	0	0	0	1.6667	1.6667	0	0	0	0	0	0	-1	-6	1.6667	12	0	1.6667	0	6	0	-1	0	6	0	-6	0	0.66667	0	0	0	0	0	1.6667	0	1	1.6667	1	0	0	0	0	0	0	1	-6	0	1.6667	0
50	767	0	0	0	1.6667	1.6667	0	0	0	0	0	0	0	-6	1.6667	12	0	1.6667	0	6	0	-1	0	6	0	-6	0	0.66667	1	0	0	0	0	1.6667	0	1	1.6667	1	0	0	0	0	0	0	1	-6	0	1.6667	0
50	768	0	0	0	1.6667	1.6667	0	0	0	0	0	0	0	-6	1.6667	12	0	1.6667	0	6	0	-1	0	6	0	-6	0	0.66667	0	0	0	0	0	1.6667	0	1	1.6667	1	0	0	0	0	0	0	1	-6	0	1.6667	0
45	769	0	0	0	1.6667	1.6667	0	0	0	0	0	1	0	-6	1.6667	12	0	1.6667	0	6	0	-1	0	6	0	-6	0	0.66667	0	0	0	0	0	1.6667	0	1	1.6667	1	0	0	0	0	0	0	1	-6	0	1.6667	0
45	770	0	0	0	1.6667	1.6667	0	0	0	0	0	0	-1	-6	1.6667	12	0	1.6667	0	6	0	-1	0	6	0	-6	0	0.66667	0	0	0	0	0	1.6667	0	1	1.6667	1	0	0	0	0	0	0	1	-6	0	1.6667	0
45	771	0	0	0	1.6667	1.6667	0	0	0	0	0	0	0	-6	1.6667	12	0	1.6667	0	6	0	-1	0	6	0	-6	0	0.66667	1	0	0	0	0	1.6667	0	1	1.6667	1	0	0	0	0	0	0	1	-6	0	1.6667	0
45	772	0	0	0	1.6667	1.6667	0	0	0	0	0	0	0	-6	1.6667	12	0	1.6667	0	6	0	-1	0	6	0	-6	0	0.66667	0	0	0	0	0	1.6667	0	1	1.6667	1	0	0	0	0	0	0	1	-6	0	1.6667	0
40	773	0	0	0	1	1	0	1	0	0	0	0	1	-6	1	12	0	1	0	6	0	-1	0	6	0	-6	0	0	0	53	53	0	0	1	0	3	1	1	0	0	0	0	0	0	3	-6	0	1	0
40	774	0	0	0	1	1	0	1	0	0	0	0	1	-6	1	12	0	1	0	6	0	-1	0	6	0	-6	0	0	0	0	0	0	0	1	0	3	1	1	0	0	0	0	0	0	3	-6	0	1	0
40	775	0	0	0	1	1	0	1	0	0	0	0	14.25	-6	1	12	0	1	0	6	0	-1	0	6	0	-6	0	0	0	0	0	0	0	1	0	3	1	1	13.25	0	0	13.25	0	0	3	-6	0	1	0
40	776	0	0	0	1	1	0	1	0	0	0	0	14.25	-6	1	12	0	1	0	6	0	-1	0	6	0	-6	0	0	13.25	0	0	0	0	1	0	3	1	1	0	0	0	0	0	0	3	-6	0	1	0
38	777	0	0	0	1	1	0	1	0	0	0	0	1	-6	1	12	0	1	0	6	0	-1	0	6	0	-6	0	0	0	53	53	0	0	1	0	3	1	1	0	0	0	0	0	0	3	-6	0	1	0
38	778	0	0	0	1	1	0	1	0	0	0	0	1	-6	1	12	0	1	0	6	0	-1	0	6	0	-6	0	0	0	0	0	0	0	1	0	3	1	1	0	0	0	0	0	0	3	-6	0	1	0
38	779	0	0	0	1	1	0	1	0	0	0	0	14.25	-6	1	12	0	1	0	6	0	-1	0	6	0	-6	0	0	0	0	0	0	0	1	0	3	1	1	13.25	0	0	13.25	0	0	3	-6	0	1	0
38	780	0	0	0	1	1	0	1	0	0	0	0	14.25	-6	1	12	0	1	0	6	0	-1	0	6	0	-6	0	0	13.25	0	0	0	0	1	0	3	1	1	0	0	0	0	0	0	3	-6	0	1	0
39	781	0	0	0	1	1	0	0	0	0	0	0	14.25	-6	1	12	0	1	0	6	0	-1	0	6	0	-6	0	0	0	0	0	0	0	1	0	3	1	1	15.25	0	15.25	0	15.25	0	3	-6	0	1	0
43	782	0	0	0	1.6667	1.6667	0	0	1.6667	0	0	17.0833	13.75	-6	1.6667	12	0	1.6667	0	6	0	-1	0	6	0	-6	0	0.66667	0	0	0	0	0	1.6667	0	1	1.6667	1	0	0	0	0	0	0	1	-6	1.6667	0	0
43	783	0	0	0	1.6667	1.6667	0	0	1.6667	0	0	0	13.75	-6	1.6667	12	0	1.6667	0	6	0	-1	0	6	0	-6	0	0.66667	17.0833	0	0	0	0	1.6667	0	1	1.6667	1	0	0	0	0	0	0	1	-6	1.6667	0	0
49	784	0	0	0	1.6667	1.6667	0	0	0	0	0	15.4167	13.75	-6	1.6667	12	0	1.6667	0	6	0	-1	0	6	0	-6	0	0.66667	0	0	0	0	0	1.6667	0	1	1.6667	1	0	0	0	0	0	0	1	-6	0	1.6667	0
49	785	0	0	0	1.6667	1.6667	0	0	0	0	0	0	13.75	-6	1.6667	12	0	1.6667	0	6	0	-1	0	6	0	-6	0	0.66667	15.4167	0	0	0	0	1.6667	0	1	1.6667	1	0	0	0	0	0	0	1	-6	0	1.6667	0
44	786	0	0	0	1.6667	1.6667	0	0	0	0	0	15.4167	13.75	-6	1.6667	12	0	1.6667	0	6	0	-1	0	6	0	-6	0	0.66667	0	0	0	0	0	1.6667	0	1	1.6667	1	0	0	0	0	0	0	1	-6	0	1.6667	0
44	787	0	0	0	1.6667	1.6667	0	0	0	0	0	0	13.75	-6	1.6667	12	0	1.6667	0	6	0	-1	0	6	0	-6	0	0.66667	15.4167	0	0	0	0	1.6667	0	1	1.6667	1	0	0	0	0	0	0	1	-6	0	1.6667	0
47	788	0	0	0	1.6667	1.6667	0	0	0	0	0	15.4167	13.75	-6	1.6667	12	0	1.6667	0	6	0	-1	0	6	0	-6	0	0.66667	0	0	0	0	0	1.6667	0	1	1.6667	1	0	0	0	0	0	0	1	-6	0	1.6667	0
47	789	0	0	0	1.6667	1.6667	0	0	0	0	0	0	13.75	-6	1.6667	12	0	1.6667	0	6	0	-1	0	6	0	-6	0	0.66667	15.4167	0	0	0	0	1.6667	0	1	1.6667	1	0	0	0	0	0	0	1	-6	0	1.6667	0
47	790	0	0	0	1.6667	1.6667	0	0	0	0	0	0	13.75	-6	1.6667	12	0	1.6667	0	6	0	-1	0	6	0	-6	0	0.66667	0	0	0	0	0	1.6667	0	1	1.6667	1	0	0	0	0	0	0	1	-6	0	1.6667	0
50	791	0	0	0	1.6667	1.6667	0	0	0	0	0	14.75	13.75	-6	1.6667	12	0	1.6667	0	6	0	-1	0	6	0	-6	0	0.66667	0	0	0	0	0	1.6667	0	1	1.6667	1	0	0	0	0	0	0	1	-6	0	1.6667	0
50	792	0	0	0	1.6667	1.6667	0	0	0	0	0	0	13.75	-6	1.6667	12	0	1.6667	0	6	0	-1	0	6	0	-6	0	0.66667	14.75	0	0	0	0	1.6667	0	1	1.6667	1	0	0	0	0	0	0	1	-6	0	1.6667	0
50	793	0	0	0	1.6667	1.6667	0	0	0	0	0	0	13.75	-6	1.6667	12	0	1.6667	0	6	0	-1	0	6	0	-6	0	0.66667	0	0	0	0	0	1.6667	0	1	1.6667	1	0	0	0	0	0	0	1	-6	0	1.6667	0
45	794	0	0	0	1.6667	1.6667	0	0	0	0	0	14.75	13.75	-6	1.6667	12	0	1.6667	0	6	0	-1	0	6	0	-6	0	0.66667	0	0	0	0	0	1.6667	0	1	1.6667	1	0	0	0	0	0	0	1	-6	0	1.6667	0
45	795	0	0	0	1.6667	1.6667	0	0	0	0	0	0	13.75	-6	1.6667	12	0	1.6667	0	6	0	-1	0	6	0	-6	0	0.66667	14.75	0	0	0	0	1.6667	0	1	1.6667	1	0	0	0	0	0	0	1	-6	0	1.6667	0
45	796	0	0	0	1.6667	1.6667	0	0	0	0	0	0	13.75	-6	1.6667	12	0	1.6667	0	6	0	-1	0	6	0	-6	0	0.66667	0	0	0	0	0	1.6667	0	1	1.6667	1	0	0	0	0	0	0	1	-6	0	1.6667	0
42	797	0	0	0	1	1	0	1	1	0	0	0	14.25	-6	1	12	0	1	0	6	0	-1	0	6	0	-6	0	0	0	0	0	0	0	1	0	3	1	1	14.25	0	0	14.25	0	0	3	-6	1	0	0
41	798	0	0	0	1	1	0	1	1	0	0	0	14.25	-6	1	12	0	1	0	6	0	-1	0	6	0	-6	0	0	0	0	0	0	0	1	0	3	1	1	14.25	0	0	14.25	0	0	3	-6	1	0	0
48	799	0	0	0	0.5	0.5	0	0	0	0	0	0	14.625	-6	0.5	12	0	0.5	0	6	0	-1	0	6	0	-6	0	-0.5	0.5	0	0	0	0	0.5	0	4.5	0.5	1	14.625	0	0	14.625	0	0	4.5	-6	0	0.5	0
42	800	0	0	0	1	1	0	1	1	0	0	0	14.25	-6	1	12	0	1	0	6	0	-1	0	6	0	-6	0	0	14.25	0	0	0	0	1	0	3	1	1	0	0	0	0	0	0	3	-6	1	0	0
41	801	0	0	0	1	1	0	1	1	0	0	0	14.25	-6	1	12	0	1	0	6	0	-1	0	6	0	-6	0	0	14.25	0	0	0	0	1	0	3	1	1	0	0	0	0	0	0	3	-6	1	0	0
39	802	0	0	0	1	1	0	0	0	0	0	0	0	-6	1	12	0	1	0	6	0	-1	0	6	0	-6	0	0	0	57	57	0	0	1	0	3	1	1	1	0	1	0	1	0	3	-6	0	1	0
43	803	0	0	0	1.6667	1.6667	0	0	1.6667	0	0	3.3333	0	-6	1.6667	12	0	1.6667	0	6	0	-1	0	6	0	-6	0	0.66667	0	55	55	0	0	1.6667	0	1	1.6667	1	0	0	0	0	0	0	1	-6	1.6667	0	0
43	804	0	0	0	1.6667	1.6667	0	0	1.6667	0	0	0	-3.3333	-6	1.6667	12	0	1.6667	0	6	0	-1	0	6	0	-6	0	0.66667	0	68.3333	68.3333	0	0	1.6667	0	1	1.6667	1	0	0	0	0	0	0	1	-6	1.6667	0	0
43	805	0	0	0	1.6667	1.6667	0	0	1.6667	0	0	0	0	-6	1.6667	12	0	1.6667	0	6	0	-1	0	6	0	-6	0	0.66667	3.3333	55	55	0	0	1.6667	0	1	1.6667	1	0	0	0	0	0	0	1	-6	1.6667	0	0
49	806	0	0	0	1.6667	1.6667	0	0	0	0	0	1.6667	0	-6	1.6667	12	0	1.6667	0	6	0	-1	0	6	0	-6	0	0.66667	0	55	55	0	0	1.6667	0	1	1.6667	1	0	0	0	0	0	0	1	-6	0	1.6667	0
49	807	0	0	0	1.6667	1.6667	0	0	0	0	0	0	-1.6667	-6	1.6667	12	0	1.6667	0	6	0	-1	0	6	0	-6	0	0.66667	0	61.6667	61.6667	0	0	1.6667	0	1	1.6667	1	0	0	0	0	0	0	1	-6	0	1.6667	0
49	808	0	0	0	1.6667	1.6667	0	0	0	0	0	0	0	-6	1.6667	12	0	1.6667	0	6	0	-1	0	6	0	-6	0	0.66667	1.6667	55	55	0	0	1.6667	0	1	1.6667	1	0	0	0	0	0	0	1	-6	0	1.6667	0
44	809	0	0	0	1.6667	1.6667	0	0	0	0	0	1.6667	0	-6	1.6667	12	0	1.6667	0	6	0	-1	0	6	0	-6	0	0.66667	0	55	55	0	0	1.6667	0	1	1.6667	1	0	0	0	0	0	0	1	-6	0	1.6667	0
44	810	0	0	0	1.6667	1.6667	0	0	0	0	0	0	-1.6667	-6	1.6667	12	0	1.6667	0	6	0	-1	0	6	0	-6	0	0.66667	0	61.6667	61.6667	0	0	1.6667	0	1	1.6667	1	0	0	0	0	0	0	1	-6	0	1.6667	0
44	811	0	0	0	1.6667	1.6667	0	0	0	0	0	0	0	-6	1.6667	12	0	1.6667	0	6	0	-1	0	6	0	-6	0	0.66667	1.6667	55	55	0	0	1.6667	0	1	1.6667	1	0	0	0	0	0	0	1	-6	0	1.6667	0
47	812	0	0	0	1.6667	1.6667	0	0	0	0	0	1.6667	0	-6	1.6667	12	0	1.6667	0	6	0	-1	0	6	0	-6	0	0.66667	0	55	55	0	0	1.6667	0	1	1.6667	1	0	0	0	0	0	0	1	-6	0	1.6667	0
47	813	0	0	0	1.6667	1.6667	0	0	0	0	0	0	-1.6667	-6	1.6667	12	0	1.6667	0	6	0	-1	0	6	0	-6	0	0.66667	0	61.6667	61.6667	0	0	1.6667	0	1	1.6667	1	0	0	0	0	0	0	1	-6	0	1.6667	0
47	814	0	0	0	1.6667	1.6667	0	0	0	0	0	0	0	-6	1.6667	12	0	1.6667	0	6	0	-1	0	6	0	-6	0	0.66667	1.6667	55	55	0	0	1.6667	0	1	1.6667	1	0	0	0	0	0	0	1	-6	0	1.6667	0
47	815	0	0	0	1.6667	1.6667	0	0	0	0	0	0	0	-6	1.6667	12	0	1.6667	0	6	0	-1	0	6	0	-6	0	0.66667	0	55	55	0	0	1.6667	0	1	1.6667	1	0	0	0	0	0	0	1	-6	0	1.6667	0
50	816	0	0	0	1.6667	1.6667	0	0	0	0	0	1	0	-6	1.6667	12	0	1.6667	0	6	0	-1	0	6	0	-6	0	0.66667	0	55	55	0	0	1.6667	0	1	1.6667	1	0	0	0	0	0	0	1	-6	0	1.6667	0
50	817	0	0	0	1.6667	1.6667	0	0	0	0	0	0	-1	-6	1.6667	12	0	1.6667	0	6	0	-1	0	6	0	-6	0	0.66667	0	59	59	0	0	1.6667	0	1	1.6667	1	0	0	0	0	0	0	1	-6	0	1.6667	0
50	818	0	0	0	1.6667	1.6667	0	0	0	0	0	0	0	-6	1.6667	12	0	1.6667	0	6	0	-1	0	6	0	-6	0	0.66667	1	55	55	0	0	1.6667	0	1	1.6667	1	0	0	0	0	0	0	1	-6	0	1.6667	0
50	819	0	0	0	1.6667	1.6667	0	0	0	0	0	0	0	-6	1.6667	12	0	1.6667	0	6	0	-1	0	6	0	-6	0	0.66667	0	55	55	0	0	1.6667	0	1	1.6667	1	0	0	0	0	0	0	1	-6	0	1.6667	0
45	820	0	0	0	1.6667	1.6667	0	0	0	0	0	1	0	-6	1.6667	12	0	1.6667	0	6	0	-1	0	6	0	-6	0	0.66667	0	55	55	0	0	1.6667	0	1	1.6667	1	0	0	0	0	0	0	1	-6	0	1.6667	0
45	821	0	0	0	1.6667	1.6667	0	0	0	0	0	0	-1	-6	1.6667	12	0	1.6667	0	6	0	-1	0	6	0	-6	0	0.66667	0	59	59	0	0	1.6667	0	1	1.6667	1	0	0	0	0	0	0	1	-6	0	1.6667	0
45	822	0	0	0	1.6667	1.6667	0	0	0	0	0	0	0	-6	1.6667	12	0	1.6667	0	6	0	-1	0	6	0	-6	0	0.66667	1	55	55	0	0	1.6667	0	1	1.6667	1	0	0	0	0	0	0	1	-6	0	1.6667	0
45	823	0	0	0	1.6667	1.6667	0	0	0	0	0	0	0	-6	1.6667	12	0	1.6667	0	6	0	-1	0	6	0	-6	0	0.66667	0	55	55	0	0	1.6667	0	1	1.6667	1	0	0	0	0	0	0	1	-6	0	1.6667	0
39	824	0	0	0	1	1	0	0	0	0	0	0	0	-6	1	12	0	1	0	6	0	-1	0	6	0	-6	0	0	0	0	0	0	0	1	0	3	1	1	1	0	1	0	1	0	3	-6	0	1	0
43	825	0	0	0	1.6667	1.6667	0	0	1.6667	0	0	3.3333	0	-6	1.6667	12	0	1.6667	0	6	0	-1	0	6	0	-6	0	0.66667	0	0	0	0	0	1.6667	0	1	1.6667	1	0	0	0	0	0	0	1	-6	1.6667	0	0
43	826	0	0	0	1.6667	1.6667	0	0	1.6667	0	0	0	-3.3333	-6	1.6667	12	0	1.6667	0	6	0	-1	0	6	0	-6	0	0.66667	0	0	0	0	0	1.6667	0	1	1.6667	1	0	0	0	0	0	0	1	-6	1.6667	0	0
43	827	0	0	0	1.6667	1.6667	0	0	1.6667	0	0	0	0	-6	1.6667	12	0	1.6667	0	6	0	-1	0	6	0	-6	0	0.66667	3.3333	0	0	0	0	1.6667	0	1	1.6667	1	0	0	0	0	0	0	1	-6	1.6667	0	0
49	828	0	0	0	1.6667	1.6667	0	0	0	0	0	1.6667	0	-6	1.6667	12	0	1.6667	0	6	0	-1	0	6	0	-6	0	0.66667	0	0	0	0	0	1.6667	0	1	1.6667	1	0	0	0	0	0	0	1	-6	0	1.6667	0
49	829	0	0	0	1.6667	1.6667	0	0	0	0	0	0	-1.6667	-6	1.6667	12	0	1.6667	0	6	0	-1	0	6	0	-6	0	0.66667	0	0	0	0	0	1.6667	0	1	1.6667	1	0	0	0	0	0	0	1	-6	0	1.6667	0
49	830	0	0	0	1.6667	1.6667	0	0	0	0	0	0	0	-6	1.6667	12	0	1.6667	0	6	0	-1	0	6	0	-6	0	0.66667	1.6667	0	0	0	0	1.6667	0	1	1.6667	1	0	0	0	0	0	0	1	-6	0	1.6667	0
44	831	0	0	0	1.6667	1.6667	0	0	0	0	0	1.6667	0	-6	1.6667	12	0	1.6667	0	6	0	-1	0	6	0	-6	0	0.66667	0	0	0	0	0	1.6667	0	1	1.6667	1	0	0	0	0	0	0	1	-6	0	1.6667	0
44	832	0	0	0	1.6667	1.6667	0	0	0	0	0	0	-1.6667	-6	1.6667	12	0	1.6667	0	6	0	-1	0	6	0	-6	0	0.66667	0	0	0	0	0	1.6667	0	1	1.6667	1	0	0	0	0	0	0	1	-6	0	1.6667	0
44	833	0	0	0	1.6667	1.6667	0	0	0	0	0	0	0	-6	1.6667	12	0	1.6667	0	6	0	-1	0	6	0	-6	0	0.66667	1.6667	0	0	0	0	1.6667	0	1	1.6667	1	0	0	0	0	0	0	1	-6	0	1.6667	0
47	834	0	0	0	1.6667	1.6667	0	0	0	0	0	1.6667	0	-6	1.6667	12	0	1.6667	0	6	0	-1	0	6	0	-6	0	0.66667	0	0	0	0	0	1.6667	0	1	1.6667	1	0	0	0	0	0	0	1	-6	0	1.6667	0
47	835	0	0	0	1.6667	1.6667	0	0	0	0	0	0	-1.6667	-6	1.6667	12	0	1.6667	0	6	0	-1	0	6	0	-6	0	0.66667	0	0	0	0	0	1.6667	0	1	1.6667	1	0	0	0	0	0	0	1	-6	0	1.6667	0
47	836	0	0	0	1.6667	1.6667	0	0	0	0	0	0	0	-6	1.6667	12	0	1.6667	0	6	0	-1	0	6	0	-6	0	0.66667	1.6667	0	0	0	0	1.6667	0	1	1.6667	1	0	0	0	0	0	0	1	-6	0	1.6667	0
47	837	0	0	0	1.6667	1.6667	0	0	0	0	0	0	0	-6	1.6667	12	0	1.6667	0	6	0	-1	0	6	0	-6	0	0.66667	0	0	0	0	0	1.6667	0	1	1.6667	1	0	0	0	0	0	0	1	-6	0	1.6667	0
50	838	0	0	0	1.6667	1.6667	0	0	0	0	0	1	0	-6	1.6667	12	0	1.6667	0	6	0	-1	0	6	0	-6	0	0.66667	0	0	0	0	0	1.6667	0	1	1.6667	1	0	0	0	0	0	0	1	-6	0	1.6667	0
50	839	0	0	0	1.6667	1.6667	0	0	0	0	0	0	-1	-6	1.6667	12	0	1.6667	0	6	0	-1	0	6	0	-6	0	0.66667	0	0	0	0	0	1.6667	0	1	1.6667	1	0	0	0	0	0	0	1	-6	0	1.6667	0
50	840	0	0	0	1.6667	1.6667	0	0	0	0	0	0	0	-6	1.6667	12	0	1.6667	0	6	0	-1	0	6	0	-6	0	0.66667	1	0	0	0	0	1.6667	0	1	1.6667	1	0	0	0	0	0	0	1	-6	0	1.6667	0
50	841	0	0	0	1.6667	1.6667	0	0	0	0	0	0	0	-6	1.6667	12	0	1.6667	0	6	0	-1	0	6	0	-6	0	0.66667	0	0	0	0	0	1.6667	0	1	1.6667	1	0	0	0	0	0	0	1	-6	0	1.6667	0
45	842	0	0	0	1.6667	1.6667	0	0	0	0	0	1	0	-6	1.6667	12	0	1.6667	0	6	0	-1	0	6	0	-6	0	0.66667	0	0	0	0	0	1.6667	0	1	1.6667	1	0	0	0	0	0	0	1	-6	0	1.6667	0
45	843	0	0	0	1.6667	1.6667	0	0	0	0	0	0	-1	-6	1.6667	12	0	1.6667	0	6	0	-1	0	6	0	-6	0	0.66667	0	0	0	0	0	1.6667	0	1	1.6667	1	0	0	0	0	0	0	1	-6	0	1.6667	0
45	844	0	0	0	1.6667	1.6667	0	0	0	0	0	0	0	-6	1.6667	12	0	1.6667	0	6	0	-1	0	6	0	-6	0	0.66667	1	0	0	0	0	1.6667	0	1	1.6667	1	0	0	0	0	0	0	1	-6	0	1.6667	0
45	845	0	0	0	1.6667	1.6667	0	0	0	0	0	0	0	-6	1.6667	12	0	1.6667	0	6	0	-1	0	6	0	-6	0	0.66667	0	0	0	0	0	1.6667	0	1	1.6667	1	0	0	0	0	0	0	1	-6	0	1.6667	0
51	846	0	0	0	1.6667	1.6667	0	1	0	0	0	-1	0	-6	1.6667	12	0	1.6667	0	6	0	-1	0	6	0	-6	0	0.66667	0	0	0	0	0	1.6667	0	1	1.6667	1	0	0	0	0	0	0	1	-6	0	1.6667	0
46	847	0	0	0	1.6667	1.6667	0	1	0	0	0	-1	0	-6	1.6667	12	0	1.6667	0	6	0	-1	0	6	0	-6	0	0.66667	0	0	0	0	0	1.6667	0	1	1.6667	1	0	0	0	0	0	0	1	-6	0	1.6667	0
33 and 11	848	0	0	0	0.5	0.5	0	0.5	0.5	0	0	0	0	-6	0.5	12	0	0.5	0	6	0	-1	0	6	0	-6	0	-0.5	0.5	0	0	0	0	0.5	0	4.5	0.5	1	0	0	0	0	0	0	4.5	-6	0.5	0	0
37 and 11	849	0	0	0	0.66667	0.66667	0	0.33333	0	0	0	0	0	-6	0.66667	12	0	0.66667	0	6	0	-1	0	6	0	-6	0	-0.33333	0.33333	0	0	0	0	0.66667	0	4	0.66667	1	0	0	0	0	0	0	4	-6	0	0.66667	0
34 and 11	850	0	0	0	0.66667	0.66667	0	0.33333	0	0	0	0	0	-6	0.66667	12	0	0.66667	0	6	0	-1	0	6	0	-6	0	-0.33333	0.33333	0	0	0	0	0.66667	0	4	0.66667	1	0	0	0	0	0	0	4	-6	0	0.66667	0
43	851	0	0	0	1.6667	1.6667	0	0	1.6667	0	0	0	0	-6	1.6667	12	0	1.6667	0	6	0	-1	0	6	0	-6	0	0.66667	0	0	0	0	0	1.6667	0	1	1.6667	1	3.3333	0	0	3.3333	0	0	1	-6	1.6667	0	0
43	852	0	0	0	1.6667	1.6667	0	0	1.6667	0	0	0	0	-6	1.6667	12	0	1.6667	0	6	0	-1	0	6	0	-6	0	0.66667	0	0	0	0	0	1.6667	0	1	1.6667	1	0	0	0	0	0	0	1	-6	1.6667	0	0
43	853	0	0	0	1.6667	1.6667	0	3.3333	1.6667	0	0	0	0	-6	1.6667	12	0	1.6667	0	6	0	-1	0	6	0	-6	0	0.66667	0	0	0	0	0	1.6667	0	1	1.6667	1	0	0	0	0	0	0	1	-6	1.6667	0	0
49	854	0	0	0	1.6667	1.6667	0	0	0	0	0	0	0	-6	1.6667	12	0	1.6667	0	6	0	-1	0	6	0	-6	0	0.66667	0	0	0	0	0	1.6667	0	1	1.6667	1	1.6667	0	0	1.6667	0	0	1	-6	0	1.6667	0
49	855	0	0	0	1.6667	1.6667	0	1.6667	0	0	0	0	0	-6	1.6667	12	0	1.6667	0	6	0	-1	0	6	0	-6	0	0.66667	0	0	0	0	0	1.6667	0	1	1.6667	1	0	0	0	0	0	0	1	-6	0	1.6667	0
44	856	0	0	0	1.6667	1.6667	0	0	0	0	0	0	0	-6	1.6667	12	0	1.6667	0	6	0	-1	0	6	0	-6	0	0.66667	0	0	0	0	0	1.6667	0	1	1.6667	1	1.6667	0	0	1.6667	0	0	1	-6	0	1.6667	0
44	857	0	0	0	1.6667	1.6667	0	1.6667	0	0	0	0	0	-6	1.6667	12	0	1.6667	0	6	0	-1	0	6	0	-6	0	0.66667	0	0	0	0	0	1.6667	0	1	1.6667	1	0	0	0	0	0	0	1	-6	0	1.6667	0
47	858	0	0	0	1.6667	1.6667	0	0	0	0	0	0	0	-6	1.6667	12	0	1.6667	0	6	0	-1	0	6	0	-6	0	0.66667	0	0	0	0	0	1.6667	0	1	1.6667	1	1.6667	0	0	1.6667	0	0	1	-6	0	1.6667	0
47	859	0	0	0	1.6667	1.6667	0	1.6667	0	0	0	0	0	-6	1.6667	12	0	1.6667	0	6	0	-1	0	6	0	-6	0	0.66667	0	0	0	0	0	1.6667	0	1	1.6667	1	0	0	0	0	0	0	1	-6	0	1.6667	0
50	860	0	0	0	1.6667	1.6667	0	0.5	0	0	0	0	0	-6	1.6667	12	0	1.6667	0	6	0	-1	0	6	0	-6	0	0.66667	0	0	0	0	0	1.6667	0	1	1.6667	1	0	0	0	0	0	0	1	-6	0	1.6667	0
50	861	0	0	0	1.6667	1.6667	0	0	0	0	0	0	0	-6	1.6667	12	0	1.6667	0	6	0	-1	0	6	0	-6	0	0.66667	0	0	0	0	0	1.6667	0	1	1.6667	1	1	0	0	1	0	0	1	-6	0	1.6667	0
54	862	0	0	0	1.6667	1.6667	0	0	1.6667	0	0	2.6667	0	-6	1.6667	12	0	1.6667	0	6	0	-1	0	6	0	-6	0	0.66667	0	0	0	0	0	1.6667	0	1	1.6667	1	0	0	0	0	0	0	1	-6	1.6667	0	0
54	863	0	0	0	1.6667	1.6667	0	0	1.6667	0	0	0	-2.6667	-6	1.6667	12	0	1.6667	0	6	0	-1	0	6	0	-6	0	0.66667	0	0	0	0	0	1.6667	0	1	1.6667	1	0	0	0	0	0	0	1	-6	1.6667	0	0
54	864	0	0	0	1.6667	1.6667	0	0	1.6667	0	0	0	0	-6	1.6667	12	0	1.6667	0	6	0	-1	0	6	0	-6	0	0.66667	2.6667	0	0	0	0	1.6667	0	1	1.6667	1	0	0	0	0	0	0	1	-6	1.6667	0	0
54	865	0	0	0	1.6667	1.6667	0	0	1.6667	0	0	0	0	-6	1.6667	12	0	1.6667	0	6	0	-1	0	6	0	-6	0	0.66667	0	0	0	0	0	1.6667	0	1	1.6667	1	0	0	0	0	0	0	1	-6	1.6667	0	0
45	866	0	0	0	1.6667	1.6667	0	0.5	0	0	0	0	0	-6	1.6667	12	0	1.6667	0	6	0	-1	0	6	0	-6	0	0.66667	0	0	0	0	0	1.6667	0	1	1.6667	1	0	0	0	0	0	0	1	-6	0	1.6667	0
45	867	0	0	0	1.6667	1.6667	0	0	0	0	0	0	0	-6	1.6667	12	0	1.6667	0	6	0	-1	0	6	0	-6	0	0.66667	0	0	0	0	0	1.6667	0	1	1.6667	1	1	0	0	1	0	0	1	-6	0	1.6667	0
52	868	0	0	0	1.6667	1.6667	0	0	1.6667	0	0	2.6667	0	-6	1.6667	12	0	1.6667	0	6	0	-1	0	6	0	-6	0	0.66667	0	0	0	0	0	1.6667	0	1	1.6667	1	0	0	0	0	0	0	1	-6	1.6667	0	0
52	869	0	0	0	1.6667	1.6667	0	0	1.6667	0	0	0	-2.6667	-6	1.6667	12	0	1.6667	0	6	0	-1	0	6	0	-6	0	0.66667	0	0	0	0	0	1.6667	0	1	1.6667	1	0	0	0	0	0	0	1	-6	1.6667	0	0
52	870	0	0	0	1.6667	1.6667	0	0	1.6667	0	0	0	0	-6	1.6667	12	0	1.6667	0	6	0	-1	0	6	0	-6	0	0.66667	2.6667	0	0	0	0	1.6667	0	1	1.6667	1	0	0	0	0	0	0	1	-6	1.6667	0	0
52	871	0	0	0	1.6667	1.6667	0	0	1.6667	0	0	0	0	-6	1.6667	12	0	1.6667	0	6	0	-1	0	6	0	-6	0	0.66667	0	0	0	0	0	1.6667	0	1	1.6667	1	0	0	0	0	0	0	1	-6	1.6667	0	0
40	872	0	0	0	1	1	0	1	0	0	0	0	14.25	-6	1	12	0	1	0	6	0	-1	0	6	0	-6	0	0	0	0	0	0	0	1	0	3	1	1	13.25	0	13.25	0	13.25	0	3	-6	0	1	0
38	873	0	0	0	1	1	0	1	0	0	0	0	14.25	-6	1	12	0	1	0	6	0	-1	0	6	0	-6	0	0	0	0	0	0	0	1	0	3	1	1	13.25	0	13.25	0	13.25	0	3	-6	0	1	0
43	874	0	0	0	1.6667	1.6667	0	0	1.6667	0	0	0	13.75	-6	1.6667	12	0	1.6667	0	6	0	-1	0	6	0	-6	0	0.66667	0	0	0	0	0	1.6667	0	1	1.6667	1	17.0833	0	0	17.0833	0	0	1	-6	1.6667	0	0
43	875	0	0	0	1.6667	1.6667	0	0	1.6667	0	0	0	13.75	-6	1.6667	12	0	1.6667	0	6	0	-1	0	6	0	-6	0	0.66667	0	0	0	0	0	1.6667	0	1	1.6667	1	0	0	0	0	0	0	1	-6	1.6667	0	0
43	876	0	0	0	1.6667	1.6667	0	17.0833	1.6667	0	0	0	13.75	-6	1.6667	12	0	1.6667	0	6	0	-1	0	6	0	-6	0	0.66667	0	0	0	0	0	1.6667	0	1	1.6667	1	0	0	0	0	0	0	1	-6	1.6667	0	0
49	877	0	0	0	1.6667	1.6667	0	0	0	0	0	0	13.75	-6	1.6667	12	0	1.6667	0	6	0	-1	0	6	0	-6	0	0.66667	0	0	0	0	0	1.6667	0	1	1.6667	1	15.4167	0	0	15.4167	0	0	1	-6	0	1.6667	0
49	878	0	0	0	1.6667	1.6667	0	15.4167	0	0	0	0	13.75	-6	1.6667	12	0	1.6667	0	6	0	-1	0	6	0	-6	0	0.66667	0	0	0	0	0	1.6667	0	1	1.6667	1	0	0	0	0	0	0	1	-6	0	1.6667	0
44	879	0	0	0	1.6667	1.6667	0	0	0	0	0	0	13.75	-6	1.6667	12	0	1.6667	0	6	0	-1	0	6	0	-6	0	0.66667	0	0	0	0	0	1.6667	0	1	1.6667	1	15.4167	0	0	15.4167	0	0	1	-6	0	1.6667	0
44	880	0	0	0	1.6667	1.6667	0	15.4167	0	0	0	0	13.75	-6	1.6667	12	0	1.6667	0	6	0	-1	0	6	0	-6	0	0.66667	0	0	0	0	0	1.6667	0	1	1.6667	1	0	0	0	0	0	0	1	-6	0	1.6667	0
47	881	0	0	0	1.6667	1.6667	0	0	0	0	0	0	13.75	-6	1.6667	12	0	1.6667	0	6	0	-1	0	6	0	-6	0	0.66667	0	0	0	0	0	1.6667	0	1	1.6667	1	15.4167	0	0	15.4167	0	0	1	-6	0	1.6667	0
47	882	0	0	0	1.6667	1.6667	0	15.4167	0	0	0	0	13.75	-6	1.6667	12	0	1.6667	0	6	0	-1	0	6	0	-6	0	0.66667	0	0	0	0	0	1.6667	0	1	1.6667	1	0	0	0	0	0	0	1	-6	0	1.6667	0
50	883	0	0	0	1.6667	1.6667	0	0	0	0	0	0	13.75	-6	1.6667	12	0	1.6667	0	6	0	-1	0	6	0	-6	0	0.66667	0	0	0	0	0	1.6667	0	1	1.6667	1	14.75	0	0	14.75	0	0	1	-6	0	1.6667	0
51	884	0	0	0	1.6667	1.6667	0	1	0	0	0	0	1	-6	1.6667	12	0	1.6667	0	6	0	-1	0	6	0	-6	0	0.66667	0	0	0	0	0	1.6667	0	1	1.6667	1	0	0	0	0	0	0	1	-6	0	1.6667	0
51	885	0	0	0	1.6667	1.6667	0	1	0	0	0	12.75	13.75	-6	1.6667	12	0	1.6667	0	6	0	-1	0	6	0	-6	0	0.66667	0	0	0	0	0	1.6667	0	1	1.6667	1	0	0	0	0	0	0	1	-6	0	1.6667	0
51	886	0	0	0	1.6667	1.6667	0	1	0	0	0	0	13.75	-6	1.6667	12	0	1.6667	0	6	0	-1	0	6	0	-6	0	0.66667	12.75	0	0	0	0	1.6667	0	1	1.6667	1	0	0	0	0	0	0	1	-6	0	1.6667	0
51	887	0	0	0	1.6667	1.6667	0	1	0	0	0	0	13.75	-6	1.6667	12	0	1.6667	0	6	0	-1	0	6	0	-6	0	0.66667	0	0	0	0	0	1.6667	0	1	1.6667	1	0	0	0	0	0	0	1	-6	0	1.6667	0
51	888	0	0	0	1.6667	1.6667	0	13.75	0	0	0	0	13.75	-6	1.6667	12	0	1.6667	0	6	0	-1	0	6	0	-6	0	0.66667	0	0	0	0	0	1.6667	0	1	1.6667	1	0	0	0	0	0	0	1	-6	0	1.6667	0
51	889	0	0	0	1.6667	1.6667	0	7.375	0	0	0	0	13.75	-6	1.6667	12	0	1.6667	0	6	0	-1	0	6	0	-6	0	0.66667	0	0	0	0	0	1.6667	0	1	1.6667	1	0	0	0	0	0	0	1	-6	0	1.6667	0
54	890	0	0	0	1.6667	1.6667	0	0	1.6667	0	0	16.4167	13.75	-6	1.6667	12	0	1.6667	0	6	0	-1	0	6	0	-6	0	0.66667	0	0	0	0	0	1.6667	0	1	1.6667	1	0	0	0	0	0	0	1	-6	1.6667	0	0
54	891	0	0	0	1.6667	1.6667	0	0	1.6667	0	0	0	13.75	-6	1.6667	12	0	1.6667	0	6	0	-1	0	6	0	-6	0	0.66667	16.4167	0	0	0	0	1.6667	0	1	1.6667	1	0	0	0	0	0	0	1	-6	1.6667	0	0
54	892	0	0	0	1.6667	1.6667	0	0	1.6667	0	0	0	13.75	-6	1.6667	12	0	1.6667	0	6	0	-1	0	6	0	-6	0	0.66667	0	0	0	0	0	1.6667	0	1	1.6667	1	0	0	0	0	0	0	1	-6	1.6667	0	0
45	893	0	0	0	1.6667	1.6667	0	0	0	0	0	0	13.75	-6	1.6667	12	0	1.6667	0	6	0	-1	0	6	0	-6	0	0.66667	0	0	0	0	0	1.6667	0	1	1.6667	1	14.75	0	0	14.75	0	0	1	-6	0	1.6667	0
46	894	0	0	0	1.6667	1.6667	0	1	0	0	0	0	1	-6	1.6667	12	0	1.6667	0	6	0	-1	0	6	0	-6	0	0.66667	0	0	0	0	0	1.6667	0	1	1.6667	1	0	0	0	0	0	0	1	-6	0	1.6667	0
46	895	0	0	0	1.6667	1.6667	0	1	0	0	0	12.75	13.75	-6	1.6667	12	0	1.6667	0	6	0	-1	0	6	0	-6	0	0.66667	0	0	0	0	0	1.6667	0	1	1.6667	1	0	0	0	0	0	0	1	-6	0	1.6667	0
46	896	0	0	0	1.6667	1.6667	0	1	0	0	0	0	13.75	-6	1.6667	12	0	1.6667	0	6	0	-1	0	6	0	-6	0	0.66667	12.75	0	0	0	0	1.6667	0	1	1.6667	1	0	0	0	0	0	0	1	-6	0	1.6667	0
46	897	0	0	0	1.6667	1.6667	0	1	0	0	0	0	13.75	-6	1.6667	12	0	1.6667	0	6	0	-1	0	6	0	-6	0	0.66667	0	0	0	0	0	1.6667	0	1	1.6667	1	0	0	0	0	0	0	1	-6	0	1.6667	0
46	898	0	0	0	1.6667	1.6667	0	13.75	0	0	0	0	13.75	-6	1.6667	12	0	1.6667	0	6	0	-1	0	6	0	-6	0	0.66667	0	0	0	0	0	1.6667	0	1	1.6667	1	0	0	0	0	0	0	1	-6	0	1.6667	0
46	899	0	0	0	1.6667	1.6667	0	7.375	0	0	0	0	13.75	-6	1.6667	12	0	1.6667	0	6	0	-1	0	6	0	-6	0	0.66667	0	0	0	0	0	1.6667	0	1	1.6667	1	0	0	0	0	0	0	1	-6	0	1.6667	0
52	900	0	0	0	1.6667	1.6667	0	0	1.6667	0	0	16.4167	13.75	-6	1.6667	12	0	1.6667	0	6	0	-1	0	6	0	-6	0	0.66667	0	0	0	0	0	1.6667	0	1	1.6667	1	0	0	0	0	0	0	1	-6	1.6667	0	0
52	901	0	0	0	1.6667	1.6667	0	0	1.6667	0	0	0	13.75	-6	1.6667	12	0	1.6667	0	6	0	-1	0	6	0	-6	0	0.66667	16.4167	0	0	0	0	1.6667	0	1	1.6667	1	0	0	0	0	0	0	1	-6	1.6667	0	0
52	902	0	0	0	1.6667	1.6667	0	0	1.6667	0	0	0	13.75	-6	1.6667	12	0	1.6667	0	6	0	-1	0	6	0	-6	0	0.66667	0	0	0	0	0	1.6667	0	1	1.6667	1	0	0	0	0	0	0	1	-6	1.6667	0	0
55	903	0	0	0	1.6667	1.6667	0	1.6667	1.6667	0	0	0	0	-6	1.6667	12	0	1.6667	0	6	0	-1	0	6	0	-6	0	0.66667	0	0	0	0	0	1.6667	0	1	1.6667	1	0	0	0	0	0	0	1	-6	1.6667	0	0
53	904	0	0	0	1.6667	1.6667	0	1.6667	1.6667	0	0	0	0	-6	1.6667	12	0	1.6667	0	6	0	-1	0	6	0	-6	0	0.66667	0	0	0	0	0	1.6667	0	1	1.6667	1	0	0	0	0	0	0	1	-6	1.6667	0	0
42	905	0	0	0	1	1	0	1	1	0	0	0	14.25	-6	1	12	0	1	0	6	0	-1	0	6	0	-6	0	0	0	0	0	0	0	1	0	3	1	1	14.25	0	14.25	0	14.25	0	3	-6	1	0	0
41	906	0	0	0	1	1	0	1	1	0	0	0	14.25	-6	1	12	0	1	0	6	0	-1	0	6	0	-6	0	0	0	0	0	0	0	1	0	3	1	1	14.25	0	14.25	0	14.25	0	3	-6	1	0	0
48	907	0	0	0	0.5	0.5	0	0	0	0	0	0	14.625	-6	0.5	12	0	0.5	0	6	0	-1	0	6	0	-6	0	-0.5	0.5	0	0	0	0	0.5	0	4.5	0.5	1	14.625	0	14.625	0	14.625	0	4.5	-6	0	0.5	0
55	908	0	0	0	1.6667	1.6667	0	15.4167	1.6667	0	0	0	13.75	-6	1.6667	12	0	1.6667	0	6	0	-1	0	6	0	-6	0	0.66667	0	0	0	0	0	1.6667	0	1	1.6667	1	0	0	0	0	0	0	1	-6	1.6667	0	0
53	909	0	0	0	1.6667	1.6667	0	15.4167	1.6667	0	0	0	13.75	-6	1.6667	12	0	1.6667	0	6	0	-1	0	6	0	-6	0	0.66667	0	0	0	0	0	1.6667	0	1	1.6667	1	0	0	0	0	0	0	1	-6	1.6667	0	0
51	910	0	0	0	1.6667	1.6667	0	1	0	0	0	-1	0	-6	1.6667	12	0	1.6667	0	6	0	-1	0	6	0	-6	0	0.66667	0	55	55	0	0	1.6667	0	1	1.6667	1	0	0	0	0	0	0	1	-6	0	1.6667	0
46	911	0	0	0	1.6667	1.6667	0	1	0	0	0	-1	0	-6	1.6667	12	0	1.6667	0	6	0	-1	0	6	0	-6	0	0.66667	0	55	55	0	0	1.6667	0	1	1.6667	1	0	0	0	0	0	0	1	-6	0	1.6667	0
33 and 11	912	0	0	0	0.5	0.5	0	0.5	0.5	0	0	0	0	-6	0.5	12	0	0.5	0	6	0	-1	0	6	0	-6	0	-0.5	0.5	58.5	58.5	0	0	0.5	0	4.5	0.5	1	0	0	0	0	0	0	4.5	-6	0.5	0	0
37 and 11	913	0	0	0	0.66667	0.66667	0	0.33333	0	0	0	0	0	-6	0.66667	12	0	0.66667	0	6	0	-1	0	6	0	-6	0	-0.33333	0.33333	58	58	0	0	0.66667	0	4	0.66667	1	0	0	0	0	0	0	4	-6	0	0.66667	0
34 and 11	914	0	0	0	0.66667	0.66667	0	0.33333	0	0	0	0	0	-6	0.66667	12	0	0.66667	0	6	0	-1	0	6	0	-6	0	-0.33333	0.33333	58	58	0	0	0.66667	0	4	0.66667	1	0	0	0	0	0	0	4	-6	0	0.66667	0
43	915	0	0	0	1.6667	1.6667	0	0	1.6667	0	0	0	0	-6	1.6667	12	0	1.6667	0	6	0	-1	0	6	0	-6	0	0.66667	0	55	55	0	0	1.6667	0	1	1.6667	1	3.3333	0	0	3.3333	0	0	1	-6	1.6667	0	0
43	916	0	0	0	1.6667	1.6667	0	0	1.6667	0	0	0	0	-6	1.6667	12	0	1.6667	0	6	0	-1	0	6	0	-6	0	0.66667	0	55	55	0	0	1.6667	0	1	1.6667	1	0	0	0	0	0	0	1	-6	1.6667	0	0
43	917	0	0	0	1.6667	1.6667	0	3.3333	1.6667	0	0	0	0	-6	1.6667	12	0	1.6667	0	6	0	-1	0	6	0	-6	0	0.66667	0	55	55	0	0	1.6667	0	1	1.6667	1	0	0	0	0	0	0	1	-6	1.6667	0	0
49	918	0	0	0	1.6667	1.6667	0	0	0	0	0	0	0	-6	1.6667	12	0	1.6667	0	6	0	-1	0	6	0	-6	0	0.66667	0	55	55	0	0	1.6667	0	1	1.6667	1	1.6667	0	0	1.6667	0	0	1	-6	0	1.6667	0
49	919	0	0	0	1.6667	1.6667	0	1.6667	0	0	0	0	0	-6	1.6667	12	0	1.6667	0	6	0	-1	0	6	0	-6	0	0.66667	0	55	55	0	0	1.6667	0	1	1.6667	1	0	0	0	0	0	0	1	-6	0	1.6667	0
44	920	0	0	0	1.6667	1.6667	0	0	0	0	0	0	0	-6	1.6667	12	0	1.6667	0	6	0	-1	0	6	0	-6	0	0.66667	0	55	55	0	0	1.6667	0	1	1.6667	1	1.6667	0	0	1.6667	0	0	1	-6	0	1.6667	0
44	921	0	0	0	1.6667	1.6667	0	1.6667	0	0	0	0	0	-6	1.6667	12	0	1.6667	0	6	0	-1	0	6	0	-6	0	0.66667	0	55	55	0	0	1.6667	0	1	1.6667	1	0	0	0	0	0	0	1	-6	0	1.6667	0
47	922	0	0	0	1.6667	1.6667	0	0	0	0	0	0	0	-6	1.6667	12	0	1.6667	0	6	0	-1	0	6	0	-6	0	0.66667	0	55	55	0	0	1.6667	0	1	1.6667	1	1.6667	0	0	1.6667	0	0	1	-6	0	1.6667	0
47	923	0	0	0	1.6667	1.6667	0	1.6667	0	0	0	0	0	-6	1.6667	12	0	1.6667	0	6	0	-1	0	6	0	-6	0	0.66667	0	55	55	0	0	1.6667	0	1	1.6667	1	0	0	0	0	0	0	1	-6	0	1.6667	0
51	924	0	0	0	1.6667	1.6667	0	0.5	0	0	0	0	0	-6	1.6667	12	0	1.6667	0	6	0	-1	0	6	0	-6	0	0.66667	0	55	55	0	0	1.6667	0	1	1.6667	1	0	0	0	0	0	0	1	-6	0	1.6667	0
50	925	0	0	0	1.6667	1.6667	0	0	0	0	0	0	0	-6	1.6667	12	0	1.6667	0	6	0	-1	0	6	0	-6	0	0.66667	0	55	55	0	0	1.6667	0	1	1.6667	1	1	0	0	1	0	0	1	-6	0	1.6667	0
54	926	0	0	0	1.6667	1.6667	0	0	1.6667	0	0	2.6667	0	-6	1.6667	12	0	1.6667	0	6	0	-1	0	6	0	-6	0	0.66667	0	55	55	0	0	1.6667	0	1	1.6667	1	0	0	0	0	0	0	1	-6	1.6667	0	0
54	927	0	0	0	1.6667	1.6667	0	0	1.6667	0	0	0	-2.6667	-6	1.6667	12	0	1.6667	0	6	0	-1	0	6	0	-6	0	0.66667	0	65.6667	65.6667	0	0	1.6667	0	1	1.6667	1	0	0	0	0	0	0	1	-6	1.6667	0	0
54	928	0	0	0	1.6667	1.6667	0	0	1.6667	0	0	0	0	-6	1.6667	12	0	1.6667	0	6	0	-1	0	6	0	-6	0	0.66667	2.6667	55	55	0	0	1.6667	0	1	1.6667	1	0	0	0	0	0	0	1	-6	1.6667	0	0
54	929	0	0	0	1.6667	1.6667	0	0	1.6667	0	0	0	0	-6	1.6667	12	0	1.6667	0	6	0	-1	0	6	0	-6	0	0.66667	0	55	55	0	0	1.6667	0	1	1.6667	1	0	0	0	0	0	0	1	-6	1.6667	0	0
46	930	0	0	0	1.6667	1.6667	0	0.5	0	0	0	0	0	-6	1.6667	12	0	1.6667	0	6	0	-1	0	6	0	-6	0	0.66667	0	55	55	0	0	1.6667	0	1	1.6667	1	0	0	0	0	0	0	1	-6	0	1.6667	0
45	931	0	0	0	1.6667	1.6667	0	0	0	0	0	0	0	-6	1.6667	12	0	1.6667	0	6	0	-1	0	6	0	-6	0	0.66667	0	55	55	0	0	1.6667	0	1	1.6667	1	1	0	0	1	0	0	1	-6	0	1.6667	0
52	932	0	0	0	1.6667	1.6667	0	0	1.6667	0	0	2.6667	0	-6	1.6667	12	0	1.6667	0	6	0	-1	0	6	0	-6	0	0.66667	0	55	55	0	0	1.6667	0	1	1.6667	1	0	0	0	0	0	0	1	-6	1.6667	0	0
52	933	0	0	0	1.6667	1.6667	0	0	1.6667	0	0	0	-2.6667	-6	1.6667	12	0	1.6667	0	6	0	-1	0	6	0	-6	0	0.66667	0	65.6667	65.6667	0	0	1.6667	0	1	1.6667	1	0	0	0	0	0	0	1	-6	1.6667	0	0
52	934	0	0	0	1.6667	1.6667	0	0	1.6667	0	0	0	0	-6	1.6667	12	0	1.6667	0	6	0	-1	0	6	0	-6	0	0.66667	2.6667	55	55	0	0	1.6667	0	1	1.6667	1	0	0	0	0	0	0	1	-6	1.6667	0	0
52	935	0	0	0	1.6667	1.6667	0	0	1.6667	0	0	0	0	-6	1.6667	12	0	1.6667	0	6	0	-1	0	6	0	-6	0	0.66667	0	55	55	0	0	1.6667	0	1	1.6667	1	0	0	0	0	0	0	1	-6	1.6667	0	0
51	936	0	0	0	1.6667	1.6667	0	1	0	0	0	-1	0	-6	1.6667	12	0	1.6667	0	6	0	-1	0	6	0	-6	0	0.66667	0	0	0	0	0	1.6667	0	1	1.6667	1	0	0	0	0	0	0	1	-6	0	1.6667	0
46	937	0	0	0	1.6667	1.6667	0	1	0	0	0	-1	0	-6	1.6667	12	0	1.6667	0	6	0	-1	0	6	0	-6	0	0.66667	0	0	0	0	0	1.6667	0	1	1.6667	1	0	0	0	0	0	0	1	-6	0	1.6667	0
33 and 11	938	0	0	0	0.5	0.5	0	0.5	0.5	0	0	0	0	-6	0.5	12	0	0.5	0	6	0	-1	0	6	0	-6	0	-0.5	0.5	0	0	0	0	0.5	0	4.5	0.5	1	0	0	0	0	0	0	4.5	-6	0.5	0	0
37 and 11	939	0	0	0	0.66667	0.66667	0	0.33333	0	0	0	0	0	-6	0.66667	12	0	0.66667	0	6	0	-1	0	6	0	-6	0	-0.33333	0.33333	0	0	0	0	0.66667	0	4	0.66667	1	0	0	0	0	0	0	4	-6	0	0.66667	0
34 and 11	940	0	0	0	0.66667	0.66667	0	0.33333	0	0	0	0	0	-6	0.66667	12	0	0.66667	0	6	0	-1	0	6	0	-6	0	-0.33333	0.33333	0	0	0	0	0.66667	0	4	0.66667	1	0	0	0	0	0	0	4	-6	0	0.66667	0
43	941	0	0	0	1.6667	1.6667	0	0	1.6667	0	0	0	0	-6	1.6667	12	0	1.6667	0	6	0	-1	0	6	0	-6	0	0.66667	0	0	0	0	0	1.6667	0	1	1.6667	1	3.3333	0	0	3.3333	0	0	1	-6	1.6667	0	0
43	942	0	0	0	1.6667	1.6667	0	0	1.6667	0	0	0	0	-6	1.6667	12	0	1.6667	0	6	0	-1	0	6	0	-6	0	0.66667	0	0	0	0	0	1.6667	0	1	1.6667	1	0	0	0	0	0	0	1	-6	1.6667	0	0
43	943	0	0	0	1.6667	1.6667	0	3.3333	1.6667	0	0	0	0	-6	1.6667	12	0	1.6667	0	6	0	-1	0	6	0	-6	0	0.66667	0	0	0	0	0	1.6667	0	1	1.6667	1	0	0	0	0	0	0	1	-6	1.6667	0	0
49	944	0	0	0	1.6667	1.6667	0	0	0	0	0	0	0	-6	1.6667	12	0	1.6667	0	6	0	-1	0	6	0	-6	0	0.66667	0	0	0	0	0	1.6667	0	1	1.6667	1	1.6667	0	0	1.6667	0	0	1	-6	0	1.6667	0
49	945	0	0	0	1.6667	1.6667	0	1.6667	0	0	0	0	0	-6	1.6667	12	0	1.6667	0	6	0	-1	0	6	0	-6	0	0.66667	0	0	0	0	0	1.6667	0	1	1.6667	1	0	0	0	0	0	0	1	-6	0	1.6667	0
44	946	0	0	0	1.6667	1.6667	0	0	0	0	0	0	0	-6	1.6667	12	0	1.6667	0	6	0	-1	0	6	0	-6	0	0.66667	0	0	0	0	0	1.6667	0	1	1.6667	1	1.6667	0	0	1.6667	0	0	1	-6	0	1.6667	0
44	947	0	0	0	1.6667	1.6667	0	1.6667	0	0	0	0	0	-6	1.6667	12	0	1.6667	0	6	0	-1	0	6	0	-6	0	0.66667	0	0	0	0	0	1.6667	0	1	1.6667	1	0	0	0	0	0	0	1	-6	0	1.6667	0
47	948	0	0	0	1.6667	1.6667	0	0	0	0	0	0	0	-6	1.6667	12	0	1.6667	0	6	0	-1	0	6	0	-6	0	0.66667	0	0	0	0	0	1.6667	0	1	1.6667	1	1.6667	0	0	1.6667	0	0	1	-6	0	1.6667	0
47	949	0	0	0	1.6667	1.6667	0	1.6667	0	0	0	0	0	-6	1.6667	12	0	1.6667	0	6	0	-1	0	6	0	-6	0	0.66667	0	0	0	0	0	1.6667	0	1	1.6667	1	0	0	0	0	0	0	1	-6	0	1.6667	0
51	950	0	0	0	1.6667	1.6667	0	0.5	0	0	0	0	0	-6	1.6667	12	0	1.6667	0	6	0	-1	0	6	0	-6	0	0.66667	0	0	0	0	0	1.6667	0	1	1.6667	1	0	0	0	0	0	0	1	-6	0	1.6667	0
50	951	0	0	0	1.6667	1.6667	0	0	0	0	0	0	0	-6	1.6667	12	0	1.6667	0	6	0	-1	0	6	0	-6	0	0.66667	0	0	0	0	0	1.6667	0	1	1.6667	1	1	0	0	1	0	0	1	-6	0	1.6667	0
54	952	0	0	0	1.6667	1.6667	0	0	1.6667	0	0	2.6667	0	-6	1.6667	12	0	1.6667	0	6	0	-1	0	6	0	-6	0	0.66667	0	0	0	0	0	1.6667	0	1	1.6667	1	0	0	0	0	0	0	1	-6	1.6667	0	0
54	953	0	0	0	1.6667	1.6667	0	0	1.6667	0	0	0	-2.6667	-6	1.6667	12	0	1.6667	0	6	0	-1	0	6	0	-6	0	0.66667	0	0	0	0	0	1.6667	0	1	1.6667	1	0	0	0	0	0	0	1	-6	1.6667	0	0
54	954	0	0	0	1.6667	1.6667	0	0	1.6667	0	0	0	0	-6	1.6667	12	0	1.6667	0	6	0	-1	0	6	0	-6	0	0.66667	2.6667	0	0	0	0	1.6667	0	1	1.6667	1	0	0	0	0	0	0	1	-6	1.6667	0	0
54	955	0	0	0	1.6667	1.6667	0	0	1.6667	0	0	0	0	-6	1.6667	12	0	1.6667	0	6	0	-1	0	6	0	-6	0	0.66667	0	0	0	0	0	1.6667	0	1	1.6667	1	0	0	0	0	0	0	1	-6	1.6667	0	0
46	956	0	0	0	1.6667	1.6667	0	0.5	0	0	0	0	0	-6	1.6667	12	0	1.6667	0	6	0	-1	0	6	0	-6	0	0.66667	0	0	0	0	0	1.6667	0	1	1.6667	1	0	0	0	0	0	0	1	-6	0	1.6667	0
45	957	0	0	0	1.6667	1.6667	0	0	0	0	0	0	0	-6	1.6667	12	0	1.6667	0	6	0	-1	0	6	0	-6	0	0.66667	0	0	0	0	0	1.6667	0	1	1.6667	1	1	0	0	1	0	0	1	-6	0	1.6667	0
52	958	0	0	0	1.6667	1.6667	0	0	1.6667	0	0	2.6667	0	-6	1.6667	12	0	1.6667	0	6	0	-1	0	6	0	-6	0	0.66667	0	0	0	0	0	1.6667	0	1	1.6667	1	0	0	0	0	0	0	1	-6	1.6667	0	0
52	959	0	0	0	1.6667	1.6667	0	0	1.6667	0	0	0	-2.6667	-6	1.6667	12	0	1.6667	0	6	0	-1	0	6	0	-6	0	0.66667	0	0	0	0	0	1.6667	0	1	1.6667	1	0	0	0	0	0	0	1	-6	1.6667	0	0
52	960	0	0	0	1.6667	1.6667	0	0	1.6667	0	0	0	0	-6	1.6667	12	0	1.6667	0	6	0	-1	0	6	0	-6	0	0.66667	2.6667	0	0	0	0	1.6667	0	1	1.6667	1	0	0	0	0	0	0	1	-6	1.6667	0	0
52	961	0	0	0	1.6667	1.6667	0	0	1.6667	0	0	0	0	-6	1.6667	12	0	1.6667	0	6	0	-1	0	6	0	-6	0	0.66667	0	0	0	0	0	1.6667	0	1	1.6667	1	0	0	0	0	0	0	1	-6	1.6667	0	0
Not Recovered	962	-0.5	0	0	0.5	0.5	0	0.5	0	0	-0.5	0	0	-5	0.5	9	0	1	-0.5	5	0.5	-1	0	4.5	0	-4.5	0	0	0	0	0	0	0	0.5	0	3	1	1	0	0	0	0	0	0	3	-4.5	0	0.5	0
Not Recovered	963	-0.5	0	0	0.5	0.5	0	0.5	0	0	-0.5	0	0	-5	0.5	9	0	1	-0.5	5	0.5	-1	0	4.5	0	-4.5	0	0	0	0	0	0	0	0.5	0	3	1	1	0	0	0	0	0	0	3	-4.5	0	0.5	0
43	964	0	0	0	1.6667	1.6667	0	0	1.6667	0	0	0	0	-6	1.6667	12	0	1.6667	0	6	0	-1	0	6	0	-6	0	0.66667	0	0	0	0	0	1.6667	0	1	1.6667	1	3.3333	0	3.3333	0	3.3333	0	1	-6	1.6667	0	0
49	965	0	0	0	1.6667	1.6667	0	0	0	0	0	0	0	-6	1.6667	12	0	1.6667	0	6	0	-1	0	6	0	-6	0	0.66667	0	0	0	0	0	1.6667	0	1	1.6667	1	1.6667	0	1.6667	0	1.6667	0	1	-6	0	1.6667	0
44	966	0	0	0	1.6667	1.6667	0	0	0	0	0	0	0	-6	1.6667	12	0	1.6667	0	6	0	-1	0	6	0	-6	0	0.66667	0	0	0	0	0	1.6667	0	1	1.6667	1	1.6667	0	1.6667	0	1.6667	0	1	-6	0	1.6667	0
47	967	0	0	0	1.6667	1.6667	0	0	0	0	0	0	0	-6	1.6667	12	0	1.6667	0	6	0	-1	0	6	0	-6	0	0.66667	0	0	0	0	0	1.6667	0	1	1.6667	1	1.6667	0	1.6667	0	1.6667	0	1	-6	0	1.6667	0
50	968	0	0	0	1.6667	1.6667	0	0	0	0	0	0	0	-6	1.6667	12	0	1.6667	0	6	0	-1	0	6	0	-6	0	0.66667	0	0	0	0	0	1.6667	0	1	1.6667	1	1	0	1	0	1	0	1	-6	0	1.6667	0
54	969	0	0	0	1.6667	1.6667	0	0	1.6667	0	0	0	0	-6	1.6667	12	0	1.6667	0	6	0	-1	0	6	0	-6	0	0.66667	0	0	0	0	0	1.6667	0	1	1.6667	1	2.6667	0	0	2.6667	0	0	1	-6	1.6667	0	0
55	970	0	0	0	1.6667	1.6667	0	1	1.6667	0	0	0.66667	0	-6	1.6667	12	0	1.6667	0	6	0	-1	0	6	0	-6	0	0.66667	0	0	0	0	0	1.6667	0	1	1.6667	1	0	0	0	0	0	0	1	-6	1.6667	0	0
55	971	0	0	0	1.6667	1.6667	0	1	1.6667	0	0	0	-0.66667	-6	1.6667	12	0	1.6667	0	6	0	-1	0	6	0	-6	0	0.66667	0	0	0	0	0	1.6667	0	1	1.6667	1	0	0	0	0	0	0	1	-6	1.6667	0	0
55	972	0	0	0	1.6667	1.6667	0	1	1.6667	0	0	0	0	-6	1.6667	12	0	1.6667	0	6	0	-1	0	6	0	-6	0	0.66667	0.66667	0	0	0	0	1.6667	0	1	1.6667	1	0	0	0	0	0	0	1	-6	1.6667	0	0
55	973	0	0	0	1.6667	1.6667	0	1	1.6667	0	0	0	0	-6	1.6667	12	0	1.6667	0	6	0	-1	0	6	0	-6	0	0.66667	0	0	0	0	0	1.6667	0	1	1.6667	1	0	0	0	0	0	0	1	-6	1.6667	0	0
55	974	0	0	0	1.6667	1.6667	0	1.3333	1.6667	0	0	0	0	-6	1.6667	12	0	1.6667	0	6	0	-1	0	6	0	-6	0	0.66667	0	0	0	0	0	1.6667	0	1	1.6667	1	0	0	0	0	0	0	1	-6	1.6667	0	0
45	975	0	0	0	1.6667	1.6667	0	0	0	0	0	0	0	-6	1.6667	12	0	1.6667	0	6	0	-1	0	6	0	-6	0	0.66667	0	0	0	0	0	1.6667	0	1	1.6667	1	1	0	1	0	1	0	1	-6	0	1.6667	0
52	976	0	0	0	1.6667	1.6667	0	0	1.6667	0	0	0	0	-6	1.6667	12	0	1.6667	0	6	0	-1	0	6	0	-6	0	0.66667	0	0	0	0	0	1.6667	0	1	1.6667	1	2.6667	0	0	2.6667	0	0	1	-6	1.6667	0	0
53	977	0	0	0	1.6667	1.6667	0	1	1.6667	0	0	0.66667	0	-6	1.6667	12	0	1.6667	0	6	0	-1	0	6	0	-6	0	0.66667	0	0	0	0	0	1.6667	0	1	1.6667	1	0	0	0	0	0	0	1	-6	1.6667	0	0
53	978	0	0	0	1.6667	1.6667	0	1	1.6667	0	0	0	-0.66667	-6	1.6667	12	0	1.6667	0	6	0	-1	0	6	0	-6	0	0.66667	0	0	0	0	0	1.6667	0	1	1.6667	1	0	0	0	0	0	0	1	-6	1.6667	0	0
53	979	0	0	0	1.6667	1.6667	0	1	1.6667	0	0	0	0	-6	1.6667	12	0	1.6667	0	6	0	-1	0	6	0	-6	0	0.66667	0.66667	0	0	0	0	1.6667	0	1	1.6667	1	0	0	0	0	0	0	1	-6	1.6667	0	0
53	980	0	0	0	1.6667	1.6667	0	1	1.6667	0	0	0	0	-6	1.6667	12	0	1.6667	0	6	0	-1	0	6	0	-6	0	0.66667	0	0	0	0	0	1.6667	0	1	1.6667	1	0	0	0	0	0	0	1	-6	1.6667	0	0
53	981	0	0	0	1.6667	1.6667	0	1.3333	1.6667	0	0	0	0	-6	1.6667	12	0	1.6667	0	6	0	-1	0	6	0	-6	0	0.66667	0	0	0	0	0	1.6667	0	1	1.6667	1	0	0	0	0	0	0	1	-6	1.6667	0	0
43	982	0	0	0	1.6667	1.6667	0	0	1.6667	0	0	0	13.75	-6	1.6667	12	0	1.6667	0	6	0	-1	0	6	0	-6	0	0.66667	0	0	0	0	0	1.6667	0	1	1.6667	1	17.0833	0	17.0833	0	17.0833	0	1	-6	1.6667	0	0
49	983	0	0	0	1.6667	1.6667	0	0	0	0	0	0	13.75	-6	1.6667	12	0	1.6667	0	6	0	-1	0	6	0	-6	0	0.66667	0	0	0	0	0	1.6667	0	1	1.6667	1	15.4167	0	15.4167	0	15.4167	0	1	-6	0	1.6667	0
44	984	0	0	0	1.6667	1.6667	0	0	0	0	0	0	13.75	-6	1.6667	12	0	1.6667	0	6	0	-1	0	6	0	-6	0	0.66667	0	0	0	0	0	1.6667	0	1	1.6667	1	15.4167	0	15.4167	0	15.4167	0	1	-6	0	1.6667	0
47	985	0	0	0	1.6667	1.6667	0	0	0	0	0	0	13.75	-6	1.6667	12	0	1.6667	0	6	0	-1	0	6	0	-6	0	0.66667	0	0	0	0	0	1.6667	0	1	1.6667	1	15.4167	0	15.4167	0	15.4167	0	1	-6	0	1.6667	0
50	986	0	0	0	1.6667	1.6667	0	0	0	0	0	0	13.75	-6	1.6667	12	0	1.6667	0	6	0	-1	0	6	0	-6	0	0.66667	0	0	0	0	0	1.6667	0	1	1.6667	1	14.75	0	14.75	0	14.75	0	1	-6	0	1.6667	0
51	987	0	0	0	1.6667	1.6667	0	1	0	0	0	0	1	-6	1.6667	12	0	1.6667	0	6	0	-1	0	6	0	-6	0	0.66667	0	51	51	0	0	1.6667	0	1	1.6667	1	0	0	0	0	0	0	1	-6	0	1.6667	0
51	988	0	0	0	1.6667	1.6667	0	1	0	0	0	0	1	-6	1.6667	12	0	1.6667	0	6	0	-1	0	6	0	-6	0	0.66667	0	0	0	0	0	1.6667	0	1	1.6667	1	0	0	0	0	0	0	1	-6	0	1.6667	0
51	989	0	0	0	1.6667	1.6667	0	1	0	0	0	0	13.75	-6	1.6667	12	0	1.6667	0	6	0	-1	0	6	0	-6	0	0.66667	0	0	0	0	0	1.6667	0	1	1.6667	1	12.75	0	0	12.75	0	0	1	-6	0	1.6667	0
54	990	0	0	0	1.6667	1.6667	0	0	1.6667	0	0	0	13.75	-6	1.6667	12	0	1.6667	0	6	0	-1	0	6	0	-6	0	0.66667	0	0	0	0	0	1.6667	0	1	1.6667	1	16.4167	0	0	16.4167	0	0	1	-6	1.6667	0	0
55	991	0	0	0	1.6667	1.6667	0	1	1.6667	0	0	14.4167	13.75	-6	1.6667	12	0	1.6667	0	6	0	-1	0	6	0	-6	0	0.66667	0	0	0	0	0	1.6667	0	1	1.6667	1	0	0	0	0	0	0	1	-6	1.6667	0	0
55	992	0	0	0	1.6667	1.6667	0	1	1.6667	0	0	0	13.75	-6	1.6667	12	0	1.6667	0	6	0	-1	0	6	0	-6	0	0.66667	14.4167	0	0	0	0	1.6667	0	1	1.6667	1	0	0	0	0	0	0	1	-6	1.6667	0	0
55	993	0	0	0	1.6667	1.6667	0	1	1.6667	0	0	0	13.75	-6	1.6667	12	0	1.6667	0	6	0	-1	0	6	0	-6	0	0.66667	0	0	0	0	0	1.6667	0	1	1.6667	1	0	0	0	0	0	0	1	-6	1.6667	0	0
54	994	0	0	0	1.6667	1.6667	0	8.2083	1.6667	0	0	0	13.75	-6	1.6667	12	0	1.6667	0	6	0	-1	0	6	0	-6	0	0.66667	0	0	0	0	0	1.6667	0	1	1.6667	1	0	0	0	0	0	0	1	-6	1.6667	0	0
[truncated: 183 more rows]
[truncated: 34 more columns]

## Sheet: 1pt Imbalance
number	adp[c]	amp[c]	atp[c]	co2[c]	h2o[c]	h[c]	h[e]	nad[c]	nadh[c]	nadp[c]	nadph[c]	pi[c]	q8[c]	q8h2[c]
1	0	0	0	0	0	1	-1	0	0	0	0	0	0	0
[truncated: 58 more rows]

## Sheet: 3pt Fundamental Pathways
number	ACALD	ACALDt	ACKr	ACONTa	ACONTb	ACt2r	AKGDH	AKGt2r	ALCD2x	CS	D_LACt2	ENO	ETOHt2r	EX_etoh(e)	EX_glc(e)	EX_lac_D(e)	EX_nh4(e)	FBA	FBP	FORt2	FORti	FRD7	FRUpts2	FUM	FUMt2_2	G6PDH2r	GAPD	GLCpts	GLNS	GLNabc	GLUDy	GLUN	GLUSy	GLUt2r	GND	ICDHyr	ICL	LDH_D	MALS	MALt2_2	MDH	ME1	ME2	NH4t	PDH	PFK	PFL	PGI	PGK
[truncated: 114 more rows]
[truncated: 18 more columns]

[truncated: 2 more sheets: 3pt Extreme Pathways, 3pt Imbalance]
